# Supplementary material for: MdMYB52 regulates lignin biosynthesis upon the suberization process in apple
Source: Front Plant Sci. 2022 Oct 6;13:1039014. doi: 10.3389/fpls.2022.1039014 (PMC9583409; doi:10.3389/fpls.2022.1039014)
Supplement: Supplementary file 1 [file Table_1.xlsx]

## Sheet: Primer Data
Malus x domestica primers
Contig / Gene Accession	Annotation	Gene symbol/TAIR	Forward	Reverse	Amplicon Size	PCR Efficiency	Amplicon Tm	Reference
MD05G1011100	MYB52-like transcription factor	MdMYB52-like	CAGTAATCATGCCGACCGTC	TTGTAGCTGCAACCCTCCAC	122	1.949	81.5	Legay et al. 2017
MD15G1323500	MYB93 transcription factor	MdMYB93	TATCCAACACCACCAAGCAA	CCACCGAAGTAGGAGATGGA	145	1.98	80.5	Legay et al. 2015
MD01G1136800	Glycerol-3-phosphate acyltransferase 5	MdGPAT5	GAACAAATCCACCCACCACT	ATTAAGAGGGCGGTTGAAGG	131	1.97	85	Legay et al. 2015
MD03G1051100	Cinnamate-4-hydroxylase	MdC4H	GGCTAATGGGAACGACTTCA	CATGATTGGAAGGGCTAGGA	85	1.88	80
EB127077	Actin	MdACTIN	ACCATCTGCAACTCATCCGAACCT	ACAATGCTAGGGAACACGGCTCTT	185	2.02	83.5
AJ223969.1	Elongation factor 1 alpha	MdeF-1 alpha	ACTGTTCCTGTTGGACGTGTTG	TGGAGTTGGAAGCAACGTACCC	208	2.01	84
CN909679	importin subunit alpha-9	MdIMPA-9	TCGTGAACTCAGGCGCTTACTG	AAGCAACGGTAAAGCGGGCAAC	205	1.91823	84	Giorno et al. 2012
EB146750	glyceraldehyde 3-phosphate dehydrogenase	MdGAPDH	TGAGGGCAAGCTGAAGGGTATCTT	TCAAGTCAACCACACGGGTACTGT	185	1.91	83.5	Giorno et al. 2012
CN941833	Tip-41 like protein	MdTIP-41	ACATGCCGGAGATGGTGTTTGG	ACTTCCAGAGTACGGCGTTGTG	224	1.86	85	Giorno et al. 2012
Nicotiana Benthamiana primers
Contig / Gene Accession	Annotation	Gene symbol/TAIR	Forward	Reverse	Amplicon Size	PCR Efficiency	Amplicon Tm	Reference
Nbv5tr6207961	alpha-humulene/(-)-(E)-beta-caryophyllene synthase	TPS21	AGCATTCTATTCCCGTCACAAG	AGCTTCTAAGGCAGCATTCG	143	1.789	80.2
Nbv5tr6218051	Lipid Transfer Protein	LTP	CCTGACACCGCTATACCAGT	TGCATGCAAACTGGAGACTC	123	2.071	82.2
Nbv5tr6199981	Flavin-containing monooxygenase	FMO1	TCTTGTGTTACCTGTTCAAGCA	CAGCTGAGATACGTTGCACA	94	1.826	80
Nbv5tr6203868	Cytochrome P450	CYP72A15	ACCAGAAATGGGCTAAGCAC	CTTGTGTGCATTGCTGGCAG	88	1.984	79.6
Nbv5tr6242245	xylem NAC domain 1	XND1	TCGAACAACCAAACTCAAGGG	GACTTCGTCCAAAGCTGAGAG	81	1.865	78.2
Nbv5tr6217721	WRKY Transcription Factor	WRKY53	ATTCAGACTCAGACCGCACT	TCCCTTTGGCGAGTGTTAGT	115	2.058	80.4
Nbv5tr6216793	Fe(II)- and 2-oxoglutarate-dependent dioxygenase family	F6'H1	CCCATTTCTCAGCTGCATTACA	CTTTCAAACATCACCGACTTTGT	226	1.872	79.5
Nbv5tr6206356	Peroxydase 72	PRX72	CAAGTGCCAGGATATCAGCG	GAACTCAGCCCGTGGATTTG¨	98	2.091	80.6
Nbv5tr6231206	cinnamyl alcohol dehydrogenase	CAD9	CAATGTGCATCCCAGGCTTG	TGCTCCTCTATTATGCGCGG	80	2.029	79
Nbv5tr6228091	Cytochrome P450	CYP71B34	AAGAATATCCACCTCACCATGC	TGAGAACAGTGGCAGGTTCG	128	2.088	79.8
Nbv5tr6241842	NAC transcription factor	NAC090	ACGAGCATGTTCCTCTCCAG	GGATTTGACAGAAGGCCAGC	189	1.902	80.4
Nbv5tr6215563	Carbonic Anhydrase	CA5	TCTTGAACAGAGGCCACGAT	GAAGGTGTGTGCCAATGACA	109	1.916	79.8
Nbv5tr6224668	Flavin-containing monooxygenase	FMO1	CCTCAAAGGGGTGTTCTGGT	TCAAGACCCAATCAAGGCCT	148	1.904	82
Nbv5tr6232730	Laccase 14	LAC14	GGCACGCTCATAGGATGTTC	CGCTATCCTCCAGTATCGGG	150	2.073	81.6
Nbv5tr6222951	Ethylene-responsing Factor	ERF15	GGATGACGACGAACTTCTTGG	GGAAGTAGAGCGTGGTGAAAG	90	1.99	79.4
Nbv5tr6229113	Peroxidase superfamily protein	PRX	AGTTGACACTGCCACAAACT	CTCGTCTGACTTTGCTGCTG	98	2.084	79.5
Nbv5tr6228360	Trypsin inhibitor 1-like	At2g38900	TGCTAACTTGGCTGGTACCC	CCCTCTCATGTCTCAGTCCG	85	1.933	82.7
Nbv5tr6232772	FAD-binding Berberine family protein	ATBBE28	TGATGCTAAGCTAATCGATGCG	AAAGCTAGTCCCTCCACCTC	100	1.899	79.2
Nbv5tr6226532	Expansin-like B1 (probable)	ExpansinB1	CAACGGTGGAGATGTATCAGC	AGTAACTCCATTATCCGAGCAGTAG	115	1.88472	82.2
Nbv5tr6203724	CASP-like protein IN26 (probable)	IN26	ACCTTACCGAGCTCCTCTCC	AGCCAGCAACACAGAGTGC	83	1.96428	80.3
Nbv5tr6231699	Xyloglucan endotransglucosylase/hydrolase protein 22	XTH22	TGGATGGCACACCAATAAGAG	CATCTGCATTCCATACACTTGC	105	2.07929	79.5
Nbv5tr6217477	Probable caffeoyl-CoA O-methyltransferase	CCOAOMT	GACTGTTGCAGCTGGTGAAG	TCCTCTGGCATAGCGACTG	82	1.96238	79.2
Nbv5tr6213343	Peroxidase 4	PRXANIONIC	TGGATGCTCATCAGCTCAAC	GCAGATTGCACTGCTGATTC	90	1.94268	79.3
Nbv5tr6236730	Suberization-associated anionic peroxidase (probable)	SAAP	GAATCAATGGCTCCAGGATG	TTGGAAGTTCTGCATGGAATC	105	2.03452	77
Nbv5tr6236150	Caffeic acid 3-O-methyltransferase (probable)	COMT	TGAGCTCATGGCTAAAGCTG	AAGCATAACGGGTGCTTCTG	97	2.08797	82.7
Nbv5tr6237574	4-coumarate--CoA ligase-like 10 (similar to)	4CL	ACAATGCCACATGGTACACG	TGCTAGAGCAGCACTGCAAC	125	1.90664	84
Nbv5tr6233641	Hydroxycinnamoyl-Coenzyme A shikimate/quinate hydroxycinnamoyltransferase (probable)	HCT	AGCAGATGGAGCTTCTGGTC	AGGTTGAGGTGGATCACGAG	124	2.01418	84.5
Nbv5tr6229729	3-ketoacyl-CoA synthase 6 (probable)	KCS6	TGTGCCTATTATGGCTGGTG	TGGATGAGATCAAAGTGGAGTG	96	1.97736	77.3
Nbv5tr6200218	Fasciclin-like arabinogalactan protein 17 (probable)	FLA17	CTCCTTTTCTCCATCGCAAC	ATTGATTTGGGGTGCTGAAG	87	2.02353	79.8
Nbv5tr6200753	Aquaporin PIP2-7 (probable)	PIP2-7	CAAGAAGTTGAACGCTGCTG	TCACCGCTGGGTTAATATGAC	134	1.98452	82.6
Nbv5tr6235982	Chlorophyll a-b binding protein 50, chloroplastic (probable)	CAB50	CCTCTTCTTTTGTGGGAAAGG	CTTCGCCTTGGTAACAGTCTTC	101	1.99677	81.1
Nbv5tr6241446	Xyloglucan endotransglucosylase/hydrolase protein 9 (probable)	XTH9	TGGGCTACGGATCATTTGAC	ATCCAGCACCAGAAAGGTTG	73	2.07208	78.42
Nbv5tr6230476	Glyceraldehyde-3-phosphate dehydrogenase B, chloroplastic (probable)	G3PDHB	GTTTTGGACGCATTGGTAGG	TTGACAACCACGACATCCAG	79	2.08561	83
Niben.v0.3.Ctg25188435	Sand family protein	SAND	ACCACCAACACCTATGAATGCT	CAGTCTCGCCTCATCTGGGTCA	83	2.098	80.2	Liu et al. 2012
EH363935	Uridylate kinase	UK	CTAGGAGTATATTGGAAGAGCG	AAAGATACATCGCCTTGCTGAA		1.879	79.3	Liu et al. 2012
EH371301	b-Tubulin	TUB	CAAGATGCTACTGCAGACGAG	CTGGAAGTTGTGGTTTTGGC	126	1.844	79.3	Liu et al. 2012
TC19271	60S ribosomal protein	L23	AAGGATGCCGTGAAGAAGATGT	GCATCGTAGTCAGGAGTCAACC	110	1.935	80.5	Liu et al. 2012
TC21939	Protein phosphatase 2A	PP2A	GACCCTGATGTTGATGTTCGCT	GAGGGATTTGAAGAGAGATTTC	123	2.07	79.5	Liu et al. 2012
TC1958	Elongation factor 1-a	EF1	AGCTTTACCTCCCAAGTCATC	AGAACGCCTGTCAATCTTGG	116	1.912	82.2	Liu et al. 2012

## Sheet: qPCR on apple varieties panel
	C4H			MdMYB52-like			MdMYB93			MdGPAT5
	NRE	SD	Tukey post Hoc	NRE	SD	Tukey post Hoc	NRE	SD	Tukey post Hoc	NRE	SD	Tukey post Hoc
AG94	2.57411	0.473011	a	3.10382	2.02599	a	9.50683	6.44567	a	4.07977	1.732	a
GOLDEN	1.48625	0.39243	a	4.71132	4.1457	a	1	0.333071	a	1	0.638659	a
JONAGOLD	5.80802	4.87594	a	13.1227	13.1183	ab	11.2143	16.5172	ab	3.26341	4.48485	a
CPG	43.0578	5.20507	b	61.8239	7.22409	bc	45.8872	10.7572	bc	45.6412	5.74966	b
PDL	50.4201	6.66113	b	116.591	29.6184	c	179.268	44.4244	c	189.534	40.0599	b
	C4H			MdMYB52-like			MdMYB93			MdGPAT5
	NRE	SD	Tukey post Hoc	NRE	SD	Tukey post Hoc	NRE	SD	Tukey post Hoc	NRE	SD	Tukey post Hoc
COX-B-Waxy	3.23221	0.473069	a	3.07527	1.01782	a	24.4901	11.9333	a	13.5357	4.89369	a
COX-B-Russet	72.5024	2.13239	c	81.2717	29.8347	c	252.813	40.2548	c	171.38	17.7827	b
COX-L-Waxy	7.23309	2.31457	b	8.40951	1.07707	b	19.8574	9.53039	b	15.7716	2.37606	a
COX-L-Russet	59.1892	17.5802	c	98.8769	30.2562	c	135.657	33.5575	c	139.14	13.0901	b
	C4H			MdMYB52-like			MdMYB93			MdGPAT5
	NRE	SD	Tukey post Hoc	NRE	SD	Tukey post Hoc	NRE	SD	Tukey post Hoc	NRE	SD	Tukey post Hoc
CB-57-DAFB	1	0.241457	a	1	0.77712	a	17.2969	0.809961	a	10.554	4.20874	a
CB-78-DAFB	1.34624	0.336778	ab	5.78776	2.1776	b	52.6676	42.1545	b	29.7617	15.4228	b
CB-99-DAFB	2.97264	0.831015	c	9.86274	2.68582	bc	124.602	18.9622	c	57.8644	18.7433	bc
CB-120-DAFB	10.9693	4.5403	d	28.0342	3.15886	cd	198.79	35.3742	cd	105.236	35.0227	cd
CB-150-DAFB	63.0459	9.4132	e	86.3099	7.50634	de	423.155	185.1	de	363.199	151.107	e
CG-57-DAFB	2.94636	0.284881	c	11.5539	2.01922	bc	370.619	62.9718	de	219.206	63.007	de
CG-78-DAFB	12.9712	3.52296	d	64.9882	8.91726	de	601.163	112.813	e	431.271	10.8404	e
CG-99-DAFB	13.1121	1.34726	d	95.9398	37.5334	de	565.163	34.2317	e	320.158	77.4714	e
CG-120-DAFB	20.5856	5.86541	d	80.8434	8.94512	de	460.269	51.8675	de	256.02	36.3017	de
CG-150-DAFB	115.26	35.1434	e	244.779	82.5612	e	394.465	35.2558	de	292.53	78.9118	e
Pearson correlation analysis
	MdMYB52-like	MdC4H	MdGPAT5	MdMYB93
MdMYB52-like		0	4.287e-07	3.0875e-05
MdC4H	0.888		0.0003235	0.01496
MdGPAT5	0.612	0.459		0
MdMYB93	0.522	0.321	0.938

## Sheet: Time-course qPCR Kinetic
Samples	4CL	PIP2-7	CA5	CAD9	CASP	CCOAMT	CLP50	COMT	CYP71B34	CYP72A15	ERF15	EXPANSINB1	F6'H1	ATBBE28	FLA17	FMO1-1	FMO1-2	G3PDHB	HCT	KCS6	LAC14	LTP	MYB52	NAC90	PRP	PRX	PRX4	PRX72	SAAP	TPS21	WRKY53	XND1	XTH22	XTH9
P19 rep1 D0	0.764719	0.655452	0.0114434	0.0112718	0.312079	0.396834	3.72506	0.483704	0.0053475	0.0606035	0.0118813	0.412025	0.177311	0.0269133	2.16303	0.00979228	0.0759376	4.6899	0.254128	2.32029	0.0189855	0.12807	0.007173	0.0899756	0.107938	0.0214993	0.223917	0.0374025	0.102618	0.0157203	0.00794002	0.0234373	0.708515	13.0572
P19 rep2 D0	0.581679	1.38118	0.0594871	0.023946	0.281905	0.66324	4.27155	0.502983	0.0122185	0.00683327	0.0263444	0.340306	0.24501	0.0224562	2.1904	0.0107638	0.0374067	4.49127	0.400539	2.51198	0.0149745	0.543465		0.0583195	0.0585908	0.00985579	0.255026	0.0234313	0.145223	0.0761393	0.0119974	0.0677701	5.02513	13.7887
P19 rep3 D0	0.58159	1.19271		0.00668006	0.0361485	0.581952	2.43949	0.22347	0.0107378	0.0196995	0.014719	0.156874	1.12013	0.0857	1.54126	0.027731	0.458431	1.96101	0.246266	2.01931	0.0307913	0.51403	0.00969811	0.118119	0.0222247	0.0147366	0.129377		0.0737334	0.157092	0.020829	0.113394	0.841708	7.69461
P19 rep1 D1	0.601489	1.83061	5.34521	0.981428	0.153654	0.759141	1.53038	0.629154	2.82069	0.0253196	0.0405991	0.368991	0.499258	1.83299	1.75613	0.0448608	0.457369	1.9354	0.593563	1.26144	0.53601	0.218329	3.42284	0.695362	0.353964	1.01961	0.152195	0.206235	0.264331	0.059265	0.209218	0.0850323	0.34149	0.957607
P19 rep2 D1
P19 rep3 D1	0.503941	1.26044	0.616272	0.795498	0.132257	0.289678	1.13897	1.12167	0.29052	0.252292	0.316371	0.189833	0.136062	0.139705	1.82304	0.46729	0.430962	1.65276	0.683511	1.25161	0.468363	0.186613	0.0273205	0.135738	0.163183	0.11593	0.303978	0.273344	0.345807	0.0481038	1.33362	0.11484	0.0851311	0.395099
P19 rep1 D2	0.30496	3.73079	0.00725794	0.300116	0.0651695	0.43371	2.24349	1.07789	0.0502956	0.645181	0.350996	0.161141	0.30525	0.0209846	1.64334	0.249686	0.152454	1.62219	1.05804	1.07115	0.0229534	0.167638	0.0160677	0.240823	0.141536	0.118488	0.218581	0.638377	0.137932	0.0122349	2.2564	0.108878	0.18561	2.52052
P19 rep2 D2	0.652243	7.62959	0.0550065	0.0388924	0.0311091	0.326819	5.11127	0.606355	0.0397877	0.136378	0.143199	0.123909	0.629482	0.0251676	2.10533	0.454889	0.222889	2.83452	0.45269	2.15234	0.0201929	0.0217506	0.0626386	0.254887	0.0560197	0.0754979	0.159725	0.131051	0.108427	0.0446522	0.0978713	0.0615275	1.16625	4.56555
P19 rep3 D2	0.703264	5.49368	0.0751763	0.270453	0.0979381	0.59954	4.70084	1.05507	0.35542	0.164098	0.374863	0.135918	0.479579	0.0812479	1.38027	0.404214	0.339991	2.60027	0.735984	1.8764	0.0949905	0.396235	0.0543377	0.320042	0.208578	0.366777	0.267577	0.496303	0.396333	0.0434252	0.595422	0.186883	0.176172	4.06259
P19 rep1 D3	0.347121	1.90832	0.0280693	0.157145	0.343693	0.481368	1.36271	0.810985	0.0301589	0.824179	0.35722	0.168858	0.302864	0.0749953	1.37803	0.705015	0.178363	1.08967	0.767384	0.765156	0.297714	0.727835	0.131635	0.269797	0.918568	0.261994	0.747319	0.888211	1.02209	0.0843551	1.16776	1.16431	0.234778	1.35623
P19 rep2 D3	0.49886	1.63572	0.114265	0.313503	0.215909	0.178456	1.7568	0.592133	0.0852874	1.14112	0.277783	0.065924	0.169575	0.0822108	1.55978	1.14508	0.238043	1.35174	0.521306	0.720876	0.250675	0.548823	0.00871394	0.218629	0.412361	0.248955	0.529453	0.583257	0.481728	0.0626236	0.92221	0.622537	0.0933459	1.17247
P19 rep3 D3	0.411703	3.37783	0.0501623	0.312248	0.151027	0.229318	3.00648	0.549582	0.00792454	0.282454	0.22083	0.0941107	2.45661	0.0310773	2.10661	1.09463	0.39615	2.57078	0.477279	0.808967	0.0438372	0.428168	0.00763494	0.155964	0.506854	0.457973	0.415701	0.274666	0.564677	0.0297274	0.409528	0.295663	0.134677	4.62644
P19 rep1 D4	0.443782	0.178131	0.0585062	0.101499	0.977941	0.371679	1.12905	0.405158	0.0581881	1.34293	1.19507	0.0213248	0.556314	0.110654	1.31016	1.43173	0.126771	0.943954	0.400618	1.23591	0.0551295	0.167594	0.0151147	0.233426	1.23337	0.202755	0.354776	0.478191	0.618206	0.192691	0.801743	1.08987	0.338532	1.42821
P19 rep2 D4	0.625892	0.334682	0.0258701	0.20584	0.511839	0.252717	1.30488	0.558658	0.0456927	0.848784	0.767302	0.171157	0.1868	0.0981981	1.78188	0.766446	0.216147	0.859253	0.481355	1.50545	0.116345	0.045101	0.0364411	0.521478	1.01792	0.207249	0.450997	1.17018	0.798222	0.114103	0.769291	1.321	0.243178	0.948651
P19 rep3 D4	0.775586	0.547658	0.165382	0.231893	0.591856	0.218541	1.33233	0.584159	0.0279796	0.868828	1.08321	0.0917961	0.136066	0.272484	1.60394	0.878483	0.213524	0.887866	0.454007	1.43212	0.142909	0.404818	0.0329359	0.385369	1.2382	0.303783	0.595284	1.05644	0.51457	0.206572	0.515994	0.800771	0.130681	0.759728
P19 rep1 D7	3.92375	0.27893	0.0422652	1.91213	6.69726	0.570695	0.154343	0.675505	4.37423	2.37926	0.982428	0.731106	0.512454	1.96104	0.769052	0.927772	0.204182	0.278832	0.717831	1.13386	3.24221	0.417714	0.037382	0.51756	1.33688	0.128347	2.16544	0.592763	2.17146	10.3281	1.17515	3.06447	0.109392	0.151572
P19 rep2 D7	2.29148	0.852707	0.0359174	1.73803	3.67133	0.537865	0.659968	0.88165	0.334005	0.930727	0.921595	0.140479	0.759382	0.815897	1.39364	1.04488	0.176395	0.692475	0.587384	1.41376	0.539008	0.188124	0.0477442	0.437031	1.27728	0.0590853	1.90332	0.911245	0.78947	0.616744	0.942654	1.36457	0.0691928	0.414517
P19 rep3 D7	2.81948	0.562348	0.0341446	2.24573	7.50582	0.132077	0.288766	0.951992	5.24498	0.48955	1.81157	0.783392	0.195324	2.69581	0.619965	0.776319	0.296001	0.208557	0.695691	0.816339	6.15861	0.0743609	0.0153003	0.308963	3.40851	0.468711	2.58034	0.490144	2.06365	3.84467	0.71107	3.44286	0.258534	0.414227
MYB52 rep1 D0	1.03569	4.29529	0.108333	0.106887	0.0842076	1.02685	2.33816	0.583085	0.0462439	0.0232044	0.0185167	0.398975	0.410842	0.145558	2.74587	0.0498364	0.341108	3.35388	0.568865	4.06963	0.00414744	0.214789	0.146	0.0662843	0.0226457	0.0150465	0.131315	0.00935715	0.0676487	0.0638121	0.00937637	0.053412	1.33326	12.8292
MYB52 rep2 D0	0.658835	3.60811	0.0521241	0.0512715	0.0611922	0.105607	2.27592	0.390643	0.124121	0.0138008	0.00990384	0.125792	0.790604	0.0433845	1.71701	0.0610931	0.350543	1.81751	0.486554	2.80374	0.00335845	0.257605	0.0526361	0.0887514	0.0081628	0.0178483	0.0833083	0.00504566	0.0918565	0.111113	0.0168774	0.0579557	1.28481	5.07043
MYB52 rep3 D0	1.38674	7.33526	0.105051	0.0939671	0.277815	0.634434	2.2424	0.570469	0.018826	0.0216746	0.0138832	0.411748	0.586454	0.0468704	2.78505	0.0544697	0.214122	3.06664	0.494352	3.89129	0.0191902	0.435099	0.0248492	0.169041	0.0121043	0.0447921	0.166678	0.0423782	0.186117	0.111869	0.0106805	0.0350475	1.03032	10.2406
MYB52 rep1 D1	0.720129	2.42817	4.84551	0.656199	0.0806074	0.239105	2.07616	1.162	1.08153	0.298682	0.261141	1.74425	0.190994	1.0102	2.14122	0.495167	0.218749	1.8217	0.8178	1.07278	5.02926	0.0150432	43.9323	0.095683	0.278804	0.524266	0.187954	0.160941	0.251682	0.881135	1.98755	0.475918	0.278268	1.0791
MYB52 rep2 D1	0.345186	5.07437	0.200793	0.519744	0.209431	0.552238	2.36539	1.52406	0.0245571	0.683311	0.0625045	0.781909	0.162882	0.025896	2.50509	0.404801	0.203042	2.22735	1.01795	1.07869	0.314174	0.530423	0.0135766	0.143621	0.340542	0.351436	0.332947	0.344108	0.236209	0.0414833	1.31947	0.0455028	0.273217	1.94613
MYB52 rep3 D1	0.496873	1.46518	0.340707	0.709585	0.178089	0.4431	1.02744	1.49732	0.160176	0.263468	0.338271	0.219029	0.178394	0.117373	1.96989	0.351241	0.227995	1.45687	0.946059	1.26691	0.211187	0.108282	20.6684	0.283163	0.199789	0.224355	0.204085	0.711105	0.198246	0.0737166	1.85843	0.183413	0.146077	0.218487
MYB52 rep1 D2	0.756115	0.207241	19.09	6.70021	3.82721	2.04005	0.280394	3.33648	22.3041	8.7928	5.48524	3.78865	10.5263	5.99628	0.477189	2.56669	8.71091	0.830985	4.62397	0.369416	5.0493	9.7437	281.466	32.175	6.77805	24.3694	4.33807	9.29214	4.06764	5.09843	28.7292	2.06873	15.101	0.214472
MYB52 rep2 D2	0.492172	0.553166	2.53546	8.86894	0.550832	0.720087	0.474433	3.50684	5.85915	11.9031	3.76562	1.40144	2.58786	3.97519	0.829323	1.52327	2.02931	0.870119	3.89234	0.514064	3.15123	0.15587	242.222	12.1891	2.36507	9.50447	1.31323	3.12635	2.41583	10.8066	25.5683	2.26927	4.27417	0.597756
MYB52 rep3 D2	0.958812	0.33392	20.9042	14.538	0.977033	0.678049	0.486032	2.18806	31.1261	7.89402	9.82786	3.91851	12.601	5.63064	0.667791	7.15937	12.4531	0.698477	2.86206	0.469831	10.3067	0.128779	233.057	21.9718	3.2759	7.91503	2.24791	8.5541	3.42742	61.0699	22.612	2.21128	3.81177	0.294667
MYB52 rep1 D3	1.70569	0.248015	165.181	19.9706	13.1778	28.3026	0.293925	2.19782	150.079	73.4142	25.3751	52.679	50.0861	86.2604	0.349154	35.9936	74.1955	0.325442	4.1484	0.38379	78.0062	39.8719	210.298	50.1088	7.57547	52.8414	21.8849	78.8961	10.4967	50.0715	15.6181	14.37	32.8919	0.37414
MYB52 rep2 D3	2.8641	0.283402	364.238	24.2453	15.3672	21.6031	0.356827	2.95517	280.117	49.128	23.7749	66.5348	95.5294	71.7412	0.243781	32.8169	54.407	0.267975	4.00972	0.267062	137.086	428.745	276.951	70.642	29.8328	86.6689	14.6312	30.9827	17.0944	222.134	24.8946	14.3744	17.5528	0.337672
MYB52 rep3 D3	2.18558	1.95185	186.799	27.5084	15.8247	13.8109	0.974833	2.61161	426.432	37.252	33.5525	63.6311	9.80213	107.424	0.422461	31.5244	52.263	1.18234	3.75313	0.425135	110.731	94.0184	164.544	27.5342	22.225	121.62	17.6041	34.6568	10.0112	184.148	13.0346	19.124	12.8018	1.3438
MYB52 rep1 D4	2.62979	0.246277	232.003	50.515	24.6081	20.9204	0.263833	2.63064	303.838	75.6074	65.1996	59.2363	9.09378	150.464	0.60852	27.0811	31.3189	0.203481	3.71876	0.478172	156.33	71.7304	134.876	22.8548	31.7878	136.227	19.0376	18.872	16.1246	107.748	10.4184	29.9013	18.4213	0.347103
MYB52 rep2 D4	3.61396	0.708232	362.867	74.4876	34.546	30.0093	0.730776	2.92712	359.29	111.007	78.7386	48.9149	7.64358	249.649	0.38445	33.9636	39.8133	0.472145	4.55676	0.629196	162.212	84.5203	190.275	33.4574	45.1536	167.008	22.0672	38.0839	17.8903	91.0619	13.9117	32.1019	25.8776	0.652428
MYB52 rep3 D4	3.2586	0.312843	261.278	35.4085	19.8279	11.8534	0.313641	1.39698	325.095	31.4487	42.1846	17.7811	15.9797	124.181	0.314052	26.5421	24.4412	0.347839	2.35865	0.636116	102.915	132.345	144.025	17.7847	27.7151	146.96	6.9296	8.10288	13.0201	243.242	13.1767	28.3396	13.8204	0.101042
MYB52 rep1 D7	2.76804	0.0928392	64.3378	7.73383	54.0018	6.00492	0.0286494	1.02455	51.1325	9.87134	116.467	17.2457	1.23145	96.6368	0.156348	13.8402	9.01165	0.115733	1.89082	0.466327	192.884	14.1669	90.5962	6.87643	48.8039	76.6856	6.10378	8.70849	18.4236	64.8704	3.59852	58.7229	2.88042	0.0174132
MYB52 rep2 D7	2.48513	1.51933	50.7663	16.6069	57.4027	3.54121	1.41928	1.13334	74.1921	4.57458	119.421	14.8045	1.03999	138.175	0.361606	10.6143	10.3986	0.779035	1.43003	0.729761	159.454	35.6573	70.899	9.9519	42.2045	44.8684	8.038	19.148	8.67355	49.5687	3.58535	53.1763	3.18998	0.848121
MYB52 rep3 D7	2.46849	0.671984	44.3081	16.4872	85.6817	3.97741	0.674185	1.02216	46.6327	9.43654	144.395	22.4756		142.172	0.145172	12.7044	9.34735	0.332482	1.51896	0.485081	230.332	58.5893	76.1283	9.53916	46.7436	104.304	7.82896	13.5892	13.5877	39.827	7.27217	85.0614	2.24503	0.312587
OE MYB52 VS CTRL	4CL	PIP2-7	CA5	CAD9	CASP	CCOAMT	CLP50	COMT	CYP71B34	CYP72A15	ERF15	EXPANSINB1	F6'H1	ATBBE28	FLA17	FMO1-1	FMO1-2	G3PDHB	HCT	KCS6	LAC14	LTP	MYB52	NAC90	PRP	PRX	PRX4	PRX72	SAAP	TPS21	WRKY53	XND1	XTH22	XTH9
D0	0.139604	0.00765104	0.187423	0.01225	0.767195	0.725812	0.0806226	0.379762	0.0493776	0.93804	0.544413	0.96811	0.489839	0.368429	0.37533	0.0162888	0.262957	0.482849	0.0264763	0.0296176	0.119433	0.811341	0.063765	0.671145	0.065369	0.331103	0.184151	0.381356	0.964259	0.533228	0.879666	0.747403	0.793723	0.507573
D1	0.745473	0.342711	0.567351	0.0936024	0.97639	0.721948	0.511128	0.132525	0.372597	0.197116	0.693144	0.339804	0.486111	0.510313	0.113275	0.320589	0.000689924	0.952552	0.0324774	0.247989	0.817019	0.61215	0.630088	0.428526	0.786524	0.995207	0.825395	0.568701	0.128055	0.487361	0.198768	0.631801	0.677263	0.818818
D2	0.398554	0.0013887	0.00454646	0.00401592	0.00980879	0.108414	0.00211602	0.00744152	0.00383552	0.001945	0.00176535	0.000996153	0.00724547	0.000355348	0.00882074	0.0120546	0.00545804	0.004761	0.00421138	0.00532028	0.00112457	0.378358	3.54695e-05	0.000125984	0.00228215	0.00165839	0.00307648	0.00861193	0.00250363	0.00181626	0.0127067	0.000730903	0.0185104	0.00255464
D3	0.000795185	0.108284	6.26111e-05	5.137e-05	6.84013e-05	0.000287983	0.0319058	0.000700797	0.00025939	0.000712325	1.25389e-05	2.28705e-05	0.0155626	2.48105e-05	0.00140334	2.42018e-05	2.98246e-05	0.0870494	0.000203681	0.0058832	0.00048857	0.00166886	0.000600415	7.11387e-05	0.00213235	5.66752e-05	7.21438e-05	0.000608482	0.000513557	0.000158982	0.0011024	0.00130194	0.000219266	0.113531
D4	0.000909312	0.726387	0.000109725	6.99568e-05	0.000136591	0.000168456	0.0220429	0.00473263	2.20142e-06	0.000489984	5.68078e-05	0.000956284	0.00145075	5.13074e-05	0.0036967	8.00156e-05	2.1618e-05	0.0144412	0.000540521	0.00136257	2.3557e-05	0.000621989	8.19987e-06	0.000147764	2.88927e-05	1.47965e-06	0.000940898	0.00441906	3.50467e-05	4.74175e-05	6.3329e-05	2.37421e-05	0.000182056	0.0931918
D7	0.453241	0.903776	5.56079e-07	0.00205432	0.000791663	0.00722524	0.986113	0.0875203	0.020492	0.0189034	3.22459e-05	0.00292222	0.157728	0.000332107	0.0182148	2.36569e-05	1.91604e-05	0.888606	0.00112083	0.0323011	0.00373811	0.00137253	2.40838e-05	9.12852e-05	0.000554978	0.000709054	0.000654585	0.000498879	0.00563716	0.0270839	0.00449599	0.000541133	0.00151918	0.659232
