# Supplementary material for: MdMYB52 regulates lignin biosynthesis upon the suberization process in apple
Source: Front Plant Sci. 2022 Oct 6;13:1039014. doi: 10.3389/fpls.2022.1039014 (PMC9583409; doi:10.3389/fpls.2022.1039014)
Supplement: Supplementary file 2 [file Table_2.xlsx]

## Sheet: Sheet1
Name	Raw reads	Remaining reads after trimming and filtering	Mapped reads	Percentage of mapped reads	Specifically mapped reads	Non-specially mapped reads
MYB52-rep1	24647262	21488832	15927873	74.12	13306590	2621283
MYB52-rep2	26513996	24020472	17892707	74.49	14976286	2916421
MYB52-rep3	26815286	24640018	18498384	75.07	15706494	2791890
MYB52-rep4	27275554	24242878	18143091	74.84	15109059	3034032
Empty-vector-rep1	26774844	25347674	18443779	72.76	15917124	2526655
Empty-vector-rep2	30075392	28045782	20968632	74.77	17764654	3203978
Empty-vector-rep3	26837462	24699720	17919529	72.55	15316900	2602629
Empty-vector-rep4	25511240	23445202	17192323	73.33	14564230	2628093
