# Supplementary material for: MdMYB52 regulates lignin biosynthesis upon the suberization process in apple
Source: Front Plant Sci. 2022 Oct 6;13:1039014. doi: 10.3389/fpls.2022.1039014 (PMC9583409; doi:10.3389/fpls.2022.1039014)
Supplement: Supplementary file 3 [file Table_3.xls]

## Sheet: Sheet1
Feature ID	Difference	Fold Change	FDR p-value correction	Annotation from transcriptome assembly	Annotation (A. thaliana)	Gene symbol (A. thaliana)	Annotation (Viridiplantae)	Gene size	Empty vector rep1			Empty vector rep2			Empty vector rep3			Empty vector rep4			Empty vector Mean	MYB52-like OE rep1			MYB52-like OE rep2			MYB52-like OE rep3			MYB52-like OE rep4			MYB52-like OE Mean
									Unique gene reads	Total gene reads	RPKM	Unique gene reads	Total gene reads	RPKM	Unique gene reads	Total gene reads	RPKM	Unique gene reads	Total gene reads	RPKM		Unique gene reads	Total gene reads	RPKM	Unique gene reads	Total gene reads	RPKM	Unique gene reads	Total gene reads	RPKM	Unique gene reads	Total gene reads	RPKM
Nbv5tr6221855	37.99	907.26	4.8e-06	Putative uncharacterized protein n=1 Tax=Ricinus communis RepID=B9RUZ8_RICCO (probable)	unknown		PREDICTED: uncharacterized protein LOC104094024	1461	0	1	0.04	4	4	0.13	0	0	0	0	0	0	0.04	311	538	23.12	804	1511	57.8	623	1067	39.48	480	841	31.73	38.03
Nbv5tr6215563	138.71	638.3	9.44e-07	Bifunctional monodehydroascorbate reductase and carbonic anhydrase nectarin-3 (similar to)	atca2_arath ame: full=alpha carbonic anhydrase 2 short= 2 short= 2 ame: full=alpha carbonate dehydratase 2 flags: precursor		bifunctional monodehydroascorbate reductase and carbonic anhydrase nectarin-3-like	505	0	0	0	0	2	0.19	0	2	0.22	2	4	0.46	0.22	772	1427	177.41	841	1423	157.48	830	1452	155.43	335	599	65.38	138.93
Nbv5tr6203058	167.54	526.3	3.05e-06	Bifunctional monodehydroascorbate reductase and carbonic anhydrase nectarin-3 (probable)	carbonic anhydrase		bifunctional monodehydroascorbate reductase and carbonic anhydrase nectarin-3-like	1003	2	2	0.11	3	3	0.14	4	8	0.45	8	10	0.58	0.32	2072	2923	182.97	3087	4250	236.82	2336	3145	169.51	1072	1495	82.15	167.86
Nbv5tr6218051	25.48	398.46	6.84e-05	Non-specific lipid-transfer protein-like protein At5g64080 (probable)	unknown		lipid transfer protein	889	0	0	0	0	0	0	2	2	0.13	2	2	0.13	0.06	487	487	34.39	565	565	35.52	302	302	18.36	224	224	13.89	25.54
Nbv5tr6224668	84.37	243.8	2.59e-07	Probable flavin-containing monooxygenase 1 (probable)	flavin-dependent monooxygenase 1	FMO1	probable flavin-containing monooxygenase 1	823	4	4	0.26	11	11	0.64	2	2	0.14	5	5	0.35	0.35	886	886	67.59	1674	1674	113.68	1600	1600	105.1	784	784	52.51	84.72
Nbv5tr6199981	130.23	230.14	8.42e-07	Probable flavin-containing monooxygenase 1 (probable)	flavin-dependent monooxygenase 1	FMO1	probable flavin-containing monooxygenase 1	366	4	4	0.59	1	1	0.13	6	6	0.91	4	4	0.64	0.57	683	683	117.16	1246	1246	190.27	948	948	140.02	503	503	75.75	130.8
Nbv5tr6238145	13.54	227.76	0.000523	Ethylene-responsive transcription factor ERF109 (probable)	ethylene-responsive transcription factor erf109	RRTF1	ethylene-responsive transcription factor erf109-like	1086	0	0	0	3	3	0.13	0	0	0	2	2	0.11	0.06	369	376	21.74	257	263	13.53	261	264	13.14	112	118	5.99	13.6
Nbv5tr6218299	16.04	193.84	2.58e-13	Ethylene-responsive transcription factor ERF020 (probable)	erf ap2 transcription factor family protein dreb a-5	AT1G71520	ethylene-responsive transcription factor erf020	652	4	4	0.33	0	0	0	0	0	0	0	0	0	0.08	203	203	19.55	213	213	18.26	182	182	15.09	137	137	11.58	16.12
Nbv5tr6232772	757.36	189.8	1.74e-09	Reticuline oxidase-like protein (probable)	fad-binding and bbe domain-containing protein	AT5G44440	cannabidiolic acid synthase-like	1709	96	96	3.05	88	88	2.46	54	54	1.76	258	258	8.78	4.01	24111	24111	885.76	28793	28793	941.61	25055	25055	792.54	13196	13196	425.59	761.37
Nbv5tr6245105	29.54	185.2	3.56e-14	Transcription factor MYB44 (probable)	myb-domain transcription factor lof2	MYB105	transcription factor myb86-like	1351	0	2	0.08	4	4	0.14	3	6	0.25	0	4	0.17	0.16	831	843	39.18	709	726	30.03	681	693	27.73	528	536	21.87	29.7
Nbv5tr6217362	23.84	178.54	6.43e-08	Putative uncharacterized protein n=1 Tax=Ricinus communis RepID=B9RBS8_RICCO (similar to)	uncharacterized protein	AT2G45360	PREDICTED: uncharacterized protein LOC104229748 isoform X1	483	0	0	0	1	3	0.3	0	0	0	1	2	0.24	0.13	160	195	25.35	232	269	31.13	214	239	26.75	92	111	12.67	23.97
Nbv5tr6217631	37.27	177.83	0	Transcription factor MYB44 (probable)	myb-like protein, putative		myb domain protein 52	1274	4	4	0.17	7	7	0.26	0	0	0	9	9	0.41	0.21	921	937	46.18	914	924	40.53	845	858	36.41	612	620	26.82	37.49
Nbv5tr6224283	34.5	172.17	0.00123	Putative uncharacterized protein n=1 Tax=Ricinus communis RepID=B9RBS8_RICCO (probable)	uncharacterized protein	AT2G45360	PREDICTED: uncharacterized protein LOC104229748 isoform X2	1018	2	3	0.16	0	2	0.09	6	8	0.44	2	2	0.11	0.2	758	832	51.31	783	852	46.78	475	507	26.92	240	255	13.81	34.7
Nbv5tr6243666	10.63	146.11	0.00173	Inositol oxygenase 2 (probable)	myo-inositol oxygenase 2	MIOX2	inositol oxygenase 2-like	1246	0	0	0	4	4	0.15	0	0	0	3	3	0.14	0.07	318	322	16.22	188	188	8.43	316	322	13.97	95	95	4.2	10.71
Nbv5tr6209797	10.43	137.94	8.31e-06	not determined by homology or low homology during annotation	---NA---		glycine-rich protein 3-like isoform x1	313	0	0	0	2	2	0.3	0	0	0	0	0	0	0.08	35	35	7.02	57	57	10.18	50	50	8.64	92	92	16.2	10.51
Nbv5tr6231206	224.55	116.25	2.18e-08	Probable mannitol dehydrogenase (probable)	cinnamyl-alcohol dehydrogenase cad1	CAD9	8-hydroxygeraniol dehydrogenase-like	1412	21	45	1.73	0	0	0	42	117	4.62	7	35	1.44	1.95	1202	6313	280.7	1309	7252	287.04	1156	5437	208.16	725	3333	130.1	226.5
Nbv5tr6228553	19.25	114.18	2.29e-06	Hydroquinone glucosyltransferase (probable)	a chain characterization and engineering of the bifunctional n- and o-glucosyltransferase involved in xenobiotic metabolism in plants	GT72B1	hydroquinone glucosyltransferase-like	1545	6	6	0.21	2	2	0.06	4	4	0.14	7	7	0.26	0.17	422	422	17.15	766	766	27.71	630	630	22.04	302	302	10.77	19.42
Nbv5tr6229113	356.28	114.08	7.96e-09	Lignin-forming anionic peroxidase (probable)	peroxidase 5	AT1G14550	lignin-forming anionic peroxidase-like	1168	52	76	3.53	24	57	2.33	33	62	2.96	29	76	3.78	3.15	3403	9059	486.94	3779	8623	412.61	3509	6645	307.55	1962	4887	230.62	359.43
Nbv5tr6228779	11.05	113.2	3.65e-09	Putative uncharacterized protein n=1 Tax=Vitis vinifera RepID=D7TBF0_VITVI (probable)	protein oxidative stress 3	OXS3	uncharacterized serine-rich	688	5	5	0.39	0	0	0	0	0	0	0	0	0	0.1	124	124	11.32	172	172	13.97	151	151	11.86	93	93	7.45	11.15
Nbv5tr6235859	108.63	107.31	5.03e-06	Miraculin (probable)	kunitz family trypsin and protease inhibitor protein	AT1G17860	miraculin-like protein	797	6	12	0.82	2	11	0.66	1	5	0.35	12	31	2.26	1.02	505	1720	135.49	623	2024	141.93	683	1642	111.37	212	720	49.79	109.65
Nbv5tr6226532	116.77	105.81	0.00195	Expansin-like B1 (probable)	expansin-like b1	EXLB1	expansin-like b1	1007	6	28	1.51	8	29	1.37	4	18	1	3	10	0.58	1.11	802	3314	206.62	387	1736	96.35	559	1846	99.1	317	1269	69.46	117.88
Nbv5tr6241842	270.05	99.27	1.93e-08	NAC domain-containing protein 90 (probable)	nac domain-containing protein	NAC090	nac domain-containing protein 90-like	921	75	75	4.42	49	49	2.54	50	50	3.03	16	16	1.01	2.75	2767	2767	188.62	6179	6179	374.96	5389	5389	316.31	3531	3531	211.31	272.8
Nbv5tr6207961	56.43	97.83	0.05	Vetispiradiene synthase 1 (probable)	alpha-humulene (-)- -beta-caryophyllene synthase	TPS21	vetispiradiene synthase 3-like	1864	10	10	0.29	34	34	0.87	12	12	0.36	26	26	0.81	0.58	3294	3294	110.95	2124	2124	63.68	1192	1192	34.57	638	638	18.87	57.02
Nbv5tr6222951	69.86	92.78	3.05e-06	Ethylene-responsive transcription factor 15 (probable)	ethylene-responsive transcription factor 15	ERF15	ethylene-responsive transcription factor 1b-like	686	13	13	1.03	16	16	1.11	8	8	0.65	3	3	0.25	0.76	669	692	63.33	1267	1283	104.53	941	946	74.55	489	499	40.09	70.62
Nbv5tr6238118	578.49	90.01	1.15e-07	Trypsin inhibitor 1 (probable)	protease inhibitor	AT2G38900	trypsin inhibitor 1-like	457	60	60	7.12	71	72	7.51	67	67	8.18	25	25	3.18	6.5	3805	3805	522.73	6576	6576	804.21	5667	5667	670.35	2841	2841	342.64	584.99
Nbv5tr6208203	26	86.21	3.56e-14	Heat stress transcription factor B-4b (probable)	heat shock factor 7		heat stress transcription factor b-2a-like	833	10	10	0.65	4	4	0.23	3	3	0.2	2	2	0.14	0.31	416	416	31.35	469	469	31.47	374	374	24.27	274	274	18.13	26.31
Nbv5tr6216328	20.3	75.13	0	Transcription factor MYB44 (probable)	transcription factor		transcriptional activator myb-like	1487	12	12	0.44	5	5	0.16	7	7	0.26	6	6	0.23	0.27	568	568	23.98	597	597	22.44	579	580	21.09	399	399	14.79	20.57
Nbv5tr6246505	11.19	74.34	3.27e-09	Predicted protein n=1 Tax=Populus trichocarpa RepID=B9GYI2_POPTR (similar to)	uncharacterized protein	AT1G55230	transmembrane protein 45a-like	1083	7	7	0.35	0	0	0	2	4	0.21	1	1	0.05	0.15	116	192	11.13	168	240	12.39	210	291	14.53	86	144	7.33	11.34
Nbv5tr6240869	24.78	66.89	2.54e-05	Putative uncharacterized protein n=1 Tax=Vitis vinifera RepID=F6GUK4_VITVI (probable)	calmodulin-binding family protein	AT3G13600	PREDICTED: uncharacterized protein LOC104236542	2372	12	12	0.27	29	29	0.58	15	15	0.35	12	12	0.29	0.38	1430	1431	37.88	1183	1183	27.87	906	906	20.65	612	613	14.24	25.16
Nbv5tr6228091	293.86	65.83	0.000529	Premnaspirodiene oxygenase (probable)	cytochrome p450 71b34	CYP71B34	premnaspirodiene oxygenase-like	1698	84	84	2.68	117	117	3.29	146	146	4.8	215	215	7.36	4.53	12193	12193	450.83	11216	11216	369.17	7679	7679	244.47	3977	3977	129.09	298.39
Nbv5tr6235310	65.2	58.99	0	Transmembrane protein 45A (probable)	uncharacterized protein	AT1G55230	transmembrane protein 45a-like	1448	34	35	1.31	22	31	1.02	23	27	1.04	27	28	1.12	1.12	1199	1523	66.03	1804	2223	85.8	1452	1802	67.27	915	1213	46.17	66.32
Nbv5tr6217859	31.55	57.75	0	Transcription factor bHLH36 (probable)	basic helix-loop-helix domain-containing protein	AT4G20970	transcription factor bhlh55-like	798	11	11	0.75	3	3	0.18	5	5	0.35	13	13	0.95	0.56	309	309	24.31	584	584	40.9	500	500	33.87	425	425	29.35	32.11
Nbv5tr6243597	52.76	57.69	0	E3 ubiquitin-protein ligase RMA1H1 (probable)	e3 ubiquitin-protein ligase rma1	RMA1	e3 ubiquitin-protein ligase rma1h1-like	1250	26	35	1.52	12	16	0.61	14	18	0.8	14	17	0.79	0.93	604	1185	59.52	792	1494	66.8	768	1136	49.13	461	892	39.33	53.69
Nbv5tr6223898	16.27	57.62	5.89e-09	Trihelix transcription factor GT-3a (probable)	transcription factor gt-3b		trihelix transcription factor gt-3b-like	332	0	0	0	2	2	0.29	2	2	0.34	3	3	0.53	0.29	81	81	15.32	129	129	21.72	117	117	19.05	61	61	10.13	16.55
Nbv5tr6207009	41.14	57.37	4.28e-13	Sulfate transporter 3.1 (probable)	sulfate transporter	SULTR3	sulfate transporter -like	2630	23	37	0.76	16	18	0.33	26	56	1.19	22	29	0.64	0.73	219	1156	27.6	273	1960	41.65	503	2311	47.5	492	2420	50.72	41.87
Nbv5tr6244755	589.08	53.94	1.16e-09	Probable glutathione S-transferase (probable)	glutathione s-transferase tau 8	GSTU8	probable glutathione s-transferase	1251	300	300	13	215	216	8.23	281	281	12.53	231	231	10.74	11.13	7773	7774	390.15	17833	17836	796.83	15886	15888	686.56	11968	11968	527.29	600.21
Nbv5tr6231205	20.93	52.18	0.00404	Probable mannitol dehydrogenase (similar to)	Eli3-1		8-hydroxygeraniol dehydrogenase-like	572	2	6	0.57	0	1	0.08	1	8	0.78	0	2	0.2	0.41	21	118	12.95	52	357	34.88	60	286	27.03	18	109	10.5	21.34
Nbv5tr6231348	87.88	50.92	5.87e-09	Miraculin (probable)	kunitz family trypsin and protease inhibitor protein	AT1G17860	miraculin-like protein	983	2	34	1.88	0	33	1.6	0	18	1.02	4	43	2.54	1.76	121	1740	111.13	188	1970	112	201	1485	81.67	64	959	53.77	89.64
Nbv5tr6228533	38.01	45.47	0.000498	not determined by homology or low homology during annotation	---NA---		acanthoscurrin-1-like isoform x2	697	8	8	0.62	10	10	0.68	17	17	1.36	9	9	0.75	0.85	681	681	61.34	562	565	45.3	357	357	27.69	267	267	21.11	38.86
Nbv5tr6242245	27.83	42.9	1.28e-09	NAC domain-containing protein 29 (probable)	xylem nac domain 1	XND1	nac transcription factor 25-like	904	8	8	0.48	8	8	0.42	18	18	1.11	10	10	0.64	0.66	316	316	21.95	661	661	40.87	417	417	24.94	430	430	26.22	28.49
Nbv5tr6229306	62.61	42.53	0	Beta-fructofuranosidase, insoluble isoenzyme 1 (probable)	putative beta-fructofuranosidase (invertase)		beta- insoluble isoenzyme 1-like	324	12	12	2.01	5	5	0.74	17	17	2.93	2	2	0.36	1.51	309	314	60.85	431	435	75.04	418	420	70.08	297	297	50.52	64.12
Nbv5tr6235538	12.72	42.36	3.17e-10	Uncharacterized protein n=4 Tax=Glycine max RepID=I1NG29_SOYBN (probable)	uncharacterized protein	AT3G19615	PREDICTED: uncharacterized protein LOC104094238	611	4	4	0.35	3	4	0.31	2	2	0.18	4	4	0.38	0.31	156	160	16.44	144	146	13.35	124	126	11.15	121	124	11.19	13.03
Nbv5tr6244733	17.86	41.59	0.000625	Predicted protein n=1 Tax=Populus trichocarpa RepID=B9HJ93_POPTR (probable)	by genscan and genefinder	AT2G01300	mediator of rna polymerase ii transcription subunit	707	0	0	0	0	2	0.13	4	6	0.47	13	14	1.15	0.44	252	346	30.73	165	218	17.23	132	156	11.93	113	171	13.33	18.3
Nbv5tr6215308	71.56	40.89	0	Probable glutathione S-transferase (probable)	glutathione s-transferase tau 8	GSTU8	probable glutathione s-transferase	342	8	8	1.27	9	9	1.26	16	16	2.61	12	12	2.04	1.79	398	428	78.57	514	561	91.68	330	352	55.64	382	419	67.53	73.35
Nbv5tr6245773	15.29	39.67	0.00398	Putative glutamine amidotransferase-like protein RP404 (probable)	class i glutamine amidotransferase-like protein	AT5G38200	PREDICTED: uncharacterized protein LOC104117256 isoform X1	1754	7	22	0.68	2	12	0.33	5	16	0.51	0	2	0.07	0.4	78	750	26.85	60	512	16.31	67	409	12.61	24	222	6.98	15.69
Nbv5tr6232284	86.22	39.57	6.49e-05	Ethylene-responsive transcription factor 15 (probable)	ethylene reponse factor-like ap2 domain transcription factor		ethylene-responsive transcription factor 1b-like	369	11	19	2.79	6	31	4.01	8	10	1.51	1	4	0.63	2.24	82	422	71.8	169	856	129.65	237	729	106.8	48	305	45.56	88.45
Nbv5tr6238147	190.74	38.61	0.000437	not determined by homology or low homology during annotation	---NA---		---NA---	529	38	42	4.3	22	29	2.61	92	109	11.5	15	17	1.87	5.07	593	770	91.39	2164	2716	286.94	2212	2484	253.84	1214	1450	151.08	195.81
Nbv5tr6205487	194.42	38.18	3.03e-07	Aspartic proteinase nepenthesin-1 (probable)	aspartyl protease family protein	AT4G16563	aspartic proteinase nepenthesin-1	2216	132	132	3.23	222	222	4.78	203	203	5.11	295	297	7.8	5.23	6530	6536	185.18	10855	10865	274.02	9298	9302	226.92	4519	4522	112.47	199.65
Nbv5tr6217053	90.56	38.18	0	Trypsin inhibitor 1 (probable)	---NA---		trypsin inhibitor 1-like	859	21	21	1.33	8	13	0.72	68	82	5.33	31	35	2.37	2.44	806	1072	78.35	1304	1654	107.61	1146	1283	80.74	1278	1641	105.29	93
Nbv5tr6203939	38.49	37.86	0.00631	Dehydration-responsive element-binding protein 1D (probable)	c-repeat binding factor 3		dehydration-responsive element-binding protein 1d-like	1201	10	16	0.72	12	18	0.71	20	35	1.63	11	23	1.11	1.04	608	1081	56.51	372	622	28.94	888	1302	58.6	150	307	14.09	39.54
Nbv5tr6227624	18.62	36.69	2.33e-06	F-box protein At4g18380 (probable)	f-box protein	AT4G18380	f-box protein at4g18380-like	1423	6	14	0.53	13	20	0.67	2	10	0.39	10	12	0.49	0.52	555	659	29.08	398	465	18.26	315	402	15.27	274	360	13.94	19.14
Nbv5tr6227406	1122.04	36.47	0	Probable glutathione S-transferase (probable)	glutathione s-transferase tau 8	GSTU8	probable glutathione s-transferase	838	396	396	25.62	354	359	20.43	776	776	51.68	411	415	28.81	31.63	14900	15152	1135.19	18333	18577	1238.95	16407	16560	1068.27	17617	17823	1172.26	1153.67
Nbv5tr6243481	11.73	36.26	0.00914	Putative nuclease HARBI1 (probable)	at5g12010 f14f18_180	AT5G12010	nuclease harbi1	589	6	6	0.55	0	0	0	3	3	0.28	5	5	0.49	0.33	173	173	18.44	154	154	14.61	140	140	12.85	25	25	2.34	12.06
Nbv5tr6234694	154.5	36	2.24e-07	Miraculin (probable)	kunitz family trypsin and protease inhibitor protein	AT1G17860	miraculin-like protein	1106	2	93	4.56	2	87	3.75	8	105	5.3	6	77	4.05	4.41	94	3126	177.45	176	4143	209.36	282	3396	165.99	48	1663	82.88	158.92
Nbv5tr6232107	18.88	35.24	1.08e-06	Putative uncharacterized protein n=2 Tax=Vitis vinifera RepID=D7TGU3_VITVI (probable)	glyoxylase i 7	AT1G80160	glyoxalase domain-containing protein 5-like	972	7	7	0.39	13	13	0.64	8	8	0.46	12	12	0.72	0.55	431	433	27.97	343	346	19.89	331	331	18.41	199	202	11.45	19.43
Nbv5tr6223104	1124.57	35.23	9.27e-07	Trypsin inhibitor 1 (probable)	protease inhibitor	AT2G38870	trypsin inhibitor 1-like	532	261	261	26.6	593	593	53.16	212	212	22.24	269	269	29.41	32.85	13024	13024	1537	13979	13980	1468.65	9189	9189	933.73	6662	6663	690.31	1157.43
Nbv5tr6203868	12.15	35.16	0.00297	Secologanin synthase (probable)	cytochrome family subfamily polypeptide 15	CYP72A15	cytochrome p450 cyp72a219-like	1892	13	13	0.37	24	24	0.6	13	13	0.38	2	2	0.06	0.36	262	262	8.69	355	355	10.49	770	770	22	303	303	8.83	12.5
Nbv5tr6237695	110.08	34.6	4e-10	Calmodulin binding protein, putative n=1 Tax=Ricinus communis RepID=B9RK85_RICCO (probable)	calmodulin-binding family protein	AT5G57010	PREDICTED: uncharacterized protein LOC104228677	2003	135	135	3.65	135	135	3.21	105	105	2.93	114	114	3.31	3.28	4533	4566	143.12	4713	4737	132.17	4001	4017	108.41	2523	2533	69.7	113.35
Nbv5tr6216793	11.97	34.42	3.19e-05	1-aminocyclopropane-1-carboxylate oxidase homolog 10 (probable)	feruloyl ortho-hydroxylase 1	AT3G13610	feruloyl ortho-hydroxylase 2-like	440	0	0	0	6	6	0.65	2	2	0.25	4	4	0.53	0.36	54	54	7.71	128	128	16.26	137	137	16.83	68	68	8.52	12.33
Nbv5tr6225622	275.38	32.56	0	Probable aldo-keto reductase 2 (probable)	probable aldo-keto reductase 5	AT1G60730	auxin-induced protein pcnt115-like	1545	130	199	6.98	116	230	7.1	217	391	14.12	65	178	6.7	8.73	4235	6628	269.34	6920	10308	372.88	6039	8167	285.76	3838	5843	208.45	284.11
Nbv5tr6228492	223.93	31.32	0	Glucan 1,3-beta-glucosidase (probable)	---NA---		probable glucan -beta-glucosidase a	2049	316	316	8.36	224	224	5.21	285	285	7.76	289	289	8.2	7.39	7189	7189	220.28	9105	9105	248.35	9752	9752	257.29	7411	7411	199.35	231.32
Nbv5tr6228360	3235.16	30.73	0	Trypsin inhibitor 1 (probable)	protease inhibitor	AT2G38900	trypsin inhibitor 1-like	654	975	1079	89.45	1086	1403	102.31	1330	1557	132.86	948	1244	110.64	108.81	26747	37043	3556.07	34991	47622	4069.62	30831	36418	3010.26	23258	32511	2739.94	3343.97
Nbv5tr6225623	582.31	30.5	3.56e-14	Probable aldo-keto reductase 4 (probable)	probable aldo-keto reductase 4	ATB2	auxin-induced protein pcnt115-like	1521	363	515	18.36	358	547	17.15	463	759	27.85	241	408	15.6	19.74	7476	13492	556.92	10547	20348	747.68	12411	19262	684.6	6231	11563	419.02	602.05
Nbv5tr6235520	10.83	30.25	1.41e-08	Transcription factor MYB39 (probable)	r2r3 family myb transcription factor	MYB102	protein odorant1-like	1332	13	14	0.57	4	10	0.36	6	8	0.34	3	5	0.22	0.37	187	234	11.03	253	310	13.01	226	253	10.27	204	254	10.51	11.2
Nbv5tr6232430	338.07	29.73	2.12e-07	1-aminocyclopropane-1-carboxylate synthase (probable)	1-aminocyclopropane-1-carboxylate synthase		1-aminocyclopropane-1-carboxylate synthase	1776	594	594	18.13	341	341	9.16	399	399	12.54	221	221	7.24	11.77	13567	13567	479.6	11552	11552	363.53	11789	11789	358.84	6360	6360	197.38	349.84
Nbv5tr6243611	40.65	29.63	3.29e-07	Defensin-like protein 19 (probable)	defensin-like protein 19	PDF1.4	defensin-like protein 1	288	4	4	0.75	12	12	1.99	11	11	2.13	4	4	0.81	1.42	246	252	54.94	220	226	43.86	235	252	47.3	116	116	22.2	42.07
Nbv5tr6226078	19.55	28.93	0.01	Dehydration-responsive element-binding protein 1A (probable)	c-repeat binding factor 3		dehydration-responsive element-binding protein 1d-like	1417	6	8	0.31	8	10	0.34	23	35	1.38	13	19	0.78	0.7	300	512	22.69	228	388	15.3	657	924	35.25	117	200	7.78	20.25
Nbv5tr6226302	12.58	28.83	0.01	not determined by homology or low homology during annotation	---NA---		protein le25-like	464	2	2	0.23	8	8	0.82	0	0	0	6	6	0.75	0.45	127	127	17.18	103	103	12.41	169	169	19.69	24	24	2.85	13.03
Nbv5tr6237885	14.36	28.19	1.4e-10	Predicted protein n=1 Tax=Populus trichocarpa RepID=B9HJ93_POPTR (probable)	by genscan and genefinder	AT2G01300	PREDICTED: uncharacterized protein LOC104099571	669	2	12	0.97	0	4	0.29	2	4	0.33	0	6	0.52	0.53	12	206	19.33	17	192	16.04	28	179	14.46	7	118	9.72	14.89
Nbv5tr6218251	67.36	27.52	0	Putative uncharacterized protein n=1 Tax=Ricinus communis RepID=B9RXL9_RICCO (probable)	paraquat downregulated protein	AT3G20340	PREDICTED: uncharacterized protein LOC104230998	660	23	23	1.89	18	18	1.3	47	47	3.97	34	34	3	2.54	734	734	69.82	1069	1069	90.52	844	844	69.13	600	600	50.11	69.9
Nbv5tr6203724	105.08	27.45	3.04e-08	CASP-like protein IN26 (probable)	csplm_arath ame: full=casp-like protein 1d1 short= 1d1	AT4G15610	casp-like protein 1	959	117	117	6.61	80	80	3.98	64	64	3.72	26	26	1.58	3.97	1136	1141	74.7	2611	2613	152.28	2141	2141	120.69	1538	1541	88.57	109.06
Nbv5tr6235315	20.76	26.91	1.51e-06	Peroxidase 72 (probable)	peroxidase 72	AT5G66390	peroxidase 72-like	1371	38	40	1.58	10	10	0.35	20	23	0.94	6	8	0.34	0.8	535	644	29.49	561	631	25.72	405	472	18.61	262	309	12.42	21.56
Nbv5tr6235958	53.92	26.3	0	Probable WRKY transcription factor 29 (probable)	wrky transcription factor 29	WRKY29	probable wrky transcription factor 29	952	62	62	3.53	51	51	2.55	27	27	1.58	14	14	0.86	2.13	872	872	57.51	1139	1139	66.87	1092	1092	62.01	653	653	37.81	56.05
Nbv5tr6234444	27.21	25.46	3.76e-12	WRKY transcription factor 22 (probable)	dna-binding protein	WRKY22	wrky transcription factor 22-like	1374	18	31	1.22	8	25	0.87	17	31	1.26	15	26	1.1	1.11	361	659	30.11	458	873	35.51	432	746	29.35	212	457	18.33	28.33
Nbv5tr6231853	13.07	25.42	0.000533	Putative uncharacterized protein n=1 Tax=Ricinus communis RepID=B9RBD3_RICCO (probable)	uncharacterized protein	AT2G20670	PREDICTED: uncharacterized protein LOC104119151	1433	26	26	0.98	13	13	0.43	4	4	0.16	14	14	0.57	0.54	384	384	16.82	410	410	15.99	456	456	17.2	114	114	4.38	13.6
Nbv5tr6216838	56.61	25.23	0	Patatin-10 (probable)	phospholipase a 2a	PLA2A	patatin-3-kuras 1-like	1651	103	103	3.38	50	50	1.44	68	68	2.3	63	63	2.22	2.34	1569	1569	59.66	2181	2181	73.83	1765	1765	57.79	1333	1333	44.5	58.95
Nbv5tr6232407	23.69	24.91	6.24e-05	Rho guanine nucleotide exchange factor 8 (probable)	rho guanyl-nucleotide exchange factor 12	ROPGEF12	rop guanine nucleotide exchange factor 12-like	2366	27	36	0.82	34	50	1.01	51	58	1.37	27	31	0.76	0.99	392	851	22.58	686	1578	37.27	611	1149	26.25	297	542	12.63	24.68
Nbv5tr6218230	13.15	24.64	3.52e-10	not determined by homology or low homology during annotation	---NA---		PREDICTED: uncharacterized protein LOC102591922	667	0	3	0.24	1	6	0.43	0	5	0.42	3	13	1.13	0.56	17	141	13.27	9	216	18.1	20	162	13.13	7	125	10.33	13.71
Nbv5tr6206356	41.77	24.14	0	Peroxidase 72 (probable)	peroxidase 72	AT5G66390	peroxidase 72-like	1582	59	77	2.64	52	66	1.99	19	36	1.27	27	36	1.32	1.81	767	1053	41.79	1174	1595	56.35	801	1169	39.95	708	1040	36.23	43.58
Nbv5tr6246640	22.52	23.78	6.8e-08	not determined by homology or low homology during annotation	---NA---		ethylene-responsive transcription factor 1b-like	641	13	13	1.1	25	25	1.86	1	1	0.09	10	10	0.91	0.99	233	236	23.12	376	376	32.78	281	281	23.7	167	168	14.45	23.51
Nbv5tr6206615	10.46	23.69	3.97e-08	Retrovirus-related Pol polyprotein from transposon TNT 1-94 (probable)	ac079131_10 copia-type		uncharacterized mitochondrial protein g00810-like	343	6	6	0.95	4	4	0.56	0	0	0	2	2	0.34	0.46	64	64	11.71	87	87	14.18	67	67	10.56	45	45	7.23	10.92
Nbv5tr6214993	73.29	23.57	5.78e-07	Glutathione S-transferase PARB (probable)	glutathione s-transferase		glutathione s-transferase	845	78	78	5	28	28	1.58	74	74	4.89	22	22	1.51	3.25	1104	1104	82.03	1661	1661	109.86	1058	1058	67.69	714	714	46.57	76.54
Nbv5tr6234931	768.44	23.31	0	Miraculin (probable)	kunitz family trypsin and protease inhibitor protein	AT1G17860	nb cell deth marker	979	789	789	43.7	430	430	20.95	705	705	40.19	555	555	32.97	34.45	12047	12047	772.57	16997	16997	970.32	15539	15539	858.04	10846	10846	610.63	802.89
Nbv5tr6222592	37.57	23.2	3.85e-11	E3 ubiquitin-protein ligase RMA1H1 (probable)	e3 ubiquitin-protein ligase rma1	RMA1	e3 ubiquitin-protein ligase rma1h1-like	1358	26	31	1.24	17	27	0.95	58	73	3	26	37	1.58	1.69	551	931	43.04	705	1237	50.91	653	936	37.26	421	637	25.85	39.27
Nbv5tr6207861	797.09	23.07	6.16e-09	Miraculin (probable)	kunitz family trypsin and protease inhibitor protein	AT1G17860	miraculin-like	932	574	574	33.39	564	564	28.86	627	627	37.54	716	716	44.69	36.12	14250	14250	959.93	18106	18106	1085.75	13598	13598	788.72	8428	8428	498.42	833.21
Nbv5tr6222047	517.71	22.79	1.01e-13	Putative syntaxin-24 (probable)	harpin-induced protein hin1 from tobacco	YLS9	hin1-like protein	1220	551	590	26.22	449	486	19	566	615	28.13	433	455	21.69	23.76	11379	12457	641.06	12916	14169	649.09	10389	11491	509.17	7104	8114	366.58	541.47
Nbv5tr6224559	12.59	22.77	4.71e-09	Putative uncharacterized protein n=1 Tax=Vitis vinifera RepID=F6HYF8_VITVI (probable)	---NA---		PREDICTED: uncharacterized protein LOC102591922	544	8	8	0.8	3	3	0.26	7	7	0.72	5	5	0.53	0.58	119	121	13.96	170	172	17.67	126	126	12.52	84	84	8.51	13.17
Nbv5tr6242206	13.38	22.65	2.69e-10	Agamous-like MADS-box protein AGL15 (probable)	agamous-like mads-box protein agl15	AGL15	mads-box transcription factor 23-like	932	8	8	0.47	14	14	0.72	8	8	0.48	13	13	0.81	0.62	198	198	13.34	275	275	16.49	245	245	14.21	202	202	11.95	14
Nbv5tr6231407	80.05	22.46	0	Putative uncharacterized protein n=1 Tax=Solanum lycopersicum RepID=Q53U39_SOLLC (probable)	---NA---		PREDICTED: uncharacterized protein LOC104219004	1211	52	118	5.28	25	82	3.23	32	89	4.1	16	48	2.31	3.73	622	1509	78.23	841	1965	90.69	1041	2273	101.47	532	1422	64.72	83.78
Nbv5tr6235531	13.91	22.05	0.05	E3 ubiquitin-protein ligase PUB23 (probable)	unknown protein		e3 ubiquitin-protein ligase pub22-like	1655	5	5	0.16	21	24	0.69	28	28	0.94	18	24	0.84	0.66	614	741	28.11	323	386	13.04	354	385	12.58	112	137	4.56	14.57
Nbv5tr6217085	26.02	21.89	0	not determined by homology or low homology during annotation	---NA---		---NA---	366	9	9	1.33	10	10	1.3	6	6	0.91	9	9	1.43	1.25	172	185	31.73	191	197	30.08	162	173	25.55	136	144	21.69	27.26
Nbv5tr6203101	207.87	21.88	0	not determined by homology or low homology during annotation	---NA---		---NA---	689	161	161	12.67	171	171	11.84	86	86	6.97	99	99	8.36	9.96	2970	2970	270.63	2565	2565	208.06	2658	2658	208.55	2301	2301	184.07	217.83
Nbv5tr6231699	27.79	21.67	6.58e-09	Xyloglucan endotransglucosylase/hydrolase protein 22 (probable)	xyloglucan endotransglucosylase hydrolase protein 22	TCH4	xyloglucan endotransglucosylase hydrolase protein 24-like	1152	38	38	1.79	12	12	0.5	44	44	2.13	18	19	0.96	1.34	381	385	20.98	691	691	33.52	828	828	38.85	482	484	23.16	29.13
Nbv5tr6235754	187.37	20.92	0	Polyphenol oxidase, chloroplastic (probable)	---NA---		polyphenol chloroplastic-like	2090	500	500	12.97	356	356	8.12	272	272	7.26	333	333	9.27	9.41	6732	6732	202.23	7497	7497	200.48	9163	9163	237.01	5589	5589	147.39	196.78
Nbv5tr6231863	26.75	20.55	0.00367	Putative glutamine amidotransferase-like protein RP404 (probable)	class i glutamine amidotransferase-like protein	AT5G38200	PREDICTED: uncharacterized protein LOC104213609	1528	38	44	1.56	47	60	1.87	29	35	1.28	16	20	0.76	1.37	871	1147	47.13	539	754	27.58	611	734	25.97	232	327	11.8	28.12
Nbv5tr6202400	147.35	20.54	1.16e-07	Copper transporter 1 (probable)	copper transport protein	AT2G26975	copper transporter 6-like	738	88	88	6.47	93	93	6.01	160	160	12.1	71	71	5.6	7.54	1131	1131	96.22	2867	2867	217.12	2262	2262	165.69	1882	1882	140.56	154.9
Nbv5tr6236361	104.3	20.43	2.16e-12	Proline dehydrogenase 2, mitochondrial (probable)	proline dehydrogenase 2	AT5G38710	proline dehydrogenase mitochondrial-like	2049	168	168	4.45	181	182	4.24	285	285	7.76	177	177	5.02	5.37	3671	3675	112.6	5044	5046	137.64	4447	4448	117.35	2638	2642	71.07	109.67
Nbv5tr6229227	87.54	20.38	6.06e-13	Zinc finger protein ZAT11 (probable)	zinc finger protein zat11	AT2G37430	zinc finger protein zat11-like	717	105	111	8.39	42	42	2.79	51	53	4.13	32	34	2.76	4.52	921	1003	87.83	1437	1557	121.36	1178	1243	93.72	770	850	65.34	92.06
Nbv5tr6237815	50.32	20.12	1.8e-05	Inositol oxygenase 2 (probable)	myo-inositol oxygenase 2	MIOX2	inositol oxygenase 2-like	1333	45	68	2.77	21	41	1.47	32	68	2.85	33	79	3.45	2.63	641	1664	78.37	631	1422	59.62	474	1012	41.04	308	793	32.79	52.96
Nbv5tr6237627	124.25	19.92	0	Probable glutathione S-transferase (probable)	glutathione s-transferase tau 8	GSTU8	probable glutathione s-transferase	1087	136	153	7.63	75	93	4.08	164	198	10.17	70	82	4.39	6.57	1787	2246	129.72	2658	3260	167.61	2116	2621	130.35	1472	1885	95.58	130.82
Nbv5tr6228757	50.37	19.92	1.45e-09	Seed biotin-containing protein SBP65 (probable)	seed maturation protein		seed biotin-containing protein sbp65-like isoform x1	1909	139	139	3.95	80	80	2	90	90	2.63	68	68	2.07	2.66	2043	2043	67.19	1919	1919	56.18	2012	2012	56.98	1101	1101	31.79	53.03
Nbv5tr6228615	10.46	19.91	9.88e-07	Beta-fructofuranosidase, insoluble isoenzyme 1 (probable)	putative beta-fructofuranosidase		apoplastic invertase	746	12	19	1.38	0	0	0	4	8	0.6	3	3	0.23	0.55	56	88	7.41	147	197	14.76	124	187	13.55	73	113	8.35	11.02
Nbv5tr6231105	79.49	19.88	7.03e-10	Extracellular ribonuclease LE (probable)	ribonuclease 1	RNS1	extracellular ribonuclease le-like	867	71	73	4.57	30	31	1.71	96	108	6.95	53	54	3.62	4.21	639	738	53.44	1482	1728	111.39	1236	1359	84.74	1122	1341	85.25	83.7
Nbv5tr6221564	16.73	19.86	1.14e-12	Putative SNAP25 homologous protein SNAP30 (probable)	n-ethylmaleimide-sensitive factor adaptor protein 30	SNAP30	snap25 homologous protein snap30	1407	30	30	1.16	42	42	1.42	14	14	0.56	10	10	0.41	0.89	390	390	17.4	508	508	20.18	523	523	20.09	327	327	12.81	17.62
Nbv5tr6231614	35.29	19.61	5.85e-07	U-box domain-containing protein 19 (probable)	u-box domain-containing protein 19	AT1G60190	u-box domain-containing protein 19-like	2592	123	123	2.57	104	104	1.91	73	73	1.57	68	68	1.53	1.9	1747	1747	42.32	1377	1377	29.69	2481	2481	51.74	1176	1176	25.01	37.19
Nbv5tr6245409	128.02	19.51	3.57e-11	Nitrate transporter 1.1 (probable)	achain crystal structure of a nitrate transporter		protein nrt1 ptr family -like	644	110	110	9.26	81	81	6	88	88	7.63	53	53	4.79	6.92	1118	1118	108.99	1975	1975	171.4	1902	1902	159.66	1165	1165	99.71	134.94
Nbv5tr6214494	263.68	19.18	1.01e-13	Aldose 1-epimerase (probable)	aldose 1-epimerase	AT3G47800	aldose 1-epimerase	1563	593	593	20.57	454	454	13.85	399	399	14.25	251	251	9.34	14.5	5047	5047	202.73	10280	10280	367.59	7744	7744	267.84	7786	7786	274.56	278.18
Nbv5tr6229195	53.63	19.1	2.95e-07	Flowering-promoting factor 1-like protein 3 (probable)	flowering promoting factor 1	FPF1	flowering-promoting factor 1-like protein 3	530	36	37	3.79	33	35	3.15	30	30	3.16	16	16	1.76	2.96	344	344	40.75	793	794	83.73	536	536	54.67	453	454	47.21	56.59
Nbv5tr6228197	11.2	18.38	0.02	Predicted protein n=1 Tax=Populus trichocarpa RepID=B9HJ93_POPTR (probable)	by genscan and genefinder	AT2G01300	mediator of rna polymerase ii transcription subunit	713	12	14	1.06	0	2	0.13	2	2	0.16	11	15	1.22	0.64	181	245	21.57	119	151	11.84	103	117	8.87	48	66	5.1	11.85
Nbv5tr6222591	20.66	18.25	3.9e-11	E3 ubiquitin-protein ligase RMA1H1 (probable)	e3 ubiquitin-protein ligase rma1	RMA1	e3 ubiquitin-protein ligase rma1h1-like	1818	41	49	1.46	28	37	0.97	42	56	1.72	18	20	0.64	1.2	543	718	24.8	690	903	27.76	564	673	20.01	363	490	14.86	21.86
Nbv5tr6232092	28.52	18.25	0	Transcription factor MYB21 (probable)	r2r3-myb transcription family	MYB62	transcription factor myb108-like	1036	51	55	2.88	30	30	1.38	24	26	1.4	17	17	0.95	1.65	483	580	35.15	584	666	35.93	440	491	25.62	388	451	23.99	30.17
Nbv5tr6223085	19.38	18.19	0.03	Transcription factor HBP-1b(c38) (probable)	protein zw2	ZW2	transcription factor hbp-1b -like	1058	24	24	1.23	38	38	1.71	12	12	0.63	17	17	0.93	1.13	659	659	39.11	379	379	20.02	269	269	13.74	176	176	9.17	20.51
Nbv5tr6205410	35.91	17.73	4.18e-06	Putative uncharacterized protein n=1 Tax=Vitis vinifera RepID=A5ASJ7_VITVI (similar to)	calmodulin-binding protein	EDA39	PREDICTED: uncharacterized protein LOC104100755	1528	51	84	2.98	26	63	1.97	33	59	2.15	21	39	1.48	2.15	850	1267	52.06	746	1204	44.04	665	1018	36.02	361	558	20.13	38.06
Nbv5tr6199324	166.63	17.73	0	Momilactone A synthase (probable)	alcohol dehydrogenase	AT2G47140	secoisolariciresinol dehydrogenase-like	1049	204	204	10.54	211	211	9.59	188	188	10	175	175	9.7	9.96	2408	2408	144.12	3925	3925	209.12	3710	3710	191.19	3082	3082	161.94	176.59
Nbv5tr6216433	59.01	17.55	1.96e-06	Deacetylvindoline O-acetyltransferase (probable)	hxxxd-type acyl-transferase-like protein	AT3G26040	deacetylvindoline o-acetyltransferase-like	1651	119	119	3.91	92	92	2.66	111	111	3.75	112	112	3.95	3.57	1953	1953	74.27	1646	1646	55.72	2576	2576	84.35	1078	1078	35.99	62.58
Nbv5tr6224068	22.73	17.51	0	(+)-neomenthol dehydrogenase (probable)	(+)-neomenthol dehydrogenase	AT3G61220	(+)-neomenthol dehydrogenase-like	1289	35	35	1.47	26	26	0.96	46	46	1.99	24	24	1.08	1.38	442	442	21.53	640	640	27.75	633	633	26.55	482	482	20.61	24.11
Nbv5tr6214613	14.84	17.45	4.16e-11	Transcription factor bHLH25 (probable)	bhlh transcription factor		transcription factor bhlh25-like	1061	19	19	0.97	16	16	0.72	24	24	1.26	12	12	0.66	0.9	278	278	16.45	341	341	17.96	364	364	18.55	193	193	10.03	15.75
Nbv5tr6218169	39.71	17.25	0	E3 ubiquitin-protein ligase RHA2A (probable)	e3 ubiquitin-protein ligase rha2a	RHA2A	probable e3 ubiquitin-protein ligase rha2b	660	32	32	2.63	32	32	2.31	29	29	2.45	27	27	2.38	2.44	469	469	44.61	614	614	51.99	454	454	37.19	417	417	34.82	42.15
Nbv5tr6226879	23.39	16.98	0	6-phosphofructokinase 3 (probable)	6-phosphofructokinase 3	PFK3	atp-dependent 6-phosphofructokinase 6-like	605	12	14	1.25	24	30	2.36	15	18	1.66	6	6	0.58	1.46	196	198	20.55	323	332	30.67	301	307	27.43	221	228	20.77	24.85
Nbv5tr6229321	227.51	16.47	4.2e-09	Putative AC9 transposase (probable)	putative protein		zinc finger bed domain-containing protein ricesleeper 3-like	348	92	94	14.65	102	103	14.12	100	101	16.2	80	83	13.87	14.71	1178	1193	215.23	2153	2185	350.91	1300	1318	204.74	1236	1250	197.98	242.21
Nbv5tr6230763	13.17	16.46	0.00216	Myb-related protein 305 (probable)	myb domain protein 78	MYB78	transcription factor myb108-like	1352	28	28	1.12	17	17	0.6	20	20	0.83	20	20	0.86	0.85	514	514	23.87	264	264	10.91	322	322	12.87	207	207	8.44	14.02
Nbv5tr6232314	11.34	16.26	1.7e-08	Predicted protein n=1 Tax=Populus trichocarpa RepID=B9H713_POPTR (probable)	protein exordium like 2	EXL2	protein exordium-like 2	1241	24	24	1.05	6	6	0.23	21	21	0.94	16	16	0.75	0.74	179	179	9.06	291	291	13.11	379	379	16.51	218	218	9.68	12.09
Nbv5tr6214895	23.88	16.22	0.00647	Dehydrin COR47 (probable)	dehydrin cor47	COR47	phosphoprotein ecpp44-like	1109	34	34	1.66	39	39	1.68	26	26	1.31	31	31	1.63	1.57	759	759	42.97	521	521	26.26	462	462	22.52	202	202	10.04	25.45
Nbv5tr6227147	10.9	16.16	0.000256	Probable mannitol dehydrogenase (probable)	cinnamyl alcohol dehydrogenase 9	CAD9	8-hydroxygeraniol dehydrogenase-like	497	1	1	0.11	0	12	1.15	1	5	0.56	0	9	1.05	0.72	24	114	14.4	35	145	16.31	21	98	10.66	11	46	5.1	11.62
Nbv5tr6246570	11.24	16.12	3.68e-07	Glutathione S-transferase U9 (probable)	glutathione s-transferase tau 10	GSTU10	glutathione s-transferase u10-like	979	12	12	0.66	14	14	0.68	16	16	0.91	12	12	0.71	0.74	245	245	15.71	253	253	14.44	187	187	10.33	132	132	7.43	11.98
Nbv5tr6229152	25.51	15.87	5.98e-12	Protein IDA (probable)	protein ida	IDA	protein ida-like	410	26	26	3.44	8	8	0.93	10	10	1.36	8	8	1.13	1.72	183	191	29.25	250	253	34.49	203	204	26.9	128	136	18.28	27.23
Nbv5tr6200577	27.75	15.76	0	Asparagine synthetase [glutamine-hydrolyzing] (probable)	glutamine-dependent asparagine synthetase	ASN1	asparagine synthetase	2213	75	91	2.23	166	206	4.44	8	13	0.33	12	20	0.53	1.88	780	1048	29.73	1025	1304	32.93	1163	1434	35.03	554	837	20.85	29.63
Nbv5tr6217477	12.42	15.66	3.25e-09	Probable caffeoyl-CoA O-methyltransferase At4g26220 (probable)	caffeoyl- o-methyltransferase	AT4G26220	probable caffeoyl- o-methyltransferase at4g26220	864	17	17	1.07	17	17	0.94	11	11	0.71	10	10	0.67	0.85	172	173	12.57	222	222	14.36	266	266	16.64	149	149	9.51	13.27
Nbv5tr6234714	32.04	15.58	4.14e-12	Zinc finger protein ZAT11 (probable)	c2h2-type zinc finger-containing protein	AT2G28710	zinc finger protein zat11-like	1164	37	45	2.1	19	28	1.15	51	75	3.6	21	39	1.95	2.2	398	697	37.59	586	932	44.75	380	607	28.19	352	558	26.42	34.24
Nbv5tr6204321	646.9	15.55	4.04e-11	Umecyanin (probable)	blue copper binding protein	BCB	blue copper	1472	1632	1632	60.11	839	839	27.18	1256	1256	47.62	1087	1087	42.95	44.47	14205	14205	605.86	21914	21914	832.03	23124	23124	849.22	12775	12775	478.35	691.37
Nbv5tr6216960	11.38	15.39	1.91e-08	Transcription factor MYB39 (probable)	myb-related protein m4		protein odorant1-like	1428	22	23	0.87	8	16	0.53	18	22	0.86	17	22	0.9	0.79	245	291	12.79	285	343	13.42	293	324	12.27	219	264	10.19	12.17
Nbv5tr6234664	18.43	15.36	1.67e-13	Predicted protein (Fragment) n=1 Tax=Populus trichocarpa RepID=B9ICP1_POPTR (probable)	exordium like 7	EXL1	protein exordium-like 7	1353	26	26	1.04	26	26	0.92	53	53	2.19	23	23	0.99	1.28	394	394	18.28	615	615	25.4	496	496	19.82	377	377	15.36	19.72
Nbv5tr6217116	20.19	15.1	0.0001	E3 ubiquitin-protein ligase PUB24 (probable)	pub24_arath ame: full=e3 ubiquitin-protein ligase pub24 ame: full=plant u-box protein 24 ame: full=u-box domain-containing protein 24		e3 ubiquitin-protein ligase pub23-like	1557	6	32	1.11	6	41	1.26	9	29	1.04	27	62	2.32	1.43	145	790	31.86	152	724	25.99	88	417	14.48	87	400	14.16	21.62
Nbv5tr6235918	16.81	14.8	5.91e-05	Alpha-amylase (probable)	alpha-amylase 1	AMY1	alpha-amylase	1436	30	30	1.13	24	24	0.8	34	34	1.32	40	40	1.62	1.22	228	228	9.97	456	456	17.75	714	714	26.88	456	456	17.5	18.02
Nbv5tr6199244	289.08	14.75	0	Cytochrome P450 716B1 (probable)	cytochrome family subfamily polypeptide 1	CYP716A1	beta-amyrin 28-oxidase-like	1767	929	929	28.51	747	747	20.16	594	594	18.76	506	506	16.66	21.02	7099	7099	252.23	11371	11371	359.65	12071	12071	369.29	8310	8310	259.21	310.1
Nbv5tr6217334	32.57	14.71	0	Predicted protein n=1 Tax=Populus trichocarpa RepID=B9H210_POPTR (probable)	wound-responsive protein	AT4G10265	wound-responsive family protein	760	40	40	2.85	29	29	1.82	22	22	1.62	42	42	3.21	2.38	475	475	39.24	507	507	37.28	460	460	32.72	421	421	30.53	34.94
Nbv5tr6211626	47.98	14.68	4.48e-11	Asparagine synthetase [glutamine-hydrolyzing] (probable)	glutamine-dependent asparagine synthetase	ASN1	asparagine synthetase	2015	86	228	6.13	119	288	6.82	4	14	0.39	6	24	0.69	3.51	540	1325	41.28	671	1453	40.3	1086	2311	62	761	2280	62.37	51.49
Nbv5tr6206971	31.79	14.67	3.12e-05	Basic 7S globulin (probable)	edgp precursor		basic 7s globulin-like	1753	92	92	2.85	81	81	2.2	95	95	3.02	37	37	1.23	2.33	1394	1394	49.93	1180	1180	37.62	973	973	30.01	601	601	18.9	34.11
Nbv5tr6245944	49.72	14.65	0	Stem-specific protein TSJT1 (probable)	aluminum induced protein with ygl and lrdr motifs	AT4G27450	stem-specific protein tsjt1-like	1743	147	147	4.57	126	126	3.45	120	120	3.84	81	81	2.7	3.64	1320	1320	47.55	1884	1885	60.44	2114	2114	65.57	1261	1261	39.88	53.36
Nbv5tr6228119	20.31	14.52	0.00921	Heavy metal-associated isoprenylated plant protein 26 (probable)	heavy-metal-associated domain-containing protein	AT1G71050	metal ion binding	1658	76	76	2.49	40	40	1.15	34	34	1.14	35	35	1.23	1.5	1013	1013	38.36	642	642	21.64	510	510	16.63	319	319	10.6	21.81
Nbv5tr6221871	43.49	14.48	2.14e-09	Histidine decarboxylase (probable)	histidine decarboxylase	emb1075	histidine decarboxylase-like	1912	158	160	4.54	91	97	2.42	118	131	3.82	68	70	2.13	3.23	1735	1982	65.08	1359	1537	44.93	1378	1500	42.41	1050	1195	34.45	46.72
Nbv5tr6232730	62.26	14.48	2.91e-07	Laccase-14 (probable)	laccase family protein diphenol oxidase family protein		PREDICTED: laccase-14-like	1980	234	234	6.41	139	139	3.35	176	176	4.96	128	128	3.76	4.62	3100	3100	98.3	2007	2007	56.65	2243	2243	61.24	1844	1844	51.33	66.88
Nbv5tr6203340	11.85	14.26	0.00163	not determined by homology or low homology during annotation	---NA---		PREDICTED: uncharacterized protein LOC104243042	963	15	18	1.01	14	14	0.69	26	26	1.51	4	6	0.36	0.89	320	332	21.64	152	171	9.92	182	190	10.67	138	153	8.76	12.75
Nbv5tr6214714	1198.75	14.04	0	Chitinase 6 (probable)	chitinase class iv	EP3	chitinase 4-like	1109	1952	1952	95.43	2152	2152	92.54	1982	1982	99.73	1526	1526	80.04	91.94	22050	22050	1248.3	31941	31941	1609.69	25859	25859	1260.51	21011	21011	1044.25	1290.69
Nbv5tr6226157	51.35	13.96	0	Putative uncharacterized protein n=1 Tax=Vitis vinifera RepID=F6HYM2_VITVI (probable)	uncharacterized protein	AT2G24100	PREDICTED: uncharacterized protein LOC104232363 isoform X2	2574	186	284	5.98	144	239	4.43	76	129	2.8	74	117	2.64	3.96	1322	2454	59.86	1327	2330	50.59	1679	2841	59.67	1352	2389	51.16	55.32
Nbv5tr6237554	3449.36	13.76	0	Endochitinase A (probable)	basic endochitinase		chi2_tobac ame: full=endochitinase b short=chn-b flags: precursor	1380	6932	7195	282.68	10389	10555	364.76	5480	5678	229.61	4723	4851	204.46	270.38	69585	69708	3171.36	107910	108189	4381.55	99672	99956	3915.58	85131	85389	3410.45	3719.74
Nbv5tr6244746	55.27	13.61	0.00398	Calcium-binding protein CML37 (probable)	putative calmodulin		calcium-binding protein cml19	1063	72	82	4.18	61	85	3.81	81	116	6.09	44	63	3.45	4.38	849	1592	94.03	547	895	47.06	962	1426	72.52	283	482	24.99	59.65
Nbv5tr6217721	16.9	13.59	4.46e-11	Probable WRKY transcription factor 53 (probable)	wrky transcription factor 53	WRKY53	probable wrky transcription factor 53	1733	40	40	1.25	54	54	1.49	40	40	1.29	40	40	1.34	1.34	520	520	18.84	655	655	21.12	684	684	21.34	367	367	11.67	18.24
Nbv5tr6211627	19.58	13.56	0.000353	Asparagine synthetase [glutamine-hydrolyzing] (probable)	glutamine-dependent asparagine synthetase	ASN1	asparagine synthetase	2015	38	121	3.26	24	93	2.2	8	24	0.66	0	4	0.12	1.56	151	485	15.11	276	737	20.44	479	1262	33.86	160	554	15.15	21.14
Nbv5tr6221304	334.86	13.23	0.00128	Defensin-like protein 19 (probable)	defensin-like protein 19	PDF1.4	defensin-like protein 1	631	273	273	23.46	286	286	21.62	321	323	28.57	389	389	35.86	27.37	5486	5562	553.41	2844	2893	256.24	2197	2245	192.33	5101	5117	446.97	362.24
Nbv5tr6217148	36.8	13.19	1.07e-07	Calmodulin-like protein 8 (probable)	calmodulin-like protein 8	CAM8	calmodulin-like protein 8	673	54	54	4.35	40	40	2.83	36	36	2.99	22	22	1.9	3.02	297	297	27.71	631	631	52.4	600	600	48.2	378	378	30.96	39.81
Nbv5tr6227595	63.33	13.1	3.39e-06	NAC domain-containing protein 100 (probable)	nac domain containing protein 87	ANAC087	nac domain-containing protein 100-like	1192	109	152	6.91	75	107	4.28	85	133	6.23	53	72	3.51	5.23	1194	1898	99.97	947	1551	72.72	776	1254	56.87	580	967	44.71	68.57
Nbv5tr6207631	56.44	13.03	0.000361	F-box protein At2g27310 (probable)	f-box protein	AT2G27310	f-box protein at2g27310	1506	94	94	3.38	150	150	4.75	143	143	5.3	138	138	5.33	4.69	2212	2212	92.22	1729	1729	64.16	1672	1672	60.02	769	769	28.14	61.14
Nbv5tr6201845	13.65	12.85	8.1e-06	not determined by homology or low homology during annotation	---NA---		---NA---	916	12	12	0.71	9	9	0.47	24	24	1.46	31	31	1.97	1.15	150	150	10.28	324	324	19.77	319	319	18.83	172	172	10.35	14.81
Nbv5tr6232553	37.48	12.84	1.93e-08	Retrovirus-related Pol polyprotein from transposon TNT 1-94 (probable)	ac079131_10 copia-type		reverse partial	534	28	28	2.84	38	42	3.75	31	33	3.45	24	24	2.61	3.16	271	290	34.1	307	328	34.33	537	571	57.8	331	352	36.33	40.64
Nbv5tr6227388	191.03	12.82	3.43e-13	Putative syntaxin-24 (probable)	harpin-induced protein hin1 from tobacco	YLS9	hin1-like protein	1141	442	483	22.95	234	246	10.28	334	359	17.56	237	272	13.87	16.16	4286	4724	259.94	4338	4731	231.73	3594	4016	190.27	2639	3040	146.85	207.2
Nbv5tr6204331	174.25	12.81	0	Protein TIFY 10A (probable)	at1g19180 t29m8_5	JAZ1	jasmonate zim-domain protein 1	1276	306	307	13.04	380	380	14.2	337	337	14.74	374	374	17.05	14.76	3833	3833	188.6	4902	4902	214.71	5108	5108	216.4	3156	3156	136.32	189.01
Nbv5tr6199649	37	12.8	3.56e-14	9-cis-epoxycarotenoid dioxygenase NCED3, chloroplastic (probable)	9-cis-epoxycarotenoid dioxygenase	NCED5	probable 9-cis-epoxycarotenoid dioxygenase chloroplastic	2147	232	232	5.86	73	73	1.62	125	125	3.25	67	67	1.82	3.14	1093	1093	31.96	1934	1934	50.34	1778	1778	44.77	1304	1304	33.48	40.14
Nbv5tr6206704	10.83	12.73	1.6e-07	not determined by homology or low homology during annotation	---NA---		---NA---	426	18	18	2.29	2	2	0.22	9	9	1.18	0	0	0	0.92	98	98	14.44	109	109	14.3	89	89	11.29	54	54	6.99	11.76
Nbv5tr6233093	10.67	12.62	1.83e-05	not determined by homology or low homology during annotation	---NA---		---NA---	319	6	6	1.02	7	7	1.05	5	5	0.87	4	4	0.73	0.92	78	78	15.35	86	86	15.07	46	46	7.8	47	47	8.12	11.58
Nbv5tr6218858	98.09	12.52	0	Asparagine synthetase [glutamine-hydrolyzing] (similar to)	glutamine-dependent asparagine synthetase	ASN1	asparagine synthetase	1335	179	387	15.72	130	402	14.36	17	41	1.71	25	52	2.27	8.51	792	1881	88.46	1236	2516	105.33	1460	3045	123.3	972	2648	109.33	106.6
Nbv5tr6224759	238.24	12.45	1.08e-11	Long-chain-alcohol oxidase FAO2 (probable)	long-chain-alcohol oxidase fao4b	AT4G28570	long-chain-alcohol oxidase fao2-like	2353	1095	1095	25.23	962	962	19.5	769	769	18.24	820	820	20.27	20.81	10223	10223	272.77	12558	12558	298.28	13118	13118	301.38	6992	6992	163.78	259.05
Nbv5tr6228627	201.34	12.44	0	Putative syntaxin-24 (probable)	ndr1 hin1-like 25	NHL25	protein yls9-like	1064	200	412	20.99	78	260	11.65	200	465	24.39	68	244	13.34	17.59	819	4102	242.05	1151	5090	267.36	1406	4043	205.41	664	3106	160.9	218.93
Nbv5tr6244452	32.43	12.35	7.67e-08	Probable 2-oxoglutarate/Fe(II)-dependent dioxygenase (probable)	2-oxoglutarate and fe -dependent oxygenase superfamily protein	AT2G36690	probable 2-oxoglutarate fe -dependent dioxygenase	1498	109	109	3.95	67	67	2.13	103	103	3.84	39	39	1.51	2.86	577	577	24.18	1297	1297	48.39	1090	1090	39.34	795	795	29.25	35.29
Nbv5tr6205929	111.88	12.32	0.000469	Putative nuclease HARBI1 (probable)	at5g12010 f14f18_180	AT5G12010	nuclease harbi1	1860	277	277	8.07	255	255	6.54	484	484	14.52	333	333	10.41	9.89	5294	5294	178.7	3860	3860	115.98	4790	4790	139.22	1794	1794	53.16	121.76
Nbv5tr6237852	21.27	12.19	0	not determined by homology or low homology during annotation	---NA---		PREDICTED: uncharacterized protein LOC104108886	616	23	23	2.02	25	25	1.94	35	35	3.17	5	5	0.47	1.9	240	240	24.46	262	262	23.77	276	276	24.22	226	226	20.22	23.17
Nbv5tr6216971	38.32	12.18	3.91e-10	Putative transcription factor bHLH041 (probable)	transcription factor bhlh041	AT5G56960	transcription factor bhlh041	2126	136	136	3.47	154	154	3.45	166	166	4.36	89	89	2.43	3.43	1286	1286	37.98	1905	1905	50.08	2009	2009	51.08	1075	1075	27.87	41.75
Nbv5tr6207973	21.08	12.17	7.32e-06	Putative uncharacterized protein n=1 Tax=Ricinus communis RepID=B9R6Z7_RICCO (probable)	unknown		PREDICTED: uncharacterized protein LOC104248958	999	36	36	1.95	33	33	1.58	50	50	2.79	21	21	1.22	1.89	524	524	32.93	445	445	24.9	375	375	20.29	249	249	13.74	22.96
Nbv5tr6204656	115.24	12.13	0	Auxin-induced protein PCNT115 (probable)	probable aldo-keto reductase 4	ATB2	auxin-induced protein pcnt115-like	1593	84	239	8.13	63	335	10.03	106	380	13.31	30	272	9.93	10.35	678	2999	118.2	1044	4013	140.79	1287	4192	142.26	704	2923	101.14	125.59
Nbv5tr6201778	13.77	12.09	8.35e-10	Cytochrome P450 94A1 (probable)	cytochrome p450-like protein		cytochrome p450 94a1-like	1759	30	30	0.92	56	56	1.52	44	44	1.4	34	34	1.12	1.24	451	451	16.1	488	488	15.51	517	517	15.89	400	400	12.53	15.01
Nbv5tr6237456	22.6	12.07	0	Protein ODORANT1 (probable)	myb domain protein 20	MYB20	protein odorant1-like	1130	46	52	2.5	40	44	1.86	47	47	2.32	26	29	1.49	2.04	393	473	26.28	475	587	29.03	387	449	21.48	351	446	21.75	24.64
Nbv5tr6201774	15.01	11.89	1.31e-10	LRR receptor-like serine/threonine-protein kinase GSO1 (probable)	disease resistance protein	AT2G34930	probable lrr receptor-like serine threonine-protein kinase at4g36180	3146	138	138	2.38	88	88	1.33	62	62	1.1	38	38	0.7	1.38	891	891	17.78	1107	1107	19.67	999	999	17.17	624	624	10.93	16.39
Nbv5tr6244944	13.85	11.82	0.00362	not determined by homology or low homology during annotation	uncharacterized protein	AT3G19615	PREDICTED: uncharacterized protein LOC104094238	1218	35	35	1.56	30	30	1.17	25	25	1.15	26	26	1.24	1.28	487	503	25.93	296	307	14.09	245	248	11.01	207	210	9.5	15.13
Nbv5tr6217115	16.65	11.81	2.88e-06	E3 ubiquitin-protein ligase PUB24 (probable)	AT3G11840		e3 ubiquitin-protein ligase pub23-like	1888	16	52	1.49	20	53	1.34	17	74	2.19	10	37	1.14	1.54	275	791	26.3	231	620	18.35	197	574	16.44	110	400	11.68	18.19
Nbv5tr6235166	19.88	11.74	6.89e-14	Retrovirus-related Pol polyprotein from transposon TNT 1-94 (probable)	AC007259_14Hypothetical protein		retrotransposon unclassified	3196	86	199	3.38	25	89	1.33	29	85	1.48	21	67	1.22	1.85	260	935	18.37	439	1569	27.44	453	1321	22.34	325	1089	18.78	21.73
Nbv5tr6202371	362.68	11.61	3.56e-14	Probable linoleate 9S-lipoxygenase 5 (probable)	lipoxygenase 1	LOX1	probable linoleate 9s-lipoxygenase 5	3240	1058	2031	33.99	1042	1988	29.26	1057	2033	35.02	1120	2146	38.53	34.2	13236	26512	513.74	8818	22134	381.8	11342	23612	393.96	8888	17519	298.03	396.88
Nbv5tr6227562	138.08	11.59	0.000366	Calcium-binding protein CML38 (probable)	putative calmodulin			756	114	187	13.41	76	179	11.29	109	230	16.98	82	136	10.46	13.04	1196	2858	237.35	890	1893	139.94	1078	2030	145.16	435	1125	82.02	151.12
Nbv5tr6240766	39.75	11.57	0	Retrovirus-related Pol polyprotein from transposon TNT 1-94 (probable)	ac079131_10 copia-type		copia-type polyprotein	710	58	80	6.11	32	46	3.09	27	42	3.3	23	31	2.54	3.76	291	471	41.65	220	416	32.75	485	708	53.91	341	589	45.72	43.51
Nbv5tr6219688	20.77	11.41	0	Protein TRANSPARENT TESTA 12 (probable)	detoxifying efflux carrier 35	DTX35	protein transparent testa 12-like	1942	81	121	3.38	32	61	1.5	33	61	1.75	26	45	1.35	1.99	237	613	19.82	361	900	25.9	463	940	26.17	242	675	19.16	22.76
Nbv5tr6244026	40.47	11.39	1.78e-08	Copia protein (probable)	AC017118_1F6N18.1		hypothetical protein VITISV_032980	397	18	18	2.46	25	25	3	22	22	3.09	48	48	7.03	3.9	237	237	37.48	339	339	47.72	234	234	31.86	435	435	60.39	44.37
Nbv5tr6244633	30.07	11.39	1.06e-11	KDEL motif-containing protein 1 (probable)	downstream target of agl15 2	DTA2	o-glucosyltransferase rumi-like	1805	30	166	4.99	5	47	1.24	14	99	3.06	3	71	2.29	2.89	68	676	23.51	89	1332	41.24	144	1254	37.56	102	968	29.56	32.97
Nbv5tr6202879	21.61	11.35	3.17e-05	E3 ubiquitin-protein ligase At4g11680 (probable)	ring u-box domain-containing protein	AT1G63840	ring-h2 finger protein atl17-like	911	44	44	2.62	36	36	1.88	42	42	2.57	20	20	1.28	2.09	501	501	34.53	435	435	26.69	323	323	19.17	237	238	14.4	23.7
Nbv5tr6232688	20.68	11.26	3.56e-14	Zinc finger protein 5 (probable)	zinc finger protein 5	ZFP5	zinc finger protein 5-like	897	44	44	2.66	21	21	1.12	46	46	2.86	22	22	1.43	2.02	318	318	22.26	454	454	28.29	358	358	21.58	304	304	18.68	22.7
Nbv5tr6203996	245.17	11.24	0	Probable glutathione S-transferase (probable)	glutathione s-transferase tau 8	GSTU8	probable glutathione s-transferase	1051	96	431	22.23	35	367	16.65	110	662	35.15	33	393	21.75	23.95	996	3847	229.81	1785	6619	351.98	1436	4973	255.79	848	4555	238.88	269.11
Nbv5tr6228616	203.87	11.19	0	Beta-fructofuranosidase, insoluble isoenzyme 1 (probable)	putative beta-fructofuranosidase (invertase)		apoplastic invertase	1118	45	590	28.61	39	406	17.32	27	421	21.01	32	251	13.06	20	798	3845	215.92	1435	5798	289.84	1241	4410	213.24	849	3580	176.49	223.87
Nbv5tr6237808	433.38	11.17	0	Heat stress transcription factor B-3 (probable)	heat stress transcription factor b-3	HSFB3	heat stress transcription factor b-3-like	1073	901	907	45.83	969	972	43.2	765	769	39.99	761	765	41.47	42.62	7080	7122	416.72	11127	11167	581.65	9533	9556	481.44	8213	8258	424.19	476
Nbv5tr6204302	75.77	11.17	6.82e-10	Flavoprotein WrbA (probable)	quinone reductase family protein	AT4G27270	minor allergen alt a 7-like	1065	145	145	7.38	103	103	4.61	238	238	12.47	98	98	5.35	7.45	970	970	57.18	2090	2090	109.68	1479	1479	75.07	1758	1758	90.98	83.23
Nbv5tr6223630	133.42	10.9	7.09e-08	Putative syntaxin-24 (probable)	ndr1 hin1-like 25	NHL25	protein yls9-like	1041	137	270	14.06	68	266	12.19	113	290	15.55	57	217	12.12	13.48	511	2534	152.83	865	3844	206.37	894	2510	130.34	392	1852	98.06	146.9
Nbv5tr6220647	24.15	10.87	0	5-epi-aristolochene synthase (probable)	terpene synthase		achain 5-epi-aristolochene synthase from nicotiana tabacum	1613	42	66	2.22	38	78	2.31	44	79	2.73	32	70	2.52	2.45	225	564	21.95	295	805	27.89	485	976	32.71	294	697	23.82	26.59
Nbv5tr6218069	43.49	10.86	0	not determined by homology or low homology during annotation	uncharacterized protein	AT5G02220	cyclin-dependent protein kinase inhibitor smr2	559	48	48	4.66	36	36	3.07	64	64	6.39	34	34	3.54	4.41	481	481	54.02	540	540	53.99	464	464	44.87	393	393	38.75	47.91
Nbv5tr6213695	33.19	10.7	3.56e-14	Putative uncharacterized protein n=1 Tax=Vitis vinifera RepID=F6HYM2_VITVI (similar to)	uncharacterized protein	AT2G24100	PREDICTED: uncharacterized protein LOC104108377 isoform X2	1591	103	148	5.04	39	71	2.13	44	89	3.12	42	93	3.4	3.42	549	898	35.44	557	801	28.14	963	1376	46.75	593	1043	36.13	36.62
Nbv5tr6233055	18.16	10.63	0.00558	Calcium-binding protein CML37 (probable)	calcium-binding protein cml37	CML37	calcium-binding protein cml19	1074	28	36	1.82	18	39	1.73	20	31	1.61	33	44	2.38	1.89	444	585	34.2	228	321	16.7	286	377	18.98	142	201	10.32	20.05
Nbv5tr6219017	21.45	10.55	1.18e-05	Chalcone synthase G (probable)	chalcone synthase family protein		chalcone synthase j-like	1205	41	84	3.78	27	68	2.69	6	26	1.2	18	27	1.3	2.24	43	218	11.36	211	628	29.13	209	592	26.56	170	606	27.72	23.69
Nbv5tr6244625	20.53	10.53	0.01	Putative uncharacterized protein n=1 Tax=Ricinus communis RepID=B9SAC3_RICCO (probable)	paraquat downregulated protein	AT3G20340	expression of the gene is downregulated in the presence of	569	25	25	2.38	28	28	2.35	24	24	2.35	15	15	1.53	2.15	366	366	40.38	224	224	22	172	172	16.34	124	124	12.01	22.68
Nbv5tr6217274	62.23	10.53	0	Putative Myb family transcription factor At1g14600 (probable)	myb-like hth transcriptional regulator-like protein	AT2G38300	probable transcription factor kan4	922	121	121	7.12	107	107	5.53	132	132	7.99	87	87	5.49	6.53	1071	1071	72.93	1288	1288	78.07	1106	1106	64.85	990	990	59.18	68.76
Nbv5tr6208483	13.91	10.43	8.91e-06	not determined by homology or low homology during annotation	---NA---		---NA---	218	5	5	1.24	1	1	0.22	9	9	2.3	8	8	2.13	1.48	45	45	12.96	91	91	23.33	55	55	13.64	46	46	11.63	15.39
Nbv5tr6215069	10.6	10.3	0.02	BTB/POZ and TAZ domain-containing protein 4 (probable)	btb and taz domain protein 4	BT4	btb poz and taz domain-containing protein 4-like	1638	18	20	0.66	11	23	0.67	25	51	1.74	24	42	1.49	1.14	262	505	19.36	201	430	14.67	144	256	8.45	69	133	4.48	11.74
Nbv5tr6224846	401.73	10.29	5.71e-11	Pathogenesis-related protein PR-4B (probable)	pathogenesis-related 4	PR4	pathogenesis-related protein p2	4760	4198	4261	48.53	3526	3582	35.89	4442	4510	52.87	2870	2918	35.66	43.24	22063	22139	292.01	47958	48129	565.1	41526	41667	473.21	38683	38826	449.58	444.97
Nbv5tr6223448	902.99	10.28	0	Premnaspirodiene oxygenase (probable)	cytochrome p450 71b35	CYP71B35	premnaspirodiene oxygenase-like	1743	3828	3828	119.08	3967	3967	108.54	2155	2155	69	2771	2771	92.47	97.27	23455	23455	844.85	31769	31769	1018.66	38384	38384	1190.47	29947	29949	947.05	1000.26
Nbv5tr6216079	13.49	10.2	2.68e-09	Retrovirus-related Pol polyprotein from transposon TNT 1-94 (probable)	retroelement pol polyprotein		retrotransposon unclassified	5239	144	276	2.86	36	84	0.76	72	125	1.33	33	82	0.91	1.47	518	1442	17.28	606	1506	16.07	561	1198	12.36	574	1340	14.1	14.95
Nbv5tr6246161	27.34	10.19	0	Proline-rich receptor-like protein kinase PERK9 (probable)	proline-rich receptor-like protein kinase perk9	AT1G68690	proline-rich receptor-like protein kinase perk9	3564	107	222	3.38	50	210	2.81	79	196	3.07	47	162	2.64	2.98	473	1720	30.3	657	2256	35.38	671	2073	31.44	433	1561	24.14	30.32
Nbv5tr6232372	18.77	10.15	2.61e-06	Vegetative incompatibility protein HET-E-1 (probable)	wd40 domain-containing protein	AT2G26490	myosin heavy chain kinase b-like	1911	101	101	2.87	87	88	2.2	68	68	1.99	38	38	1.16	2.05	849	853	28.02	856	865	25.3	567	568	16.07	476	482	13.9	20.82
Nbv5tr6203070	11.6	9.95	5.39e-08	Kinesin-1-like protein PSS1 (probable)	atp binding microtubule motor family protein	AT3G63480	kinesin-1-like protein pss1 isoform x2	1881	61	61	1.76	44	44	1.12	35	35	1.04	41	41	1.27	1.3	401	401	13.38	528	528	15.69	486	486	13.97	291	291	8.53	12.89
Nbv5tr6204963	39.39	9.92	4.19e-09	Basic 7S globulin (probable)	aspartyl protease-like protein	AT1G03220	basic 7s globulin-like	1694	31	158	5.06	13	126	3.55	22	153	5.04	14	117	4.02	4.42	91	956	35.43	204	1628	53.71	256	1704	54.38	109	974	31.69	43.8
Nbv5tr6213209	15.2	9.91	2.19e-10	Zinc finger protein ZAT11 (probable)	zinc finger protein zat11	AT2G37430	zinc finger protein zat11-like	1192	33	46	2.09	10	23	0.92	23	45	2.11	14	35	1.71	1.71	149	270	14.22	249	458	21.47	223	364	16.51	204	334	15.44	16.91
Nbv5tr6237763	309.89	9.84	7.47e-13	Probable glutathione S-transferase (probable)	glutathione s-transferase tau 8	GSTU8	probable glutathione s-transferase	1228	217	815	35.98	136	671	26.06	269	980	44.53	144	709	33.58	35.04	1397	5637	288.2	2364	10127	460.9	2132	7914	348.39	1547	6288	282.23	344.93
Nbv5tr6227315	60.58	9.82	5.97e-10	NAC domain-containing protein 100 (probable)	nam (no apical meristem)-like protein	NAC100	nac domain-containing protein 100-like	1576	257	257	8.84	269	270	8.17	120	122	4.32	166	166	6.13	6.86	2153	2174	86.61	1989	2022	71.7	1955	1969	67.54	1238	1256	43.93	67.44
Nbv5tr6242585	24.16	9.79	0	Retrovirus-related Pol polyprotein from transposon TNT 1-94 (probable)	lectin receptor kinase		copia-type polyprotein	483	23	23	2.58	41	41	4.05	17	18	2.08	19	19	2.29	2.75	213	215	27.95	237	239	27.66	266	269	30.11	191	192	21.91	26.9
Nbv5tr6231815	43.29	9.79	5.29e-08	UDP-glycosyltransferase 74F2 (probable)	udp-glucosyltransferase 74f2	UGT74F2	udp-glycosyltransferase 74f2-like	1547	142	166	5.82	77	108	3.33	147	179	6.46	81	109	4.1	4.93	1232	1539	62.46	1250	1465	52.93	1201	1389	48.54	616	812	28.93	48.21
Nbv5tr6227722	33.54	9.75	0	Uncharacterized protein n=2 Tax=Medicago truncatula RepID=G7JNE3_MEDTR (probable)	uncharacterized protein	AT5G03230	PREDICTED: uncharacterized protein LOC104103814	937	70	94	5.44	44	90	4.58	20	35	2.08	26	52	3.23	3.83	254	517	34.64	359	715	42.65	433	690	39.81	262	551	32.41	37.38
Nbv5tr6229291	224.7	9.73	7.38e-12	5-epi-aristolochene synthase 3 (probable)	---NA---		---NA---	334	183	208	33.77	106	125	17.85	131	151	25.23	110	150	26.12	25.74	675	1013	190.42	1370	2018	337.67	1155	1486	240.51	1005	1413	233.18	250.45
Nbv5tr6205444	34.32	9.68	6.38e-05	BTB/POZ and TAZ domain-containing protein 1 (probable)	btb and taz domain protein 1	BT1	btb poz and taz domain-containing protein 1-like	1721	102	102	3.21	199	199	5.51	111	111	3.6	103	103	3.48	3.95	1621	1621	59.13	1109	1109	36.01	837	837	26.29	988	988	31.64	38.27
Nbv5tr6237748	72.05	9.65	2.43e-06	Histidine decarboxylase (probable)	histidine decarboxylase	emb1075	histidine decarboxylase-like	1453	298	314	11.72	177	199	6.53	238	259	9.95	112	128	5.12	8.33	2295	2754	119	1590	1848	71.08	1764	1962	73	1308	1541	58.46	80.38
Nbv5tr6237884	15.88	9.63	0.00341	Probable protein phosphatase 2C 25 (probable)	protein phosphatase 2c 25	AT2G30020	probable protein phosphatase 2c 25	1491	47	65	2.36	39	48	1.54	18	33	1.24	43	57	2.22	1.84	431	636	26.78	218	369	13.83	440	614	22.26	132	216	7.98	17.71
Nbv5tr6204131	11.78	9.62	4.6e-08	Peroxiredoxin Q, chloroplastic (probable)	peroxiredoxin q	ATPRX Q	peroxiredoxin chloroplastic-like	1320	12	42	1.73	2	35	1.26	3	20	0.85	4	37	1.63	1.37	108	354	16.84	211	330	13.97	144	295	12.08	59	232	9.69	13.14
Nbv5tr6237798	10.17	9.6	0.00151	Avr9/Cf-9 rapidly elicited protein 146 n=1 Tax=Nicotiana tabacum RepID=Q9FQZ6_TOBAC (probable)	ests gb	AT1G52140	af211533_1avr9 cf-9 rapidly elicited protein 146	935	12	20	1.16	12	21	1.07	13	20	1.19	15	21	1.31	1.18	148	253	16.99	132	232	13.87	102	156	9.02	60	94	5.54	11.35
Nbv5tr6222955	36.84	9.59	1.85e-07	Protein ABSCISIC ACID-INSENSITIVE 5 (probable)	protein abscisic acid-insensitive 5	ABI5	protein abscisic acid-insensitive 5 isoform x1	2094	217	217	5.62	191	191	4.35	182	182	4.85	84	84	2.33	4.29	1889	1889	56.64	1411	1411	37.66	1672	1672	43.16	1028	1028	27.06	41.13
Nbv5tr6228355	92.28	9.54	1.02e-09	not determined by homology or low homology during annotation	uncharacterized protein	AT2G19460	PREDICTED: uncharacterized protein LOC104244511	652	124	124	10.31	160	160	11.7	131	131	11.21	112	112	9.99	10.8	1095	1095	105.44	1567	1567	134.32	1281	1281	106.21	785	785	66.36	103.08
Nbv5tr6224541	24.93	9.52	0	Putative uncharacterized protein n=1 Tax=Ricinus communis RepID=B9S6D5_RICCO (probable)	unknown		protein shroom-like	551	33	33	3.25	45	45	3.89	18	18	1.82	26	26	2.74	2.93	284	284	32.36	278	280	28.4	288	290	28.45	220	222	22.21	27.85
Nbv5tr6237709	105.93	9.48	0.00149	Trihelix transcription factor GT-3b (probable)	trihelix transcription factor gt-3a	AT5G01380	trihelix transcription factor gt-3b	896	202	202	12.22	227	227	12.08	209	209	13.02	195	195	12.66	12.5	2692	2692	188.63	1941	1941	121.07	1753	1753	105.76	947	947	58.25	118.43
Nbv5tr6215520	18.82	9.38	1.22e-12	E3 ubiquitin-protein ligase XIAP (probable)	sbp (s-ribonuclease binding protein) family protein	AT4G35070	probable boi-related e3 ubiquitin-protein ligase 2	1276	61	61	2.59	55	55	2.06	49	49	2.14	48	48	2.19	2.24	485	485	23.86	588	588	25.75	437	437	18.51	373	373	16.11	21.06
Nbv5tr6246518	51.38	9.22	4.28e-13	5-epi-aristolochene synthase (probable)	alpha-humulene (-)- -beta-caryophyllene synthase	TPS21	5-epi-aristolochene synthase	2079	89	306	7.98	56	256	5.87	63	211	5.66	46	196	5.48	6.25	415	1522	45.96	750	2425	65.19	973	2757	71.69	479	1798	47.67	57.63
Nbv5tr6219689	89.12	9.2	0	Predicted protein n=4 Tax=BEP clade RepID=F2DM87_HORVD (probable)	plac8 family protein	AT1G63830	e3 ubiquitin-protein ligase hakai-like	1337	348	365	14.8	187	219	7.81	265	296	12.35	167	195	8.48	10.86	1772	2089	98.1	2471	2808	117.38	2340	2599	105.09	1590	1925	79.36	99.98
Nbv5tr6203391	45.02	9.17	1.79e-05	21 kDa protein (probable)	unknown		21 kda	1242	127	134	5.85	196	229	8.79	71	81	3.64	62	80	3.75	5.51	509	659	33.31	771	958	43.11	1028	1185	51.58	1343	1670	74.11	50.53
Nbv5tr6215269	271.73	9.13	0	Secologanin synthase (probable)	cytochrome family subfamily polypeptide 15	CYP72A15	cytochrome p450 cyp72a219-like isoform x2	2243	1379	1379	33.33	1569	1569	33.36	1212	1212	30.15	1418	1418	36.77	33.4	9277	9277	259.67	14199	14199	353.8	14830	14830	357.42	10160	10160	249.66	305.14
Nbv5tr6235446	33.39	9.13	3.67e-07	Patatin-3-Kuras 1 (probable)	phospholipase a 2a	PLA2A	patatin-like protein 2	1521	101	110	3.92	138	155	4.86	64	76	2.79	101	127	4.86	4.11	571	677	27.94	638	762	28	1125	1362	48.41	997	1259	45.62	37.49
Nbv5tr6235249	69.87	9.12	0	Ethylene-responsive transcription factor 4 (probable)	ethylene-responsive transcription factor 9	ERF9	ethylene-responsive transcription factor 4	1056	134	134	6.88	222	222	10.03	182	182	9.62	143	143	7.88	8.6	1593	1593	94.71	1397	1397	73.94	1652	1652	84.57	1162	1162	60.65	78.47
Nbv5tr6232411	14.64	9.11	8.09e-10	NIPA-like protein 3 (probable)	nipa8_arath ame: full=probable magnesium transporter nipa8	AT3G26670	probable magnesium transporter nipa8	1817	27	48	1.43	28	53	1.39	38	64	1.97	27	76	2.43	1.81	261	502	17.35	370	672	20.67	305	544	16.18	199	382	11.59	16.45
Nbv5tr6228617	257.1	9.1	0	Beta-fructofuranosidase, insoluble isoenzyme 1 (probable)	putative beta-fructofuranosidase		apoplastic invertase	2266	578	1685	40.32	308	1388	29.21	375	1390	34.23	247	905	23.23	31.75	3918	11480	318.07	5053	12162	299.96	5411	11965	285.44	3783	10356	251.9	288.84
Nbv5tr6232225	10.3	9.09	4.94e-07	Myb-related protein Myb4 (probable)	Y19		myb-related protein myb4-like	1207	22	22	0.99	17	19	0.75	28	36	1.66	31	35	1.69	1.27	149	193	10.04	239	280	12.97	199	229	10.26	229	285	13.01	11.57
Nbv5tr6222483	25.96	9.08	0	Putative uncharacterized protein n=2 Tax=Vitis vinifera RepID=A5ATI2_VITVI (probable)	uncharacterized protein	AT4G13540	stress response protein nst1-like	652	40	50	4.16	21	44	3.22	28	39	3.34	10	24	2.14	3.21	146	273	26.29	223	362	31.03	275	396	32.83	169	314	26.54	29.17
Nbv5tr6227626	87.9	9.06	0	Probable WRKY transcription factor 70 (probable)	DNA-binding protein-like		probable wrky transcription factor 70	996	99	293	15.95	19	143	6.85	77	215	12.05	16	150	8.76	10.9	185	1344	84.72	387	2093	117.44	529	1601	86.9	393	1918	106.14	98.8
Nbv5tr6210832	32.67	9.03	1.5e-10	Retrovirus-related Pol polyprotein from transposon TNT 1-94 (probable)	putative protein		copia-type polyprotein	314	7	7	1.21	23	23	3.49	14	14	2.49	49	49	9.08	4.07	204	204	40.79	194	194	34.53	151	151	26	260	260	45.64	36.74
Nbv5tr6228220	21.18	9.01	3.56e-14	UDP-glucose flavonoid 3-O-glucosyltransferase 7 (probable)	glucosyltransferase-like protein		scopoletin glucosyltransferase-like	711	36	46	3.51	15	32	2.15	32	44	3.45	9	18	1.47	2.65	136	276	24.37	195	368	28.93	185	276	20.98	165	271	21.01	23.82
Nbv5tr6216432	35.61	9	5.99e-06	Basic 7S globulin (probable)	aspartyl protease-like protein	AT1G03220	xyloglucan-specific fungal endoglucanase inhibitor protein precursor	1597	156	156	5.3	64	64	1.91	201	201	7.02	98	98	3.57	4.45	1349	1349	53.03	1344	1344	47.03	1135	1135	38.42	630	630	21.74	40.06
Nbv5tr6243256	35.43	8.99	0	Probable WRKY transcription factor 31 (probable)	wrky transcription factor 42	WRKY42	probable wrky transcription factor 31	1834	164	164	4.85	200	208	5.41	129	129	3.93	107	112	3.55	4.43	1166	1219	41.73	1370	1454	44.31	1373	1400	41.27	1034	1070	32.16	39.87
Nbv5tr6207673	57.25	8.97	0	Proteinase inhibitor I-A (probable)	protease inhibitor	AT2G38870	pre-pro-proteinase inhibitor i	510	68	68	7.23	110	110	10.29	38	38	4.16	62	62	7.07	7.19	608	608	74.85	607	607	66.52	581	581	61.58	507	507	54.79	64.44
Nbv5tr6237259	10.28	8.93	5.52e-07	WRKY transcription factor 22 (probable)	dna-binding protein	WRKY22	wrky transcription factor 22-like	1589	35	59	2.01	11	16	0.48	44	62	2.18	7	14	0.51	1.3	183	310	12.25	235	356	12.52	239	390	13.27	142	238	8.26	11.57
Nbv5tr6228980	17.25	8.91	2.01e-07	Myosin heavy chain kinase D (probable)	wd40 domain-containing protein	AT2G26490	myosin heavy chain kinase b-like	941	59	59	3.4	18	18	0.91	42	42	2.49	31	31	1.92	2.18	399	400	26.69	327	328	19.48	323	326	18.73	218	219	12.83	19.43
Nbv5tr6237322	16.61	8.83	4.3e-11	Putative glutamine amidotransferase-like protein RP404 (probable)	class i glutamine amidotransferase-like protein	AT5G38200	PREDICTED: uncharacterized protein LOC104249877	1382	14	57	2.24	12	93	3.21	8	47	1.9	6	27	1.14	2.12	71	357	16.22	112	474	19.17	190	527	20.61	90	474	18.9	18.73
Nbv5tr6228991	204.84	8.82	0	Putative uncharacterized protein n=1 Tax=Ricinus communis RepID=B9RG77_RICCO (probable)	binding protein	SIB1	sigma factor binding protein chloroplastic-like	920	501	514	30.29	403	430	22.29	523	539	32.69	285	309	19.54	26.2	3533	3868	263.96	4019	4324	262.68	3812	3942	231.63	2537	2769	165.89	231.04
Nbv5tr6204050	27.43	8.81	0.01	Lactoylglutathione lyase, putative n=1 Tax=Ricinus communis RepID=B9RV37_RICCO (probable)	AC009322_13Hypothetical protein		lactoylglutathione lyase glyoxalase i family protein	876	86	86	5.32	52	54	2.94	47	47	2.99	42	42	2.79	3.51	707	737	52.82	510	526	33.56	394	400	24.68	197	202	12.71	30.94
Nbv5tr6228825	31.46	8.81	0.02	Zeatin O-glucosyltransferase (probable)	udp-glucosyl transferase 73b5	UGT73B5	zeatin o-glucosyltransferase-like	1506	168	168	6.05	86	86	2.72	123	123	4.56	72	72	2.78	4.03	1482	1482	61.78	1041	1041	38.63	638	638	22.9	509	509	18.63	35.49
Nbv5tr6213144	59.92	8.78	3.56e-14	NAC domain-containing protein 72 (probable)	nac transcription factor rd26	RD26	nac domain-containing protein 72-like	1879	328	328	9.46	332	332	8.43	195	195	5.79	230	230	7.12	7.7	2428	2428	81.13	2374	2374	70.61	2488	2488	71.58	1608	1608	47.17	67.62
Nbv5tr6204239	36.81	8.78	0	Uncharacterized protein n=2 Tax=Medicago truncatula RepID=G7JNE3_MEDTR (probable)	uncharacterized protein	AT5G03230	PREDICTED: uncharacterized protein LOC104103814	1061	79	106	5.42	56	92	4.14	45	77	4.05	49	97	5.32	4.73	359	723	42.78	512	920	48.46	492	795	40.51	366	662	34.39	41.53
Nbv5tr6240776	37.91	8.73	0	MADS-box transcription factor 27 (similar to)	agamous-like mads-box protein agl16	AGL16	mads-box transcription factor 23-like isoform x1	731	64	64	4.75	62	62	4.04	67	70	5.34	67	69	5.49	4.91	408	415	35.64	629	644	49.24	675	684	50.58	462	475	35.81	42.82
Nbv5tr6236602	22.29	8.71	0	Probable pectinesterase/pectinesterase inhibitor 51 (probable)	pectinesterase pectinesterase inhibitor 51	AT5G09760	probable pectinesterase pectinesterase inhibitor 51	2077	100	108	2.82	97	99	2.27	153	154	4.14	81	83	2.32	2.89	962	1021	30.86	942	1021	27.47	830	869	22.62	677	744	19.74	25.17
Nbv5tr6207069	77.57	8.68	8.9e-13	Nitronate monooxygenase (probable)	aldolase-type tim barrel family protein	AT5G64250	nitronate monooxygenase	1386	264	264	10.33	230	230	7.91	356	356	14.33	186	186	7.81	10.1	2311	2311	104.68	2522	2522	101.7	2140	2140	83.47	1529	1529	60.8	87.66
Nbv5tr6237804	563.27	8.63	0	Aristolochene synthase (probable)	alpha-humulene (-)- -beta-caryophyllene synthase	TPS21	achain 5-epi-aristolochene synthase from nicotiana tabacum	1908	1128	3180	90.36	670	2633	65.81	794	2427	70.98	522	2232	68.04	73.8	3495	16389	539.28	3947	22711	665.25	6704	24175	684.94	5064	22806	658.81	637.07
Nbv5tr6227126	21.15	8.62	3.14e-06	E3 ubiquitin-protein ligase PUB23 (probable)	unknown protein		e3 ubiquitin-protein ligase pub22-like	1644	61	62	2.04	55	71	2.06	122	149	5.06	47	55	1.95	2.78	682	804	30.7	667	779	26.48	693	783	25.75	302	381	12.77	23.93
Nbv5tr6233028	32.97	8.57	0	Putative uncharacterized protein n=1 Tax=Ricinus communis RepID=B9T4P4_RICCO (probable)	unknown protein		unnamed protein product	1065	132	132	6.72	92	92	4.12	60	60	3.14	63	63	3.44	4.36	542	542	31.95	837	837	43.92	774	774	39.29	660	660	34.16	37.33
Nbv5tr6247646	74.51	8.49	3.74e-11	Retrovirus-related Pol polyprotein from transposon TNT 1-94 (probable)	AC073555_1copia-type polyprotein, putative		uncharacterized mitochondrial protein g00810-like	379	27	27	3.86	79	79	9.94	39	39	5.74	132	132	20.26	9.95	397	397	65.76	626	626	92.31	508	508	72.46	738	738	107.33	84.47
Nbv5tr6222226	16.18	8.47	9.58e-10	21 kDa protein (probable)	unknown		21 kda	1510	61	62	2.23	113	137	4.33	31	31	1.15	20	25	0.96	2.17	262	317	13.18	354	433	16.03	552	625	22.38	486	597	21.79	18.34
Nbv5tr6222865	45.22	8.46	5.65e-10	Putative uncharacterized protein n=1 Tax=Ricinus communis RepID=B9T6H0_RICCO (probable)	uncharacterized protein	AT5G67550	PREDICTED: uncharacterized protein LOC104246539	2339	357	357	8.28	302	302	6.16	219	219	5.23	184	184	4.58	6.06	2139	2139	57.41	2653	2653	63.39	2228	2228	51.49	1392	1392	32.8	51.28
Nbv5tr6222916	27.33	8.43	2.35e-11	Putative Myb family transcription factor At1g14600 (probable)	transcription factor	AT2G02060	myb family transcription factor at1g14600	1377	84	84	3.31	132	132	4.57	84	84	3.4	81	81	3.42	3.68	868	868	39.58	823	823	33.4	728	728	28.58	561	561	22.46	31
Nbv5tr6221340	417.34	8.39	0	Apoptosis-inducing factor homolog B (probable)	fad nad -binding oxidoreductase family protein	AT3G44190	apoptosis-inducing factor homolog b-like	1753	1981	2263	69.99	1688	1953	53.13	1492	1753	55.81	1132	1418	47.05	56.49	11796	14908	533.92	13810	16943	540.17	13202	16140	497.72	7842	10290	323.54	473.84
Nbv5tr6213233	81.47	8.32	1.51e-05	Auxin-induced protein 6B (probable)	saur-like auxin-responsive protein	AT4G00880	auxin-induced protein x15	847	180	180	11.52	232	232	13.06	176	176	11.6	121	121	8.31	11.12	1802	1803	133.65	1503	1503	99.17	1272	1272	81.18	866	866	56.35	92.59
Nbv5tr6212049	14.52	8.31	1.55e-08	E3 ubiquitin-protein ligase PUB24 (probable)	pub24_arath ame: full=e3 ubiquitin-protein ligase pub24 ame: full=plant u-box protein 24 ame: full=u-box domain-containing protein 24		e3 ubiquitin-protein ligase pub23-like	1549	14	58	2.03	8	53	1.63	19	69	2.49	10	48	1.8	1.99	95	519	21.04	113	515	18.58	100	444	15.5	62	307	10.92	16.51
Nbv5tr6238034	13.15	8.3	1.78e-08	Zinc finger protein 1 (probable)	salt-tolerance zinc finger protein	STZ	zinc finger protein zat10-like	1080	30	32	1.61	25	30	1.32	38	40	2.07	32	41	2.21	1.8	264	311	18.08	258	290	15.01	320	346	17.32	171	184	9.39	14.95
Nbv5tr6201917	408.1	8.19	0	UDP-glucose flavonoid 3-O-glucosyltransferase 7 (probable)	udp-glucosyl transferase 73b5	UGT73B5	scopoletin glucosyltransferase-like	2430	204	3116	69.53	119	2500	49.06	182	2637	60.56	128	1995	47.75	56.73	724	16724	432.09	952	23968	551.25	1258	22886	509.13	823	16173	366.84	464.83
Nbv5tr6245609	22.37	8.17	0	Retrovirus-related Pol polyprotein from transposon TNT 1-94 (probable)	copia-type reverse transcriptase-like protein		copia-type polyprotein	1714	88	96	3.04	125	145	4.03	58	70	2.28	82	92	3.12	3.12	594	687	25.16	677	796	25.96	719	786	24.79	705	810	26.05	25.49
Nbv5tr6207597	55.82	8.15	0	Putative syntaxin-24 (probable)	ndr1 hin1-like 25	NHL25	protein yls9-like	1336	139	190	7.71	105	164	5.85	156	238	9.94	120	177	7.71	7.8	969	1419	66.68	1194	1778	74.38	1146	1694	68.54	636	1088	44.89	63.62
Nbv5tr6245140	12.75	8.12	0.000192	not determined by homology or low homology during annotation	---NA---		---NA---	208	2	2	0.52	11	11	2.52	7	7	1.88	8	8	2.24	1.79	58	58	17.51	78	78	20.96	35	35	9.1	40	40	10.6	14.54
Nbv5tr6213343	171.6	8.1	8.53e-06	Peroxidase 4 (probable)	peroxidase 52	AT5G05340	peroxidase p7-like	1393	765	765	29.78	507	507	17.36	593	593	23.76	617	617	25.76	24.16	6394	6394	288.18	5049	5049	202.57	3825	3825	148.44	3636	3636	143.87	195.76
Nbv5tr6220014	11.58	8.09	1.58e-07	Putative uncharacterized protein n=1 Tax=Vitis vinifera RepID=A5AG34_VITVI (probable)	protein exordium like 1	PHI-1	protein exordium-like	1308	67	67	2.78	78	78	2.84	13	13	0.55	8	8	0.36	1.63	357	357	17.14	297	297	12.69	302	302	12.48	250	250	10.53	13.21
Nbv5tr6229303	10.31	8.07	1.26e-06	Putative uncharacterized protein n=1 Tax=Vitis vinifera RepID=A5CBV1_VITVI (probable)	late embryogenesis abundant hydroxyproline-rich glycoprotein	AT2G46150	PREDICTED: uncharacterized protein LOC104216072	967	10	14	0.78	12	20	0.99	29	35	2.02	23	34	2.05	1.46	92	149	9.67	160	253	14.62	179	266	14.87	72	139	7.92	11.77
Nbv5tr6235973	58.6	8.05	0	Retrovirus-related Pol polyprotein from transposon TNT 1-94 (probable)	lectin receptor kinase		copia-type polyprotein	467	51	91	10.57	38	69	7.05	39	60	7.17	46	68	8.47	8.31	201	384	51.62	336	644	77.07	370	611	70.73	309	578	68.22	66.91
Nbv5tr6242844	72.52	8.05	2.96e-07	Predicted protein n=2 Tax=Populus trichocarpa RepID=B9H701_POPTR (probable)	---NA---		PREDICTED: uncharacterized protein LOC104224886	474	127	127	14.53	64	65	6.54	111	111	13.07	57	57	6.99	10.28	701	701	92.85	934	934	110.13	683	683	77.89	432	433	50.35	82.81
Nbv5tr6237566	89.97	8.03	0	Probable mannitol dehydrogenase (probable)	cinnamyl-alcohol dehydrogenase eli3-1	ELI3-1	8-hydroxygeraniol dehydrogenase-like	1472	326	330	12.16	439	452	14.64	318	329	12.47	289	302	11.93	12.8	1996	2056	87.69	3080	3202	121.57	2736	2798	102.76	2558	2646	99.08	102.77
Nbv5tr6245092	62.99	7.98	3.08e-08	Protein FANTASTIC FOUR 3 (probable)	faf3_arath ame: full=protein fantastic four 3	AT5G19260	protein fantastic four 3-like	1507	243	243	8.74	266	266	8.42	242	242	8.96	259	259	10	9.03	2029	2029	84.53	2166	2166	80.33	2269	2269	81.39	1144	1144	41.84	72.02
Nbv5tr6227161	52.45	7.92	2.85e-10	6-phosphofructokinase 3 (probable)	6-phosphofructokinase 3	PFK3	atp-dependent 6-phosphofructokinase 6-like	1934	199	327	9.17	194	309	7.62	174	238	6.87	144	222	6.68	7.58	659	1346	43.69	1266	2646	76.46	1169	2448	68.43	906	1809	51.56	60.03
Nbv5tr6204570	29.95	7.89	3.98e-12	Agamous-like MADS-box protein AGL15 (probable)	mads-box protein partial		mads-box protein 9	2767	256	262	5.13	264	268	4.62	191	195	3.93	176	176	3.7	4.35	1790	1820	41.3	1807	1846	37.29	1775	1799	35.15	1122	1177	23.45	34.29
Nbv5tr6207167	324.45	7.83	4.28e-13	Probable phospholipid hydroperoxide glutathione peroxidase (probable)	glutathione peroxidase 6	GPX6	probable phospholipid hydroperoxide glutathione peroxidase	1043	930	930	48.34	608	608	27.8	1279	1279	68.43	815	816	45.51	47.52	4857	4858	292.43	8933	8937	478.89	7647	7648	396.4	6054	6059	320.19	371.97
Nbv5tr6206279	39.5	7.83	0	Uncharacterized membrane protein At3g27390 (probable)	uncharacterized protein	AT4G37030	uncharacterized membrane protein at3g27390	2589	429	429	8.98	263	263	4.84	230	230	4.96	194	194	4.36	5.79	1662	1662	40.3	2687	2687	58	2178	2178	45.48	1754	1754	37.34	45.28
Nbv5tr6245559	91.11	7.69	0.00215	Probable WRKY transcription factor 40 (probable)	transcription factor, putative		probable wrky transcription factor 40	1546	404	404	14.17	430	430	13.26	347	347	12.53	385	385	14.48	13.61	3226	3226	131.01	2557	2557	92.44	4313	4313	150.81	1251	1252	44.64	104.72
Nbv5tr6245331	39.88	7.68	6.77e-09	Pirin-like protein (probable)	pirin-like protein	AT2G43120	pirin-like protein	1339	24	102	4.13	12	172	6.13	30	211	8.79	10	111	4.82	5.97	66	1111	52.09	97	1441	60.15	106	940	37.95	48	807	33.22	45.85
Nbv5tr6243230	169.54	7.66	1.58e-11	JHL06P13.17 protein n=1 Tax=Jatropha curcas RepID=E6NUC6_9ROSI (probable)	uncharacterized protein	AT1G15385	PREDICTED: uncharacterized protein LOC104247702	611	255	255	22.63	293	293	22.87	337	337	30.78	268	268	25.51	25.45	2227	2227	228.83	2249	2249	205.72	2463	2463	217.92	1413	1413	127.46	194.98
Nbv5tr6235041	107.07	7.62	0	Stem-specific protein TSJT1 (probable)	aluminum induced protein with ygl and lrdr motifs	AT4G27450	stem-specific protein tsjt1-like	909	398	398	23.74	520	520	27.28	108	108	6.63	110	110	7.04	16.17	1795	1795	123.98	1663	1663	102.25	1978	1978	117.63	2459	2459	149.1	123.24
Nbv5tr6220047	12.39	7.61	8.96e-08	Ethylene-responsive transcription factor 4 (probable)	ethylene-responsive transcription factor 9	ERF9	ethylene response factor 3	2166	49	52	1.3	46	70	1.54	77	91	2.34	76	86	2.31	1.87	518	572	16.58	444	497	12.82	679	726	18.12	339	375	9.54	14.27
Nbv5tr6201570	43.05	7.58	4.6e-07	Reticuline oxidase-like protein (probable)	fad-binding and bbe domain-containing protein	AT1G26420	cannabidiolic acid synthase-like	396	26	26	3.56	34	34	4.09	26	26	3.66	101	101	14.84	6.54	438	438	69.44	332	332	46.86	333	333	45.46	263	263	36.61	49.59
Nbv5tr6233436	39.08	7.51	0	Probable isoaspartyl peptidase/L-asparaginase 2 (probable)	probable isoaspartyl peptidase l-asparaginase 2	AT3G16150	probable isoaspartyl peptidase l-asparaginase 2	1387	127	127	4.96	157	157	5.4	185	185	7.44	148	148	6.21	6	913	913	41.33	1259	1259	50.73	1263	1263	49.23	983	983	39.06	45.09
Nbv5tr6215870	32.74	7.48	1.17e-05	U-box domain-containing protein 21 (probable)	u-box domain-containing protein 21	AT5G37490	u-box domain-containing protein 21-like	1602	62	98	3.32	54	161	4.79	80	185	6.44	62	156	5.66	5.05	571	1208	47.34	461	1182	41.24	563	1288	43.46	224	556	19.13	37.79
Nbv5tr6222982	46.79	7.45	9.2e-09	Copper transporter 1 (probable)	copper transporter protein		copper transporter 6-like	651	22	23	1.92	63	64	4.69	143	146	12.52	111	111	9.92	7.26	390	391	37.71	831	833	71.51	606	608	50.49	665	667	56.47	54.05
Nbv5tr6241944	29.56	7.44	0.000387	Wound-induced proteinase inhibitor 2 (probable)	---NA---		trypsin proteinase inhibitor precursor	900	15	58	3.49	24	179	9.49	2	22	1.36	8	62	4.01	4.59	1	259	18.07	35	825	51.23	6	573	34.42	16	537	32.89	34.15
Nbv5tr6238050	39.74	7.39	0.01	Probable mitochondrial chaperone BCS1-B (probable)	p-loop containing nucleoside triphosphate hydrolases superfamily protein	AT3G28610	probable mitochondrial chaperone bcs1-b	2005	226	258	6.98	217	282	6.71	172	216	6.01	152	179	5.19	6.22	1821	2279	71.36	1152	1405	39.16	1762	2091	56.38	482	616	16.93	45.96
Nbv5tr6217011	89.73	7.37	1.34e-13	Putative uncharacterized protein n=1 Tax=Ricinus communis RepID=B9RG77_RICCO (probable)	binding protein	SIB1	sigma factor binding protein chloroplastic-like	1030	136	266	14	109	233	10.79	112	298	16.15	122	273	15.42	14.09	729	1847	112.58	974	2231	121.06	879	2114	110.95	474	1321	70.69	103.82
Nbv5tr6222076	138.17	7.35	6.89e-14	Patatin-3-Kuras 1 (probable)	phospholipase a 2a	PLA2A	patatin-like protein 3	1573	943	958	33.02	482	517	15.67	557	583	20.68	453	479	17.71	21.77	4124	4454	177.77	4786	5135	182.45	4784	4937	169.67	2868	3136	109.88	159.94
Nbv5tr6234885	39.99	7.35	0.05	not determined by homology or low homology during annotation	af378856_1 at4g19390 t5k18_170	AT4G19390	PREDICTED: uncharacterized protein LOC104217556	1147	111	111	5.25	113	113	4.7	139	139	6.76	167	167	8.47	6.29	1582	1584	86.7	736	736	35.86	879	879	41.43	439	440	21.14	46.28
Nbv5tr6201710	14.07	7.33	5.75e-09	UPF0301 protein CHU_1773 (probable)	at3g29240 mxo21_9	AT3G29240	PREDICTED: uncharacterized protein LOC104228188	1290	68	68	2.86	61	61	2.26	56	56	2.42	30	30	1.35	2.22	267	267	12.99	451	451	19.54	393	393	16.47	378	378	16.15	16.29
Nbv5tr6200438	13.13	7.32	0.02	Protein IDA (probable)	protein ida	IDA	protein ida-like	331	18	18	2.95	17	17	2.45	11	11	1.85	6	6	1.05	2.08	137	140	26.55	77	87	14.69	69	69	11.27	49	50	8.33	15.21
Nbv5tr6220390	111.35	7.3	0	not determined by homology or low homology during annotation	uncharacterized protein	AT1G58420	PREDICTED: uncharacterized protein LOC104096343	1155	245	383	17.98	232	397	16.39	188	328	15.85	219	407	20.5	17.68	1472	2885	156.82	1470	2772	134.13	1542	2683	125.58	990	2087	99.59	129.03
Nbv5tr6228079	11.9	7.28	5.78e-06	Uncharacterized protein n=1 Tax=Glycine max RepID=I1L3K6_SOYBN (probable)	putative protein		histone acetyltransferase gcn5-like	898	17	29	1.75	18	25	1.33	23	36	2.24	24	35	2.27	1.9	108	129	9.02	261	302	18.8	246	262	15.77	158	189	11.6	13.8
Nbv5tr6227163	78.83	7.23	0.02	Zinc finger protein ZAT10 (probable)	AC012375_22T22C5.18		zinc finger protein zat10-like	1253	352	352	15.23	212	212	8.07	402	402	17.9	203	203	9.42	12.66	3125	3125	156.58	2126	2127	94.87	1773	1773	76.49	864	864	38.01	91.49
Nbv5tr6202418	77.55	7.22	0	Ammonium transporter 3 member 1 (probable)	af182039_1ammonium transporter		ammonium transporter 3 member 1-like	1561	158	302	10.49	115	346	10.57	140	297	10.62	205	488	18.18	12.47	892	2619	105.34	891	2402	86	1182	2523	87.37	734	2304	81.35	90.02
Nbv5tr6227288	377.38	7.22	0	Basic form of pathogenesis-related protein 1 (probable)	pathogenesis-related protein 1		basic form of pathogenesis-related protein 1-like	1012	811	1271	68.09	671	1388	65.41	556	1044	57.57	354	896	51.5	60.64	1992	6120	379.68	2711	7967	439.99	3722	8234	439.84	2817	9044	492.57	438.02
Nbv5tr6242561	16.07	7.21	1.35e-05	LOB domain-containing protein 41 (probable)	unknown		lob domain-containing protein 41-like	1204	64	73	3.29	70	72	2.85	19	22	1.02	61	66	3.19	2.59	164	186	9.7	411	474	22	380	443	19.89	430	503	23.03	18.65
Nbv5tr6235537	10.98	7.21	4.75e-07	NIPA-like protein 3 (probable)	nipa8_arath ame: full=probable magnesium transporter nipa8	AT3G26670	probable magnesium transporter nipa8	1824	36	55	1.63	23	41	1.07	57	75	2.29	29	65	2.07	1.77	297	459	15.8	299	415	12.72	271	392	11.62	228	359	10.85	12.75
Nbv5tr6221011	11.67	7.21	5.09e-05	Thioredoxin-like 1-2, chloroplastic (probable)	atypical cys his rich thioredoxin 5	ACHT5	thioredoxin-like 1- chloroplastic	1294	44	44	1.84	40	40	1.47	63	63	2.72	32	33	1.48	1.88	277	277	13.44	451	451	19.48	321	321	13.41	185	185	7.88	13.55
Nbv5tr6228774	36.33	7.17	2.66e-07	Patatin-3-Kuras 1 (probable)	latex allergen from hevea brasiliensis		patatin-like protein 2	1310	123	132	5.46	202	250	9.1	59	77	3.28	102	129	5.73	5.89	566	723	34.65	568	696	29.69	1027	1294	53.4	913	1216	51.16	42.23
Nbv5tr6232864	21.73	7.15	1.34e-13	Uncharacterized protein At1g76070 (probable)	unknown		PREDICTED: uncharacterized protein At1g76070	1075	31	60	3.03	41	70	3.11	37	74	3.84	37	77	4.17	3.53	195	409	23.89	298	542	28.18	295	506	25.45	240	459	23.53	25.26
Nbv5tr6223543	12.98	7.13	3.26e-08	NAC domain-containing protein 7 (probable)	vascular related nac-domain protein 1	VND1	nac domain-containing protein 7-like	1356	86	87	3.48	48	49	1.72	42	42	1.73	36	36	1.54	2.12	329	329	15.23	471	472	19.45	375	375	14.95	265	265	10.77	15.1
Nbv5tr6237421	11.22	7.09	3.82e-07	Homeobox-leucine zipper protein HOX27 (probable)	unnamed protein product		homeobox-leucine zipper protein hox11-like	1751	40	87	2.69	16	24	0.65	37	94	3	25	31	1.03	1.84	216	412	14.77	253	497	15.86	227	412	12.72	171	283	8.91	13.07
Nbv5tr6225698	23.28	7.09	0.00649	Putative uncharacterized protein n=1 Tax=Vitis vinifera RepID=F6HFK5_VITVI (probable)	uncharacterized protein	AT3G03280	PREDICTED: uncharacterized protein LOC104095078	1297	90	90	3.76	104	104	3.82	79	79	3.4	96	96	4.31	3.82	826	826	39.98	586	586	25.25	802	802	33.43	229	229	9.73	27.1
Nbv5tr6233910	25.88	7.06	0	30S ribosomal protein S4, chloroplastic (probable)	uncharacterized protein	AT5G21940	mtd1 family protein	1856	179	180	5.26	168	169	4.34	127	127	3.82	115	117	3.67	4.27	704	704	23.81	1190	1190	35.83	1086	1086	31.63	988	988	29.34	30.15
Nbv5tr6217096	17.69	7.03	4.39e-11	not determined by homology or low homology during annotation	---NA---		n66 matrix	932	50	50	2.91	38	38	1.94	64	64	3.83	49	49	3.06	2.94	320	320	21.56	387	387	23.21	288	288	16.7	356	356	21.05	20.63
Nbv5tr6200718	60.61	7.01	0.01	Uncharacterized oxidoreductase YrbE (probable)	oxidoreductase family protein	AT4G17370	trans- -dihydrobenzene- -diol dehydrogenase	1142	220	220	10.44	320	320	13.36	172	172	8.4	159	159	8.1	10.08	1015	1015	55.8	818	818	40.03	1361	1361	64.43	2538	2538	122.49	70.69
Nbv5tr6199172	729.31	7	0	Annexin D2 (probable)	annexin 2	ANNAT2	annexin d2-like	1084	2099	2099	104.99	2896	2896	127.41	2726	2726	140.34	2108	2108	113.11	121.46	12334	12334	714.36	18765	18765	967.48	18343	18343	914.76	15861	15861	806.47	850.77
Nbv5tr6204830	15.04	6.98	1.65e-08	Tyrosine-rich hydroxyproline-rich glycoprotein (Fragment) n=1 Tax=Petroselinum crispum RepID=Q40793_PETCR (probable)	pollen ole e 1 allergen and extensin family protein	AT3G09925	extensin-2- partial	1997	38	65	1.76	29	73	1.74	47	120	3.35	39	110	3.2	2.52	266	761	23.92	197	489	13.69	292	576	15.59	200	617	17.03	17.56
Nbv5tr6241435	222.07	6.97	8.44e-08	Basic form of pathogenesis-related protein 1 (probable)	pathogenesis-related protein 1		basic form of pathogenesis-related protein 1-like	933	488	488	28.36	1177	1177	60.16	541	541	32.36	446	446	27.8	37.17	4940	4941	332.49	3548	3550	212.65	3209	3209	185.93	5177	5178	305.89	259.24
Nbv5tr6229762	26.58	6.95	2.47e-11	Probable mannitol dehydrogenase (probable)	cinnamyl-alcohol dehydrogenase cad1	CAD9	8-hydroxygeraniol dehydrogenase-like	1402	96	107	4.14	130	139	4.73	84	93	3.7	119	128	5.31	4.47	499	669	29.96	688	969	38.63	669	872	33.62	401	559	21.98	31.05
Nbv5tr6242706	36.97	6.95	8.83e-07	not determined by homology or low homology during annotation	---NA---		PREDICTED: uncharacterized protein LOC104227838	335	46	46	7.44	57	58	8.26	34	34	5.66	20	20	3.47	6.21	251	252	47.23	316	316	52.72	303	303	48.89	145	145	23.86	43.17
Nbv5tr6201770	13.85	6.93	1.04e-08	IAA-amino acid hydrolase ILR1-like 4 (probable)	iaa-amino acid hydrolase iar3	IAR3	iaa-amino acid hydrolase ilr1-like 2	1739	63	64	2	86	90	2.47	53	53	1.7	94	95	3.18	2.34	489	496	17.91	469	473	15.2	587	590	18.34	416	419	13.28	16.18
Nbv5tr6221791	103.49	6.93	3.45e-10	Phytosulfokines 3 (probable)	phytosulfokine 3	PSK4	phytosulfokines 3	575	139	139	13.11	189	189	15.68	229	229	22.22	186	186	18.82	17.46	1079	1079	117.81	1697	1697	164.94	1143	1143	107.46	976	976	93.56	120.94
Nbv5tr6229834	88.04	6.91	0	SRC2-like protein n=1 Tax=Nicotiana benthamiana RepID=A4K8J6_NICBE (probable)	src2-like protein		src2 homolog	1286	386	446	18.8	198	250	9.27	344	401	17.4	241	313	14.16	14.91	1932	2408	117.56	2186	2742	119.17	2059	2396	100.72	1440	1735	74.36	102.95
Nbv5tr6237013	10.81	6.87	7.15e-07	Glycerophosphodiester phosphodiesterase gde1 (probable)	glycerophosphodiester phosphodiesterase 1	SRG3	glycerophosphodiester phosphodiesterase gde1-like	1603	50	63	2.13	50	60	1.79	39	45	1.57	41	52	1.89	1.84	336	438	17.15	219	279	9.73	277	337	11.36	298	359	12.34	12.65
Nbv5tr6231528	24.82	6.87	0	Methionine gamma-lyase (probable)	methionine gamma-lyase	MGL	methionine gamma-lyase-like	1767	159	159	4.88	98	98	2.64	160	160	5.05	132	132	4.35	4.23	920	920	32.69	845	845	26.73	1021	1021	31.24	819	819	25.55	29.05
Nbv5tr6243681	60.12	6.86	8.86e-06	Tyramine N-feruloyltransferase 10/30 (probable)	l-ornithine n5-acetyltransferase nata1	AT2G39030	tyramine hydroxycinnamoyltransferase	820	225	232	15.34	108	117	6.8	135	147	10	113	125	8.87	10.25	1134	1296	99.23	1028	1165	79.4	764	818	53.93	636	728	48.93	70.37
Nbv5tr6223981	23.96	6.84	0	Uncharacterized protein n=2 Tax=Glycine max RepID=I1JEQ8_SOYBN (probable)	AC011810_8Hypothetical Protein		PREDICTED: uncharacterized protein LOC104216479	553	48	55	5.39	32	42	3.62	30	42	4.24	20	30	3.16	4.1	131	221	25.09	210	321	32.44	155	252	24.63	163	302	30.1	28.07
Nbv5tr6240840	896.51	6.78	0	Probable glutathione S-transferase parA (probable)	glutathione s-transferase tau 25	GSTU25	probable glutathione s-transferase para	1137	3017	3017	143.87	3102	3102	130.11	3600	3600	176.69	3313	3313	169.48	155.04	20258	20258	1118.61	24803	24803	1219.18	18952	18952	901.07	19955	19955	967.34	1051.55
Nbv5tr6232011	30.83	6.77	3.08e-06	Probable protein phosphatase 2C 25 (probable)	protein phosphatase 2c 25	AT2G30020	probable protein phosphatase 2c 25	1474	71	158	5.81	46	133	4.3	79	155	5.87	47	137	5.41	5.35	401	1096	46.68	422	975	36.97	396	1109	40.67	209	545	20.38	36.18
Nbv5tr6234951	112.19	6.76	0.00663	Extensin (ext) n=3 Tax=Solanaceae RepID=Q40402_NICPL (probable)	---NA---		---NA---	1725	925	925	29.07	362	362	10.01	758	760	24.59	423	423	14.26	19.48	6104	6107	222.27	3660	3666	118.78	3552	3559	111.53	2316	2319	74.1	131.67
Nbv5tr6213435	105.74	6.73	3.98e-07	Reticuline oxidase-like protein (probable)	berberine bridge enzyme-like protein		cannabidiolic acid synthase-like	861	141	243	15.3	277	379	20.99	62	102	6.61	262	457	30.87	18.44	1392	2200	160.42	1358	2279	147.93	1055	1673	105.04	850	1302	83.35	124.19
Nbv5tr6203849	54.55	6.68	0	MATE efflux family protein 7 (probable)	mate efflux family protein	AT4G23030	mate efflux family protein 5-like	610	146	146	12.98	122	122	9.54	102	102	9.33	69	69	6.58	9.61	554	554	57.02	810	810	74.21	849	849	75.24	555	555	50.15	64.15
Nbv5tr6231240	13.64	6.65	1.7e-06	WRKY transcription factor 22 (probable)	dna-binding protein	WRKY22	wrky transcription factor 22-like	1609	45	72	2.43	60	77	2.28	53	78	2.71	37	62	2.24	2.41	255	458	17.87	368	618	21.47	289	433	14.55	176	301	10.31	16.05
Nbv5tr6216905	13.1	6.63	0.00561	Probable inactive poly [ADP-ribose] polymerase SRO2 (probable)	probable inactive poly	SRO2	probable inactive poly	1062	29	43	2.2	27	43	1.93	44	62	3.26	15	35	1.92	2.33	282	434	25.66	180	286	15.05	169	230	11.71	103	179	9.29	15.43
Nbv5tr6243459	50.34	6.59	0.05	Probable protein phosphatase 2C 2 (probable)	protein phosphatase 2c 2	AT1G07160	probable protein phosphatase 2c 25	1293	227	227	9.52	161	161	5.94	246	246	10.62	221	221	9.94	9	2249	2250	109.25	1235	1236	53.42	1206	1206	50.42	570	570	24.3	59.35
Nbv5tr6199889	86.5	6.57	6.96e-12	21 kDa protein (probable)	plant invertase pectin methylesterase inhibitor superfamily protein	AT5G62350	21 kda	697	198	198	15.4	165	165	11.29	280	280	22.42	156	156	13.02	15.53	1348	1348	121.42	1433	1433	114.9	1317	1317	102.15	881	881	69.67	102.04
Nbv5tr6224106	13.85	6.57	1.5e-08	Cytokinin riboside 5'-monophosphate phosphoribohydrolase LOG1 (probable)	cytokinin riboside 5 -monophosphate phosphoribohydrolase log1	LOG1	cytokinin riboside 5 -monophosphate phosphoribohydrolase log1-like	1107	47	47	2.3	66	66	2.84	61	61	3.08	33	33	1.73	2.49	235	235	13.33	387	387	19.54	337	337	16.46	322	322	16.03	16.34
Nbv5tr6216852	117.65	6.56	2.11e-08	Zinc transporter 2 (probable)	zinc transporter 2	ZIP2	zinc transporter 2	1454	393	393	14.65	486	486	15.94	818	818	31.4	565	565	22.6	21.15	2175	2175	93.92	4752	4752	182.66	3429	3429	127.49	3987	3987	151.14	138.8
Nbv5tr6203699	10.33	6.55	0.00163	Calcium-binding protein CML38 (probable)	putative calmodulin		calcium-binding protein cml19	1656	9	72	2.36	22	67	1.93	10	54	1.82	13	38	1.33	1.86	102	392	14.86	124	342	11.54	166	520	16.97	58	162	5.39	12.19
Nbv5tr6245621	11.68	6.54	0.00591	Abscisic acid 8'-hydroxylase 1 (probable)	abscisic acid 8 -hydroxylase 1	CYP707A1	abscisic acid 8 -hydroxylase 1-like	1661	35	55	1.8	56	88	2.53	38	68	2.28	41	52	1.82	2.11	255	392	14.82	160	260	8.75	461	687	22.36	176	278	9.22	13.79
Nbv5tr6231967	14.13	6.53	3.52e-05	Myosin heavy chain kinase B (probable)	wd40 domain-containing protein	AT3G18950	myosin heavy chain kinase c	2379	94	94	2.14	109	111	2.23	91	91	2.13	150	152	3.72	2.55	889	898	23.7	736	747	17.55	664	674	15.32	434	439	10.17	16.68
Nbv5tr6240359	46.49	6.48	8.91e-08	Putative AC9 transposase (probable)	putative transposase		hat family dimerisation domain containing protein	328	42	44	7.27	75	77	11.2	41	43	7.32	44	46	8.16	8.49	276	302	57.81	424	444	75.65	219	241	39.72	260	278	46.72	54.97
Nbv5tr6222340	77.15	6.48	3.56e-14	Probable WRKY transcription factor 70 (probable)	DNA-binding protein-like		probable wrky transcription factor 70	1013	90	287	15.36	38	244	11.49	102	348	19.17	21	180	10.34	14.09	151	1104	68.42	366	2060	113.65	541	1798	95.95	275	1598	86.95	91.24
Nbv5tr6246671	62.08	6.44	0.000286	Reticuline oxidase (probable)	fad-binding and bbe domain-containing protein	AT4G20820	cannabidiolic acid synthase-like	385	46	46	6.48	70	70	8.67	31	31	4.49	172	172	25.99	11.41	694	694	113.17	400	400	58.07	456	456	64.03	410	410	58.7	73.49
Nbv5tr6219356	55.07	6.44	3.39e-07	Osmotin-like protein (similar to)	osmotin-like protein osm34	OSM34	osmotin-like protein	575	73	78	7.35	234	266	22.06	55	66	6.41	38	46	4.65	10.12	641	782	85.38	444	517	50.25	502	554	52.08	593	762	73.04	65.19
Nbv5tr6243539	25.44	6.44	0	Retrovirus-related Pol polyprotein from transposon TNT 1-94 (probable)	copia-like retrotransposable element		polx_tobac ame: full=retrovirus-related pol polyprotein from transposon tnt 1-94 includes: ame: full=protease includes: ame: full=reverse transcriptase includes: ame: full=endonuclease	504	51	57	6.13	26	27	2.55	42	52	5.76	34	37	4.27	4.68	214	238	29.65	293	319	35.37	274	300	32.18	196	213	23.29	30.12
Nbv5tr6240197	13.79	6.43	0.00128	not determined by homology or low homology during annotation	---NA---		---NA---	278	21	21	4.1	7	7	1.2	19	19	3.81	5	5	1.05	2.54	57	59	13.32	99	104	20.91	116	117	22.75	41	42	8.33	16.33
Nbv5tr6217208	12.1	6.42	1.9e-07	Phospholipase A1-Ibeta2, chloroplastic (probable)	phospholipase a1-ibeta2	PLA-I{beta]2	phospholipase a1- chloroplastic-like	2081	131	131	3.41	59	59	1.35	97	97	2.6	56	56	1.57	2.23	588	588	17.74	595	595	15.98	471	471	12.24	429	429	11.36	14.33
Nbv5tr6236733	15.63	6.41	1.47e-09	Probable anion transporter 3, chloroplastic (probable)	phosphate transporter 4 2	PHT4	probable anion transporter chloroplastic	1916	133	133	3.76	74	74	1.84	96	96	2.8	104	104	3.16	2.89	607	607	19.89	588	588	17.15	696	696	19.64	605	605	17.4	18.52
Nbv5tr6199945	29.9	6.34	2.43e-05	not determined by homology or low homology during annotation	at5g41810 k16l22_9		af211535_1avr9 cf-9 rapidly elicited protein 194	816	68	91	6.05	56	89	5.2	84	116	7.93	29	45	3.21	5.6	373	646	49.7	405	562	38.49	322	496	32.86	200	310	20.94	35.5
Nbv5tr6204220	102.09	6.34	1.9e-09	Osmotin-like protein (probable)	osmotin-like protein osm34	OSM34	osmotin-like protein	984	184	377	20.77	315	727	35.23	83	178	10.09	80	175	10.34	19.11	1021	2376	151.6	738	1548	87.92	949	2036	111.85	1031	2382	133.42	121.2
Nbv5tr6216867	40.4	6.32	2.87e-13	Putative clathrin assembly protein At4g40080 (probable)	clathrin assembly protein	AT4G40080	clathrin assembly protein at4g40080	1442	80	274	10.3	50	182	6.02	55	196	7.59	37	161	6.49	7.6	109	1222	53.2	191	1520	58.91	182	1162	43.56	131	950	36.31	48
Nbv5tr6205479	17.63	6.28	7.28e-07	Uncharacterized protein n=3 Tax=Arabidopsis RepID=F4I9G2_ARATH (similar to)	uncharacterized protein	AT1G42430	PREDICTED: uncharacterized protein LOC104234391 isoform X2	1674	46	128	4.15	38	116	3.3	33	94	3.13	34	80	2.78	3.34	71	561	21.04	118	844	28.18	121	658	21.25	66	407	13.4	20.97
Nbv5tr6235256	120.11	6.24	1.82e-06	Calcium-binding protein CML38 (probable)	putative calmodulin		calcium-binding protein cml19	889	394	394	24.03	498	498	26.72	417	417	26.18	226	226	14.79	22.93	2462	2465	174.08	2329	2334	146.73	2808	2811	170.93	1295	1297	80.41	143.04
Nbv5tr6203997	180.17	6.24	1.03e-10	Probable glutathione S-transferase (probable)	glutathione s-transferase tau 8	GSTU8	probable glutathione s-transferase	1295	190	1088	45.55	26	501	18.45	116	1072	46.2	38	610	27.4	34.4	136	3587	173.9	320	6632	286.22	388	4397	183.55	164	5042	214.6	214.57
Nbv5tr6234393	17.96	6.22	0.00216	Putative GEM-like protein 8 (probable)	gem-like protein 8	AT5G23370	gem-like protein 8	727	49	61	4.55	43	51	3.35	36	40	3.07	26	35	2.8	3.44	266	337	29.1	280	372	28.6	213	245	18.22	103	128	9.7	21.41
Nbv5tr6233048	79.52	6.22	2.9e-10	Pathogenesis-related genes transcriptional activator PTI5 (probable)	ethylene-responsive transcription factor 1b	ERF1	pathogenesis-related genes transcriptional activator pti5-like	891	246	246	14.97	229	229	12.26	314	314	19.67	215	215	14.04	15.23	1337	1337	94.21	1938	1938	121.56	1620	1620	98.29	1050	1050	64.95	94.75
Nbv5tr6241379	302.74	6.22	8.46e-07	Pathogenesis-related protein STH-2 (probable)	pollen allergen-like protein		pathogenesis-related protein sth-2-like	633	717	881	75.46	555	739	55.68	472	620	54.66	362	502	46.13	57.98	1942	2703	268.09	4123	5689	502.29	3670	4614	394.04	2115	3198	278.46	360.72
Nbv5tr6243786	584.94	6.2	0	Defensin J1-2 (probable)	defensin-like protein 2	LCR69	defensin j1-2-like	526	955	956	98.54	1018	1020	92.48	1579	1580	167.63	827	827	91.45	112.52	5688	5688	678.92	7026	7026	746.53	6091	6093	626.2	7044	7045	738.22	697.46
Nbv5tr6232644	216.52	6.18	0	Glutamate decarboxylase (probable)	glutamate decarboxylase 4	GAD4	glutamate decarboxylase 4	1583	1319	1319	45.18	1437	1437	43.29	1165	1165	41.07	1029	1029	37.81	41.84	7741	7741	307.01	7816	7816	275.95	7703	7703	263.05	5383	5383	187.43	258.36
Nbv5tr6216799	62.53	6.18	6.92e-07	Putative receptor-like protein kinase At1g72540 (probable)	protein kinase	AT2G05940	serine threonine-protein kinase at5g01020-like	1918	356	525	14.84	285	462	11.49	267	403	11.73	224	338	10.25	12.08	1997	3104	101.61	1701	2661	77.54	1810	2529	71.28	1071	1671	48.02	74.61
Nbv5tr6232316	30.46	6.14	0	Probable serine/threonine-protein kinase At1g18390 (probable)	probable serine threonine-protein kinase	AT1G18390	probable serine threonine-protein kinase at1g18390 isoform x1	2427	198	303	6.77	169	310	6.09	124	236	5.43	107	226	5.42	5.93	801	1516	39.22	1015	1663	38.3	973	1645	36.64	730	1383	31.41	36.39
Nbv5tr6245415	34.63	6.14	0	Protein TIFY 10A (probable)	at1g19180 t29m8_5	JAZ1	protein tify 10a-like	1229	152	191	8.43	98	149	5.78	109	147	6.67	86	128	6.06	6.74	555	825	42.14	657	979	44.52	777	1087	47.81	434	691	30.99	41.37
Nbv5tr6205539	30.29	6.08	0	Retrovirus-related Pol polyprotein from transposon TNT 1-94 (probable)	copia-type reverse transcriptase-like protein		copia-type polyprotein	966	133	133	7.46	137	143	7.06	77	77	4.45	81	81	4.88	5.96	478	488	31.72	710	728	42.12	609	617	34.53	624	642	36.63	36.25
Nbv5tr6223272	40.52	6.08	2.85e-06	not determined by homology or low homology during annotation	---NA---		---NA---	799	103	113	7.67	101	120	7.16	175	201	14.04	34	42	3.06	7.98	302	383	30.09	804	940	65.75	677	740	50.07	611	697	48.08	48.5
Nbv5tr6232198	10.53	6.07	5.61e-05	Retrovirus-related Pol polyprotein from transposon TNT 1-94 (probable)	retroelement pol polyprotein		polx_tobac ame: full=retrovirus-related pol polyprotein from transposon tnt 1-94 includes: ame: full=protease includes: ame: full=reverse transcriptase includes: ame: full=endonuclease	322	15	18	3.03	9	14	2.07	5	6	1.04	9	12	2.17	2.08	43	51	9.94	46	53	9.2	86	109	18.3	62	76	13.01	12.61
Nbv5tr6232738	40.44	6.06	4.94e-10	Zinc finger protein ZAT11 (probable)	c2h2-type zinc finger-containing protein	AT2G28710	zinc finger protein zat11-like	1069	152	179	9.08	92	109	4.86	203	242	12.63	78	99	5.39	7.99	690	894	52.51	970	1190	62.21	747	859	43.44	567	690	35.58	48.43
Nbv5tr6208209	11.13	6.05	9.5e-07	F-box protein At5g07610 (probable)	f-box protein	AT5G07610	f-box protein at5g07610-like	1224	72	72	3.19	55	55	2.14	40	40	1.82	35	35	1.66	2.2	289	289	14.82	372	372	16.99	267	267	11.79	216	216	9.73	13.33
Nbv5tr6207849	52.18	6.05	0	not determined by homology or low homology during annotation	---NA---		vegetative cell wall protein gp1-like	718	156	156	11.78	144	144	9.56	153	153	11.89	100	100	8.1	10.33	648	648	56.66	898	898	69.9	960	960	72.28	667	667	51.2	62.51
Nbv5tr6244219	21.61	6.03	1.94e-07	not determined by homology or low homology during annotation	---NA---		---NA---	684	65	65	5.15	57	57	3.97	56	56	4.57	41	41	3.49	4.3	182	182	16.71	379	379	30.97	402	402	31.77	300	300	24.17	25.9
Nbv5tr6244685	46.02	6.02	1.36e-09	Probable LRR receptor-like serine/threonine-protein kinase At1g74360 (probable)	lrr receptor-like serine threonine-protein kinase	AT1G74360	probable lrr receptor-like serine threonine-protein kinase at1g74360	3683	152	768	11.31	78	639	8.27	83	623	9.44	53	484	7.64	9.17	559	3929	66.98	546	4159	63.11	521	3689	54.15	326	2440	36.52	55.19
Nbv5tr6216366	40.3	6.02	0	not determined by homology or low homology during annotation	---NA---		unnamed protein product	623	122	122	10.62	104	104	7.96	82	82	7.35	66	66	6.16	8.02	431	431	43.43	652	652	58.49	532	532	46.16	511	511	45.21	48.32
Nbv5tr6234872	11.27	5.97	7.87e-07	Putative retrotransposon protein n=1 Tax=Phyllostachys edulis RepID=D3IVU0_9POAL (probable)	retrovirus-related polyproteins		PREDICTED: uncharacterized protein LOC104090372	1277	36	67	2.84	29	50	1.87	28	59	2.58	23	39	1.78	2.27	133	334	16.42	103	288	12.6	145	381	16.13	75	208	8.98	13.53
Nbv5tr6232475	13.33	5.96	2.33e-05	Putative uncharacterized protein n=1 Tax=Vitis vinifera RepID=D7TEM4_VITVI (probable)	uncharacterized protein	AT3G21710	adenylate aggregation specific-like isoform x1	727	59	63	4.7	17	27	1.77	34	40	3.07	10	15	1.2	2.69	103	120	10.36	251	298	22.91	160	204	15.17	174	206	15.62	16.01
Nbv5tr6215897	99.69	5.96	1.94e-10	Probable alpha,alpha-trehalose-phosphate synthase [UDP-forming] 11 (probable)	#NAME?	TPS11	probable -trehalose-phosphate synthase	3562	1897	2294	34.92	1194	1405	18.81	837	959	15.02	580	715	11.68	20.11	4439	5362	94.51	5692	6522	102.33	7635	9016	136.83	7703	9403	145.5	119.79
Nbv5tr6216998	10.96	5.91	5.69e-06	Putative uncharacterized protein n=1 Tax=Ricinus communis RepID=B9SRA4_RICCO (probable)	---NA---		unnamed protein product	1068	34	45	2.28	25	51	2.28	25	40	2.09	27	42	2.29	2.23	186	285	16.75	225	312	16.33	132	208	10.53	110	178	9.19	13.2
Nbv5tr6228488	28.21	5.9	6.77e-12	Phosphate carrier protein, mitochondrial (probable)	phosphate transporter 3 1	PHT3	mitochondrial phosphate carrier protein mitochondrial-like	1442	53	159	5.98	46	122	4.03	55	169	6.54	38	160	6.45	5.75	336	950	41.36	233	935	36.24	350	905	33.93	235	636	24.31	33.96
Nbv5tr6225935	38.59	5.89	0	Allene oxide synthase, chloroplastic (similar to)	allene oxide synthase	AOS	allene oxide synthase	1629	227	290	9.65	165	213	6.24	220	296	10.14	96	155	5.53	7.89	865	1173	45.21	1076	1315	45.12	1184	1490	49.45	964	1364	46.15	46.48
Nbv5tr6207527	30.64	5.88	2.87e-13	5-epi-aristolochene synthase (similar to)	alpha-humulene (-)- -beta-caryophyllene synthase	TPS21	5-epi-aristolochene synthase	1077	22	206	10.37	9	113	5	15	122	6.32	6	63	3.4	6.27	162	556	32.41	261	874	45.35	231	800	40.16	154	581	29.73	36.91
Nbv5tr6219892	1141.26	5.87	0	Basic form of pathogenesis-related protein 1 (probable)	pathogenesis-related protein 1	AT4G33720	basic form of pathogenesis-related protein 1-like	1559	4505	6221	216.35	6807	12229	374.09	2801	4557	163.12	2524	4904	182.97	234.13	14442	33967	1367.9	18783	41563	1489.99	20473	36419	1262.84	16063	39057	1380.83	1375.39
Nbv5tr6231056	21.08	5.83	9.01e-08	WRKY transcription factor 22 (probable)	dna-binding protein	WRKY22	wrky transcription factor 22-like	1509	80	147	5.28	65	92	2.91	106	160	5.92	58	87	3.35	4.36	531	824	34.28	389	673	24.93	448	684	24.5	289	495	18.08	25.45
Nbv5tr6226446	14.29	5.82	1.62e-08	not determined by homology or low homology during annotation	---NA---		PREDICTED: uncharacterized protein LOC104230292	609	43	43	3.83	37	37	2.9	29	29	2.66	26	26	2.48	2.97	132	132	13.61	158	158	14.5	246	246	21.84	211	211	19.1	17.26
Nbv5tr6213211	52.14	5.79	5.91e-05	Putative uncharacterized protein n=1 Tax=Ricinus communis RepID=B9SCE1_RICCO (probable)	vq motif-containing protein	AT3G22160	vq motif-containing	1083	296	296	14.82	149	149	6.56	264	264	13.6	159	159	8.54	10.88	1428	1428	82.78	1488	1488	76.79	1173	1173	58.55	667	667	33.95	63.02
Nbv5tr6224734	18.54	5.78	6.35e-11	Early nodulin-like protein 1 (probable)	gpi-anchored protein		early nodulin-like protein 2	1375	95	129	5.09	67	91	3.16	65	83	3.37	60	92	3.89	3.88	328	414	18.9	445	566	23.01	541	691	27.17	366	514	20.6	22.42
Nbv5tr6246597	16.92	5.78	5.61e-10	UDP-glycosyltransferase 83A1 (probable)	udp-glycosyltransferase 83a1	AT3G02100	udp-glycosyltransferase 83a1-like	672	57	57	4.6	57	57	4.05	31	31	2.57	34	34	2.94	3.54	192	192	17.94	240	240	19.96	268	268	21.56	273	273	22.39	20.46
Nbv5tr6236443	284.63	5.77	1.96e-06	Uncharacterized threonine-rich GPI-anchored glycoprotein PJ4664.02 (probable)	pollen ole e 1 allergen and extensin family protein	AT3G09925	extensin-2- partial	3672	3193	7010	103.51	521	1546	20.08	2219	5150	78.27	801	2311	36.61	59.61	8083	23363	399.46	7686	17634	268.39	13158	30475	448.65	6277	17354	260.49	344.25
Nbv5tr6214407	39.49	5.77	1.31e-08	Putative uncharacterized protein n=2 Tax=Vitis vinifera RepID=A5BBL4_VITVI (probable)	protein oxidative stress 3	OXS3	PREDICTED: uncharacterized protein LOC104241879 isoform X1	3424	576	576	9.12	388	388	5.4	372	372	6.06	737	737	12.52	8.28	3069	3069	56.27	3625	3625	59.17	2712	2712	42.82	2038	2038	32.81	47.77
Nbv5tr6222565	10.52	5.73	0.0094	BON1-associated protein 2 (probable)	bon1-associated protein 2	BAP2	bon1-associated protein 2-like	814	33	33	2.2	32	34	1.99	47	49	3.36	17	19	1.36	2.23	246	256	19.75	200	210	14.42	174	174	11.56	76	78	5.28	12.75
Nbv5tr6202984	162.18	5.73	1.33e-06	Calmodulin (probable)	calmodulin 7	CAM7	calmodulin-like protein 11	805	488	528	35.56	508	607	35.96	475	561	38.89	299	369	26.66	34.27	2045	2784	217.13	2636	3534	245.35	2733	3179	213.48	1220	1604	109.82	196.45
Nbv5tr6228490	34.05	5.73	1.5e-08	Predicted protein n=1 Tax=Populus trichocarpa RepID=B9MZ92_POPTR (probable)	uncharacterized protein	AT4G33467	coiled-coil domain-containing protein isoform partial	337	53	53	8.53	44	44	6.23	39	39	6.46	44	44	7.59	7.2	178	178	33.16	197	197	32.67	287	287	46.04	325	325	53.15	41.26
Nbv5tr6216983	24.11	5.72	3.56e-14	Myb-related protein Myb4 (probable)	myb-related transcription factor	MYB15	myb-related protein myb4-like	1674	174	174	5.64	148	148	4.22	129	129	4.3	181	181	6.29	5.11	822	822	30.83	998	998	33.32	959	959	30.97	661	661	21.76	29.22
Nbv5tr6215205	83.22	5.69	0	Adenylate kinase B (similar to)	adenylate kinase	ADK1	adenylate kinase 4	1010	333	333	17.88	353	353	16.67	335	335	18.51	311	311	17.91	17.74	1316	1316	81.8	2223	2223	123.01	1801	1801	96.4	1881	1881	102.65	100.97
Nbv5tr6204185	88.33	5.66	3.84e-11	F-box protein At2g02240 (probable)	f-box domain protein mee66	MEE66	f-box protein pp2-b10-like	1480	255	468	17.14	195	518	16.69	275	588	22.17	221	506	19.89	18.97	1002	2249	95.4	1798	3746	141.46	1433	2972	108.56	977	2250	83.79	107.3
Nbv5tr6199905	26.06	5.66	0	Heat stress transcription factor B-2c (probable)	heat stress transcription factor b-3	HSFB3	heat stress transcription factor b-3-like	821	72	72	4.75	83	83	4.82	112	112	7.61	73	73	5.17	5.59	420	420	32.12	542	543	36.96	466	467	30.75	399	399	26.79	31.65
Nbv5tr6234972	65.69	5.66	4.65e-10	Protein phosphatase 2C 37 (probable)	protein phosphatase 2c	PP2CA	protein phosphatase 2c 37-like	1647	554	554	18.24	499	499	14.45	366	367	12.44	315	318	11.23	14.09	2767	2790	106.35	1885	1899	64.44	2352	2367	77.69	2095	2111	70.65	79.78
Nbv5tr6237507	54.46	5.66	6.25e-08	Chitin-inducible gibberellin-responsive protein 1 (probable)	scarecrow gene regulator		scarecrow-like protein 21	2396	467	569	12.88	411	578	11.5	430	536	12.48	328	408	9.9	11.69	2358	2889	75.7	2763	3294	76.84	2753	3208	72.38	1366	1725	39.68	66.15
Nbv5tr6227397	10.38	5.65	3.27e-05	not determined by homology or low homology during annotation	---NA---		hypothetical protein CICLE_v10009387mg	728	31	31	2.31	28	28	1.83	29	29	2.22	32	32	2.56	2.23	158	158	13.63	227	227	17.43	155	155	11.51	104	104	7.87	12.61
Nbv5tr6207528	153.38	5.64	0	5-epi-aristolochene synthase (similar to)	alpha-humulene (-)- -beta-caryophyllene synthase	TPS21	achain 5-epi-aristolochene synthase from nicotiana tabacum	1335	455	942	38.26	347	805	28.76	335	744	31.1	353	783	34.12	33.06	2315	3565	167.66	2457	3844	160.93	3217	4901	198.46	3222	5297	218.69	186.43
Nbv5tr6218817	14.33	5.63	2.22e-08	not determined by homology or low homology during annotation	---NA---		aldehyde dehydrogenase family 2 member mitochondrial-like	316	9	9	1.54	30	30	4.53	17	17	3	18	18	3.31	3.1	98	98	19.47	114	114	20.16	88	88	15.05	86	86	15	17.42
Nbv5tr6241922	444.6	5.63	0	CASP-like protein 5 (probable)	csplo_arath ame: full=casp-like protein 1e1 short= 1e1	AT4G15630	casp-like protein vit_05s0020g01820	804	1381	1381	93.13	1092	1092	64.77	1963	1963	136.25	1242	1242	89.85	96	5694	5694	444.63	8646	8646	601.01	7583	7583	509.86	8853	8853	606.91	540.6
Nbv5tr6227217	2125.4	5.62	0	Osmotin (similar to)	osmotin-like protein osm34	OSM34	osmotin-like protein	995	1895	8996	490.2	2226	13170	631.24	1453	6270	351.66	1315	6281	367.17	460.07	9040	49955	3152.09	7934	46127	2590.93	8132	40307	2189.9	8470	43487	2408.94	2585.46
Nbv5tr6236900	101.61	5.6	0	not determined by homology or low homology during annotation	uncharacterized protein	AT1G58420	PREDICTED: uncharacterized protein LOC104096343	937	237	365	21.12	186	373	18.98	164	287	17.09	227	502	31.16	22.09	980	2146	143.79	1077	2244	133.85	1089	2103	121.33	754	1629	95.82	123.7
Nbv5tr6199376	23.68	5.6	1.01e-13	Probable receptor-like protein kinase At5g47070 (probable)	protein kinase family protein	AT2G28940	probable receptor-like protein kinase at5g47070	1982	200	200	5.47	241	241	5.8	174	174	4.9	151	151	4.43	5.15	836	836	26.48	1232	1232	34.74	1141	1141	31.12	827	827	23	28.84
Nbv5tr6237420	15.5	5.57	5.24e-09	Homeobox-leucine zipper protein HAT14 (probable)	unnamed protein product		homeobox-leucine zipper protein hox11-like	1758	53	118	3.64	64	119	3.23	54	101	3.21	58	106	3.51	3.4	351	650	23.21	318	608	19.33	331	621	19.1	241	445	13.95	18.9
Nbv5tr6200880	23.26	5.57	1.97e-13	Uncharacterized acetyltransferase At3g50280 (probable)	hxxxd-type acyl-transferase-like protein	AT5G01210	uncharacterized acetyltransferase at3g50280	1402	142	152	5.88	113	127	4.32	125	144	5.73	93	107	4.44	5.09	472	575	25.75	571	648	25.83	692	770	29.69	690	817	32.12	28.35
Nbv5tr6223449	21.22	5.56	5.62e-06	Putative uncharacterized protein n=1 Tax=Ricinus communis RepID=B9R6Z7_RICCO (probable)	unknown		PREDICTED: uncharacterized protein LOC104242651	1260	125	134	5.77	62	68	2.57	121	132	5.85	75	96	4.43	4.65	548	701	34.93	491	610	27.06	516	597	25.61	299	363	15.88	25.87
Nbv5tr6233063	12.98	5.5	1.47e-07	not determined by homology or low homology during annotation	---NA---		---NA---	417	29	29	3.77	19	20	2.29	16	16	2.14	23	24	3.35	2.89	103	105	15.81	139	140	18.76	118	118	15.3	103	103	13.61	15.87
Nbv5tr6215627	28.9	5.5	0	Protein PHR1-LIKE 1 (probable)	nitrate- garp-type transcriptional repressor 1-like protein	AT1G25550	probable transcription factor glk2	1524	183	183	6.51	304	304	9.51	110	110	4.03	148	148	5.65	6.43	1034	1034	42.6	826	826	30.29	900	900	31.92	1009	1009	36.49	35.33
Nbv5tr6227750	30.13	5.41	0	E3 ubiquitin-protein ligase ATL6 (probable)	e3 ubiquitin-protein ligase atl31	CNI1	e3 ubiquitin-protein ligase atl6-like	1806	36	294	8.83	12	165	4.36	44	286	8.84	17	165	5.31	6.83	101	1164	40.46	91	1270	39.3	138	1292	38.67	108	964	29.42	36.97
Nbv5tr6233110	13.45	5.41	8.59e-08	Retrovirus-related Pol polyprotein from transposon TNT 1-94 (probable)	retroelement pol polyprotein		polx_tobac ame: full=retrovirus-related pol polyprotein from transposon tnt 1-94 includes: ame: full=protease includes: ame: full=reverse transcriptase includes: ame: full=endonuclease	399	35	36	4.89	33	35	4.18	13	13	1.82	8	9	1.31	3.05	95	114	17.94	90	107	14.99	131	135	18.29	100	107	14.78	16.5
Nbv5tr6238080	43.97	5.41	2.27e-13	Putative uncharacterized protein n=1 Tax=Ricinus communis RepID=B9R6Z7_RICCO (probable)	unknown		PREDICTED: uncharacterized protein LOC104093688	824	197	208	13.69	120	158	9.14	125	146	9.89	86	101	7.13	9.96	494	710	54.1	766	1022	69.32	577	713	46.78	474	681	45.55	53.94
Nbv5tr6217010	81.86	5.4	0	Putative uncharacterized protein n=1 Tax=Ricinus communis RepID=B9RG77_RICCO (probable)	binding protein	SIB1	sigma factor binding protein chloroplastic-like	757	107	286	20.48	71	198	12.47	114	355	26.17	72	199	15.29	18.6	392	1236	102.51	548	1497	110.52	505	1481	105.76	354	1141	83.08	100.47
Nbv5tr6237984	14.54	5.4	2.18e-08	Reticuline oxidase-like protein (probable)	fad-binding berberine family protein	AT4G20860	tetrahydrocannabinolic acid synthase-like	1986	72	109	2.98	90	150	3.6	91	145	4.07	32	88	2.58	3.31	280	485	15.33	439	708	19.92	389	621	16.9	397	693	19.23	17.85
Nbv5tr6217139	10.96	5.37	2.02e-06	Probable acyl-activating enzyme 1, peroxisomal (probable)	af503760_1adenosine monophosphate binding protein 1 ampbp1		probable acyl-activating enzyme peroxisomal	2167	107	107	2.68	104	104	2.29	136	136	3.5	58	58	1.56	2.51	343	343	9.94	568	568	14.65	555	555	13.85	607	607	15.44	13.47
Nbv5tr6233464	294.38	5.37	4.47e-10	SRC2-like protein n=1 Tax=Nicotiana benthamiana RepID=A4K8J6_NICBE (probable)	src2-like protein		src2 homolog	1259	1401	1675	72.13	1111	1403	53.14	1511	1823	80.8	1129	1378	63.66	67.44	6693	8417	419.73	7527	9476	420.65	7281	8622	370.21	4370	5406	236.67	361.82
Nbv5tr6221512	1121.25	5.34	0	Lichenase (probable)	beta- -endoglucanase	AT4G16260	beta-glucanase precursor	1484	7702	7702	281.4	7805	7805	250.82	7538	7538	283.46	5570	5570	218.32	258.5	26857	26857	1136.23	42837	42838	1613.32	36704	36704	1337.04	38566	38567	1432.42	1379.75
Nbv5tr6237175	742.09	5.34	0.03	Glycoprotein gp2 (probable)	---NA---		---NA---	1136	6135	6137	292.91	1568	1570	65.91	4369	4376	214.97	2142	2148	109.98	170.94	28594	28645	1583.12	12621	12641	621.91	19505	19530	929.37	10642	10671	517.74	913.04
Nbv5tr6242907	16.78	5.33	5.48e-05	G-type lectin S-receptor-like serine/threonine-protein kinase At1g11300 (probable)	receptor-like protein kinase		low quality protein: g-type lectin s-receptor-like serine threonine-protein kinase partial	330	24	26	4.27	23	24	3.47	21	21	3.55	24	24	4.23	3.88	69	69	13.13	169	173	29.3	110	110	18.02	130	133	22.21	20.67
Nbv5tr6201871	91.09	5.31	3.56e-14	Endo-1,3 (probable)	alpha beta-hydrolases superfamily protein	AT3G23600	endo- -beta-d-glucanase-like	1862	813	813	23.67	724	724	18.54	767	767	22.99	622	622	19.43	21.16	3072	3072	103.58	4682	4682	140.53	4034	4034	117.12	2965	2965	87.77	112.25
Nbv5tr6231263	50.46	5.31	1.39e-09	Putative uncharacterized protein n=1 Tax=Vitis vinifera RepID=D7TPZ5_VITVI (probable)	uncharacterized protein	AT1G49310	PREDICTED: uncharacterized protein LOC104246454	887	189	193	11.8	205	207	11.13	213	230	14.47	140	144	9.44	11.71	698	731	51.74	1284	1336	84.18	827	867	52.84	924	964	59.9	62.17
Nbv5tr6236183	633.1	5.28	0	Putative uncharacterized protein n=2 Tax=Vitis vinifera RepID=F6HCT8_VITVI (probable)	grdp2_arath ame: full=glycine-rich domain-containing protein 2 short= 2	AT4G37900	PREDICTED: uncharacterized protein LOC104233188	3022	1077	4642	83.28	1341	8686	137.07	2178	9958	183.89	1903	9741	187.49	147.93	5308	30195	627.31	8866	43920	812.25	8704	43547	778.99	9591	49652	905.59	781.04
Nbv5tr6205087	21.31	5.27	0.00152	Chitotriosidase-1 (probable)	class v chitinase	AT4G19810	class v	1497	169	199	7.21	92	117	3.73	169	213	7.94	27	28	1.09	4.99	268	349	14.64	737	1073	40.06	617	736	26.58	479	650	23.93	26.3
Nbv5tr6238639	20.88	5.26	1.61e-10	UDP-glycosyltransferase 75C1 (probable)	anthocyanin 5-o-glucosyltransferase	AT4G14090	crocetin chloroplastic-like	323	32	32	5.37	45	45	6.64	20	20	3.46	23	23	4.14	4.9	174	174	33.82	126	126	21.8	139	139	23.26	142	142	24.23	25.78
Nbv5tr6233456	38.01	5.25	2.7e-06	F-box protein At1g67340 (probable)	f-box protein	AT1G67340	f-box protein at1g67340	1624	377	377	12.59	306	307	9.02	223	223	7.66	181	181	6.48	8.94	1143	1147	44.34	1907	1917	65.97	1373	1375	45.77	931	934	31.7	46.95
Nbv5tr6206616	144.81	5.24	0	Uncharacterized protein n=1 Tax=Glycine max RepID=I1KWA6_SOYBN (probable)	lectin receptor kinase		PREDICTED: uncharacterized protein LOC102670235	1596	1111	1170	39.75	1175	1216	36.34	810	851	29.76	812	846	30.83	34.17	4029	4255	167.38	4353	4557	159.58	5697	5962	201.94	5170	5415	187.01	178.98
Nbv5tr6216070	13.92	5.21	6.39e-08	Retrovirus-related Pol polyprotein from transposon TNT 1-94 (probable)	ac079131_10 copia-type		copia-type polyprotein	667	52	63	5.12	31	43	3.07	21	28	2.34	28	31	2.7	3.31	120	147	13.84	173	239	20.03	161	192	15.56	182	236	19.5	17.23
Nbv5tr6228653	13.66	5.2	0.00706	not determined by homology or low homology during annotation	---NA---		basic salivary proline-rich protein 4- partial	396	23	33	4.52	31	42	5.06	9	14	1.97	6	10	1.47	3.25	92	174	27.59	66	121	17.08	46	92	12.56	52	75	10.44	16.92
Nbv5tr6215871	10.93	5.2	0.00333	U-box domain-containing protein 21 (probable)	u-box domain-containing protein 21	AT5G37490	u-box domain-containing protein 21-like	1459	40	90	3.34	21	62	2.03	35	84	3.21	22	46	1.83	2.6	156	331	14.24	170	437	16.74	190	480	17.78	64	142	5.36	13.53
Nbv5tr6225810	412.21	5.17	0	12-oxophytodienoate reductase 1 (probable)	12-oxophytodienoate reductase 2	OPR2	12-oxophytodienoate reductase 1-like isoform x1	1824	2648	2877	85.52	3098	3465	90.6	3296	3756	114.91	2870	3260	103.96	98.75	14438	16718	575.44	16076	18199	557.63	15466	17652	523.16	10781	12827	387.6	510.96
Nbv5tr6227751	49.92	5.16	6.41e-10	E3 ubiquitin-protein ligase ATL6 (probable)	e3 ubiquitin-protein ligase atl31	CNI1	e3 ubiquitin-protein ligase atl6-like	1772	134	397	12.15	58	354	9.53	157	476	14.99	74	345	11.32	12	541	2234	79.15	500	2120	66.86	509	1836	56.01	346	1468	45.66	61.92
Nbv5tr6233089	21.95	5.16	1.81e-11	Predicted protein n=2 Tax=Populus trichocarpa RepID=B9HYD7_POPTR (probable)	heavy-metal-associated domain-containing protein	AT1G23000	PREDICTED: uncharacterized protein LOC104222828 isoform X2	554	77	77	7.54	54	54	4.65	52	52	5.24	35	35	3.67	5.27	277	277	31.39	322	322	32.48	237	237	23.13	220	220	21.89	27.22
Nbv5tr6205916	13.45	5.15	0.00147	Putative GEM-like protein 8 (probable)	gem-like protein 8	AT5G23370	gem-like protein 8	1390	72	88	3.43	63	82	2.81	69	82	3.29	64	82	3.43	3.24	432	564	25.47	368	428	17.21	322	364	14.16	216	250	9.91	16.69
Nbv5tr6235698	36.1	5.15	1.98e-07	Retrovirus-related Pol polyprotein from transposon TNT 1-94 (probable)	retroelement pol polyprotein		polx_tobac ame: full=retrovirus-related pol polyprotein from transposon tnt 1-94 includes: ame: full=protease includes: ame: full=reverse transcriptase includes: ame: full=endonuclease	441	56	89	10.94	43	94	10.17	25	49	6.2	31	57	7.52	8.71	213	375	53.39	136	221	28.01	253	377	46.21	229	413	51.62	44.81
Nbv5tr6222008	101.27	5.15	1.95e-05	not determined by homology or low homology during annotation	---NA---		PREDICTED: uncharacterized protein LOC104110843	757	406	406	29.08	346	347	21.86	415	415	30.59	209	209	16.06	24.4	1875	1875	155.51	2089	2091	154.38	1740	1740	124.26	940	941	68.51	125.66
Nbv5tr6233880	24.4	5.14	3.68e-08	Probable WRKY transcription factor 23 (probable)	wrky dna-binding protein 23	WRKY23	probable wrky transcription factor 23	1309	155	155	6.42	128	128	4.66	156	156	6.65	132	132	5.87	5.9	610	610	29.26	943	943	40.26	726	726	29.98	515	515	21.68	30.3
Nbv5tr6232758	10.87	5.13	3.01e-06	Putative uncharacterized protein n=1 Tax=Vitis vinifera RepID=F6HSS7_VITVI (probable)	arabinanase levansucrase invertase	AT5G67540	glycosyl hydrolase family protein 43 isoform 1	1743	50	89	2.77	30	73	2	58	107	3.43	29	70	2.34	2.63	85	295	10.63	181	501	16.06	171	436	13.52	139	436	13.79	13.5
Nbv5tr6237198	56.77	5.13	2.48e-07	not determined by homology or low homology during annotation	---NA---		hypothetical protein MIMGU_mgv1a017182mg	532	140	140	14.27	158	158	14.16	109	109	11.43	138	138	15.09	13.74	407	407	48.03	831	831	87.3	842	842	85.56	590	590	61.13	70.5
Nbv5tr6217849	440.54	5.12	9.95e-08	Predicted protein n=2 Tax=Populus trichocarpa RepID=B9N9T7_POPTR (probable)	---NA---		sigma factor binding protein chloroplastic-like	460	1040	1040	122.58	987	987	102.33	968	968	117.43	672	672	84.97	106.83	2746	2746	374.79	5988	5988	727.52	5036	5036	591.83	4134	4134	495.34	547.37
Nbv5tr6234615	55.92	5.11	0.000367	Putative nuclease HARBI1 (probable)	at5g12010 f14f18_180	AT5G12010	nuclease harbi1	2003	426	440	11.91	562	609	14.5	463	502	13.99	451	482	14	13.6	2942	3311	103.78	2130	2317	64.65	2334	2525	68.15	1363	1508	41.5	69.52
Nbv5tr6214166	21.83	5.11	3.81e-12	Pirin-like protein (probable)	pirin-like protein	AT1G50590	pirin-like protein	1622	103	160	5.35	72	166	4.88	134	192	6.61	68	123	4.41	5.31	390	817	31.62	378	891	30.7	272	614	20.46	283	758	25.76	27.14
Nbv5tr6200471	93.17	5.09	5.77e-10	Late embryogenesis abundant protein D-11 (probable)	---NA---		late embryogenesis abundant	685	356	458	36.25	161	288	20.05	156	227	18.49	117	193	16.39	22.8	576	1085	99.44	1113	1906	155.51	1003	1376	108.59	671	1247	100.34	115.97
Nbv5tr6245938	11.63	5.08	0.00622	Probable WRKY transcription factor 72 (probable)	wrky transcription factor 72	WRKY72	probable wrky transcription factor 72 isoform x2	2373	151	151	3.45	136	136	2.73	136	136	3.2	82	82	2.01	2.85	903	903	23.89	492	492	11.59	546	546	12.44	430	430	9.99	14.48
Nbv5tr6231372	24.45	5.08	1.34e-13	UDP-glucose flavonoid 3-O-glucosyltransferase 6 (probable)	udp-glucosyl transferase 71b1	UGT71B1	udp-glucose flavonoid 3-o-glucosyltransferase 6-like	1567	257	257	8.89	151	151	4.6	186	186	6.62	104	104	3.86	5.99	818	818	32.77	988	988	35.24	759	759	26.18	784	784	27.58	30.44
Nbv5tr6230647	36.41	5.07	9.52e-05	Putative uncharacterized protein n=2 Tax=Vitis vinifera RepID=F6HF70_VITVI (probable)	At2g03440		nodulin-related protein	1132	200	204	9.77	154	158	6.66	199	215	10.6	162	171	8.79	8.95	972	1031	57.18	832	883	43.6	1107	1180	56.35	456	500	24.35	45.37
Nbv5tr6216626	26.73	5.06	0	Lachrymatory-factor synthase (probable)	polyketide cyclase dehydrase and lipid transport superfamily protein	AT2G25770	lachrymatory-factor synthase	712	33	94	7.16	22	127	8.51	18	64	5.02	8	69	5.64	6.58	53	339	29.89	90	427	33.52	186	513	38.95	78	399	30.89	33.31
Nbv5tr6216540	76.46	5.03	1.49e-07	Predicted protein n=2 Tax=Populus trichocarpa RepID=A9P901_POPTR (probable)	unknown		nc domain-containing family protein	927	355	355	20.76	271	271	13.94	386	386	23.24	286	286	17.95	18.97	951	951	64.41	2122	2122	127.94	1597	1597	93.13	1619	1619	96.26	95.43
Nbv5tr6243409	106.63	5.03	0	NtEIG-E80 protein n=1 Tax=Nicotiana tabacum RepID=Q9FXS6_TOBAC (probable)	par1 protein	AT3G54040	PREDICTED: uncharacterized protein LOC104235494	843	139	495	31.84	62	424	23.99	142	452	29.92	54	290	20.01	26.44	425	2190	163.1	613	2164	143.47	442	1780	114.15	372	1706	111.54	133.06
Nbv5tr6229242	35.07	5.02	3.33e-09	not determined by homology or low homology during annotation	---NA---		---NA---	340	48	52	8.29	66	74	10.38	50	52	8.53	42	45	7.7	8.73	255	258	47.64	330	338	55.56	253	259	41.18	183	190	30.8	43.8
Nbv5tr6241458	30.1	5.01	0	Branched-chain-amino-acid aminotransferase 2, chloroplastic (probable)	branched-chain-amino-acid aminotransferase 2	BCAT-2	branched-chain-amino-acid aminotransferase chloroplastic-like	1406	132	228	8.79	102	207	7.02	86	169	6.71	77	182	7.53	7.51	272	657	29.34	413	945	37.56	453	1013	38.95	487	1138	44.61	37.62
Nbv5tr6200658	52.38	5.01	0	NAC domain-containing protein 2 (probable)	transcriptional activator with nac domain	ATAF1	nac domain-containing protein 2-like	1193	244	258	11.73	266	283	11.31	290	305	14.27	299	306	14.92	13.06	1070	1125	59.2	1440	1522	71.3	1421	1490	67.52	1301	1379	63.71	65.43
Nbv5tr6226324	19.92	5	4.46e-11	Glycerophosphodiester phosphodiesterase gde1 (probable)	glycerophosphodiester phosphodiesterase 1	SRG3	glycerophosphodiester phosphodiesterase gde1-like	2031	165	192	5.13	158	183	4.3	183	210	5.77	141	165	4.73	4.98	599	725	22.41	719	864	23.78	806	919	24.46	884	1067	28.96	24.9
Nbv5tr6234268	122.5	5	7.28e-11	Nematode resistance protein-like HSPRO2 (probable)	nematode-resistance protein		nematode resistance hspro2	1999	1125	1125	30.51	1086	1086	25.91	1275	1275	35.59	1049	1049	30.52	30.63	5683	5683	178.49	5183	5183	144.91	6651	6651	179.86	3964	3964	109.3	153.14
Nbv5tr6217008	32.74	5	0	Probable glycosyltransferase At5g03795 (probable)	exostosin family protein	AT5G25820	probable glycosyltransferase at5g03795	2411	497	508	11.42	341	343	6.78	345	349	8.08	262	268	6.47	8.19	1278	1309	34.09	1923	1975	45.78	1929	1987	44.55	1632	1718	39.27	40.92
Nbv5tr6228414	13.37	4.99	1.69e-07	Retrovirus-related Pol polyprotein from transposon TNT 1-94 (probable)	copia-like retrotransposable element		polx_tobac ame: full=retrovirus-related pol polyprotein from transposon tnt 1-94 includes: ame: full=protease includes: ame: full=reverse transcriptase includes: ame: full=endonuclease	872	51	53	3.3	76	82	4.48	36	40	2.56	42	46	3.07	3.35	217	232	16.7	271	291	18.65	178	199	12.34	262	304	19.22	16.73
Nbv5tr6213905	27.35	4.95	0	Truncated copia-type polyprotein n=1 Tax=Glycine max RepID=C0JJI1_SOYBN (probable)	lectin receptor kinase		PREDICTED: uncharacterized protein LOC104227368	430	64	75	9.46	50	57	6.32	39	40	5.19	44	50	6.76	6.93	199	220	32.12	248	286	37.17	256	294	36.96	214	241	30.89	34.29
Nbv5tr6237607	281.01	4.92	0	Cell number regulator 2 (probable)	cadmium resistance protein 2	PCR2	protein plant cadmium resistance 2-like	992	1555	1645	89.91	1218	1279	61.49	1284	1356	76.28	957	1012	59.34	71.75	4887	4947	313.09	7553	7625	429.59	7052	7108	387.35	4999	5058	281.03	352.77
Nbv5tr6237600	192.08	4.9	0	5-epiaristolochene 1,3-dihydroxylase (probable)	cytochrome p450 71b35	CYP71B35	low quality protein: 5-epiaristolochene -dihydroxylase-like	1694	1297	1404	44.94	1383	1795	50.53	1420	1584	52.18	1132	1444	49.58	49.31	4164	5200	192.72	7031	8425	277.96	7353	8524	272.02	5627	6849	222.84	241.39
Nbv5tr6231992	26.02	4.89	7.92e-07	Predicted protein n=1 Tax=Populus trichocarpa RepID=B9IKX6_POPTR (probable)	unknown protein		PREDICTED: uncharacterized protein LOC104224301 isoform X2	767	112	119	8.41	81	83	5.16	103	106	7.71	69	72	5.46	6.69	448	463	37.9	428	443	32.28	558	570	40.17	275	285	20.48	32.71
Nbv5tr6236442	136.99	4.87	0.00177	Uncharacterized threonine-rich GPI-anchored glycoprotein PJ4664.02 (probable)	pollen ole e 1 allergen and extensin family protein	AT3G09925	extensin-2- partial	2768	1116	2927	57.33	209	691	11.91	821	2280	45.97	330	1257	26.41	35.4	3020	10811	245.21	1489	4344	87.71	3570	10107	197.39	2382	7998	159.26	172.39
Nbv5tr6215498	62.23	4.87	0	NAC domain-containing protein 2 (probable)	transcriptional activator with nac domain	ATAF1	nac domain-containing protein 2-like	1359	409	419	16.72	355	380	13.34	450	473	19.42	336	347	14.85	16.08	1630	1735	80.15	2010	2119	87.14	1902	1958	77.89	1601	1678	68.06	78.31
Nbv5tr6207686	33.14	4.83	0	L-ascorbate oxidase (probable)	l-ascorbate oxidase	AT5G21105	l-ascorbate oxidase-like	2110	182	257	6.6	239	301	6.8	296	409	10.82	297	378	10.42	8.66	1022	1422	42.31	1104	1686	44.66	1252	1622	41.56	1098	1481	38.69	41.8
Nbv5tr6199273	24.2	4.81	0.01	Pyrophosphate-energized vacuolar membrane proton pump 1 (probable)	pyrophosphate-energized vacuolar membrane proton pump 1	AVP1	pyrophosphate-energized vacuolar membrane proton pump 1-like isoform x2	2436	305	306	6.81	245	248	4.86	309	311	7.12	276	276	6.59	6.35	1973	1979	51	1253	1256	28.82	1088	1091	24.21	793	802	18.15	30.54
Nbv5tr6237991	64.99	4.79	0	GDSL esterase/lipase 2 (probable)	glip2_arath ame: full=gdsl esterase lipase 2 ame: full=extracellular lipase 2 flags: precursor		gdsl esterase lipase 1-like	1472	539	539	19.85	473	473	15.32	528	528	20.02	338	338	13.36	17.14	1440	1440	61.42	2270	2270	86.19	2472	2472	90.78	2407	2407	90.13	82.13
Nbv5tr6238000	36.3	4.79	0.01	Calmodulin binding protein, putative n=1 Tax=Ricinus communis RepID=B9T1E0_RICCO (similar to)	calmodulin-binding family protein	AT3G13600	PREDICTED: uncharacterized protein LOC104233082	1660	403	403	13.16	327	327	9.39	251	251	8.44	208	208	7.29	9.57	1944	1944	73.52	1546	1546	52.05	1058	1058	34.45	706	706	23.44	45.87
Nbv5tr6219094	28.92	4.78	0	Neutral/alkaline invertase n=1 Tax=Manihot esculenta RepID=H6V7I6_MANES (probable)	alkaline neutral invertase a	AT1G56560	alkaline neutral invertase cinv2	2787	425	425	8.27	391	392	6.71	389	390	7.81	373	375	7.83	7.65	1523	1525	34.35	1970	1970	39.51	1961	1963	38.08	1736	1737	34.35	36.57
Nbv5tr6227323	12.65	4.78	5.43e-07	LOB domain-containing protein 41 (probable)	unknown		lob domain-containing protein 41-like	1160	67	91	4.25	34	83	3.41	20	49	2.36	39	67	3.36	3.35	110	241	13.04	158	385	18.55	197	370	17.24	134	319	15.16	16
Nbv5tr6243765	253.15	4.77	3.33e-08	Probable glutathione S-transferase (probable)	glutathione s-transferase tau 8	GSTU8	probable glutathione s-transferase	813	866	1215	81.03	587	1077	63.18	644	1004	68.92	387	771	55.16	67.07	1661	3003	231.9	3829	6222	427.72	3167	5062	336.59	2239	4199	284.67	320.22
Nbv5tr6202287	22.31	4.76	9.44e-09	E3 ubiquitin-protein ligase COP1 (probable)	e3 ubiquitin-protein ligase cop1	COP1	e3 ubiquitin-protein ligase cop1-like isoform x1	2552	197	212	4.5	311	337	6.3	265	291	6.36	268	289	6.59	5.94	1417	1485	36.53	1244	1298	28.43	1264	1292	27.37	909	957	20.67	28.25
Nbv5tr6223057	92.55	4.76	6.63e-07	Probable calcium-binding protein CML45 (probable)	calcium-binding protein cml45	AT5G39670	probable calcium-binding protein cml45	1032	366	549	28.84	348	525	24.26	253	422	22.82	244	398	22.43	24.59	1505	2593	157.75	1286	2312	125.21	1195	2011	105.34	919	1503	80.27	117.14
Nbv5tr6215478	23.04	4.75	0.00227	Homeobox-leucine zipper protein ATHB-7 (probable)	unnamed protein product		homeobox-leucine zipper protein athb-12-like	1934	249	249	6.98	209	209	5.15	238	238	6.87	185	185	5.56	6.14	446	446	14.48	1005	1005	29.04	1088	1088	30.41	1502	1502	42.81	29.18
Nbv5tr6199143	13.63	4.75	1.8e-07	Putative uncharacterized protein n=1 Tax=Ricinus communis RepID=B9T5C0_RICCO (probable)	unknown		protein mizu-kussei 1-like	928	83	83	4.85	56	56	2.88	74	74	4.45	38	38	2.38	3.64	188	188	12.72	348	348	20.96	351	351	20.45	252	252	14.97	17.27
Nbv5tr6205572	122.02	4.75	0	Transcription factor MYB1R1 (probable)	duplicated sant dna-binding domain-containing protein	AT5G08520	transcription factor divaricata-like	1353	813	916	36.71	941	1044	36.8	544	645	26.6	576	700	30.09	32.55	3076	3120	144.78	3540	3583	148	3968	4044	161.58	3941	4024	163.93	154.57
Nbv5tr6234529	11.82	4.74	0.00354	17.3 kDa class II heat shock protein (probable)	heat shock protein -ii	HSP17.6II	kda class ii heat shock	650	32	37	3.09	33	36	2.64	36	41	3.52	38	38	3.4	3.16	82	88	8.5	251	253	21.75	210	222	18.46	129	132	11.19	14.98
Nbv5tr6215026	94.43	4.74	0	Pathogen-related protein (probable)	Similar to gb		pathogen-related protein	1235	143	543	23.84	186	741	28.61	206	639	28.87	112	419	19.73	25.27	899	2128	108.18	1278	3162	143.09	1078	2680	117.31	1034	2469	110.19	119.69
Nbv5tr6199842	12.43	4.73	7.22e-07	Probable WRKY transcription factor 50 (probable)	wrky transcription factor 50	WRKY50	probable wrky transcription factor 51	667	36	52	4.23	16	44	3.15	22	43	3.6	9	27	2.35	3.33	56	166	15.63	70	178	14.91	68	178	14.43	80	219	18.1	15.77
Nbv5tr6199726	10.75	4.72	5.75e-06	Flowering-promoting factor 1-like protein 3 (probable)	flowering promoting factor 1	FPF1	flowering-promoting factor 1-like protein 3	617	33	33	2.9	36	36	2.78	38	38	3.44	26	26	2.45	2.89	130	130	13.23	178	178	16.12	138	138	12.09	147	147	13.13	13.64
Nbv5tr6214165	93.51	4.72	0	Pirin-like protein (probable)	pirin-like protein	AT2G43120	pirin-like protein	975	306	365	20.3	418	499	24.41	478	604	34.57	306	355	21.18	25.11	1279	1774	114.23	1901	2570	147.32	1426	1939	107.51	1337	1865	105.43	118.62
Nbv5tr6208936	17.84	4.71	2.29e-05	Secologanin synthase (probable)	cytochrome family subfamily polypeptide 15	CYP72A15	cytochrome p450 cyp72a219-like	463	52	52	6.09	20	20	2.06	43	43	5.18	47	47	5.9	4.81	97	97	13.15	227	227	27.4	190	190	22.18	234	234	27.86	22.65
Nbv5tr6227763	22.02	4.71	4.31e-09	UPI000233B25C related cluster n=1 Tax=unknown RepID=UPI000233B25C (probable)	non-ltr retroelement reverse transcriptase		PREDICTED: uncharacterized protein LOC104119209	362	46	56	8.39	26	40	5.27	30	33	5.09	24	31	4.98	5.93	85	110	19.08	153	215	33.19	134	209	31.21	115	186	28.32	27.95
Nbv5tr6235038	13.14	4.7	3.48e-07	Putative uncharacterized protein n=1 Tax=Vitis vinifera RepID=D7T4Q8_VITVI (probable)	alpha beta hydrolase related protein	AT2G40095	PREDICTED: uncharacterized protein LOC104235482	1726	96	131	4.12	48	100	2.76	106	148	4.79	44	76	2.56	3.56	300	448	16.3	378	588	19.04	380	523	16.38	310	472	15.07	16.7
Nbv5tr6226062	399.34	4.66	1.61e-11	Caffeoyl-CoA O-methyltransferase 6 (probable)	caffeoyl- o-methyltransferase	CCoAOMT1	caffeoyl- o-methyltransferase	1262	2502	2502	107.49	2811	2811	106.23	2908	2908	128.59	2044	2044	94.21	109.13	7976	7976	396.8	11008	11008	487.5	11762	11762	503.83	14785	14785	645.73	508.46
Nbv5tr6223721	17.71	4.64	1.05e-07	not determined by homology or low homology during annotation	---NA---		---NA---	310	56	56	9.79	15	15	2.31	21	21	3.78	19	19	3.56	4.86	94	94	19.04	153	154	27.76	121	122	21.27	125	125	22.22	22.58
Nbv5tr6235806	133.1	4.64	1.48e-06	Probable calcium-binding protein CML45 (probable)	unnamed protein product		probable calcium-binding protein cml45	779	317	504	35.08	372	594	36.36	280	490	35.1	292	532	39.72	36.57	1433	2895	233.32	1156	2462	176.63	1137	2155	149.55	935	1684	119.15	169.66
Nbv5tr6243637	360.3	4.61	1.22e-06	Probable glutathione S-transferase (probable)	glutathione s-transferase tau 7	GSTU7	probable glutathione s-transferase	1092	1869	2201	109.28	1232	1881	82.15	1624	2224	113.65	1025	1775	94.55	99.91	2944	5187	298.22	7195	11559	591.59	7345	10833	536.28	4407	8217	414.74	460.21
Nbv5tr6200208	12.04	4.61	1.49e-06	Extended synaptotagmin-1 (probable)	calcium-dependent lipid-binding transcriptional regulator	NTMC2T4	synaptotagmin-4 isoform x1	2003	122	128	3.46	127	136	3.24	122	128	3.57	94	106	3.08	3.34	350	397	12.44	650	724	20.2	583	605	16.33	413	455	12.52	15.37
Nbv5tr6205667	11.22	4.58	0.00972	Myosin heavy chain kinase B (probable)	wd40 domain-containing protein	AT3G18950	myosin heavy chain kinase b-like	2585	146	146	3.06	122	124	2.29	128	128	2.76	197	197	4.43	3.14	838	849	20.62	502	507	10.96	888	892	18.65	336	338	7.21	14.36
Nbv5tr6243565	10.44	4.58	0.0001	not determined by homology or low homology during annotation	---NA---		---NA---	684	44	69	5.47	10	14	0.98	26	41	3.35	15	22	1.87	2.92	91	121	11.11	189	232	18.96	152	172	13.59	89	121	9.75	13.35
Nbv5tr6212237	25.28	4.58	1.97e-13	RING-H2 finger protein ATL60 (probable)	ring-h2 finger protein atl60	AT1G53820	ring-h2 finger protein atl60-like	1713	231	231	7.31	258	258	7.18	214	214	6.97	200	200	6.79	7.06	896	896	32.84	1049	1049	34.22	1199	1199	37.84	761	761	24.49	32.35
Nbv5tr6229481	67.99	4.58	0.00012	Putative uncharacterized protein n=1 Tax=Vitis vinifera RepID=D7TUL5_VITVI (probable)	uncharacterized protein	AT4G14746	slit protein c-	1315	568	572	23.58	365	369	13.38	538	543	23.04	359	363	16.06	19.02	1035	1038	49.56	2800	2806	119.26	2412	2413	99.2	1905	1909	80.01	87.01
Nbv5tr6208517	12.3	4.56	2.24e-05	UDP-glycosyltransferase 75C1 (probable)	anthocyanin 5-o-glucosyltransferase	AT4G14090	crocetin chloroplastic-like	625	45	45	3.9	66	66	5.04	12	12	1.07	41	41	3.82	3.46	129	129	12.96	123	123	11	213	213	18.42	234	234	20.64	15.75
Nbv5tr6240172	29.06	4.56	2.48e-10	not determined by homology or low homology during annotation	---NA---		---NA---	269	34	34	6.85	51	51	9.04	42	42	8.71	37	37	8	8.15	162	162	37.81	230	230	47.79	171	171	34.36	141	141	28.89	37.21
Nbv5tr6207926	377.53	4.55	0	not determined by homology or low homology during annotation	---NA---		zinc finger protein zic 2-like	467	990	990	114.94	937	937	95.69	1073	1073	128.22	691	691	86.07	106.23	3360	3360	451.72	4874	4874	583.3	3721	3721	430.73	3976	3976	469.27	483.75
Nbv5tr6202920	38.8	4.54	0.000102	not determined by homology or low homology during annotation	---NA---		PREDICTED: uncharacterized protein LOC102606250	1124	253	253	12.2	254	254	10.78	247	249	12.36	163	163	8.44	10.94	1260	1260	70.38	1027	1027	51.07	988	988	47.52	612	612	30.01	49.74
Nbv5tr6244564	52.45	4.53	0.000543	not determined by homology or low homology during annotation	---NA---		---NA---	378	26	26	3.73	70	70	8.83	203	203	29.97	110	110	16.93	14.86	267	267	44.35	616	616	91.08	369	369	52.77	556	556	81.07	67.32
Nbv5tr6199063	16.05	4.49	5.66e-07	Putative uncharacterized protein n=1 Tax=Vitis vinifera RepID=D7T9F2_VITVI (similar to)	uncharacterized protein	AT1G13530	PREDICTED: uncharacterized protein LOC104216479	666	70	70	5.7	46	46	3.29	62	62	5.2	48	48	4.19	4.59	164	164	15.46	244	244	20.48	341	341	27.68	229	229	18.95	20.64
Nbv5tr6232042	56.43	4.49	1.07e-09	Putative uncharacterized protein n=2 Tax=Vitis vinifera RepID=A5C4T4_VITVI (probable)	actin cross-linking protein	AT1G27100	PREDICTED: uncharacterized protein LOC104232964	2570	882	909	19.18	820	863	16.01	672	703	15.26	612	629	14.24	16.17	3532	3668	89.61	3010	3163	68.78	3689	3800	79.93	2300	2429	52.09	72.6
Nbv5tr6227890	16.27	4.49	0.01	Avr9/Cf-9 rapidly elicited protein 76 (Fragment) n=1 Tax=Nicotiana tabacum RepID=Q5MJW5_TOBAC (probable)	late embryogenesis abundant hydroxyproline-rich glycoprotein	AT2G27080	protein yls9	1366	136	137	5.44	75	75	2.62	124	124	5.07	130	130	5.54	4.66	586	586	26.93	481	490	20.05	724	727	28.77	197	198	7.99	20.94
Nbv5tr6205690	17.84	4.49	1.99e-09	Putative serine/threonine-protein kinase-like protein CCR3 (probable)	crinkly4 related 3	CCR3	serine threonine-protein kinase-like protein ccr3	2739	342	342	6.77	256	256	4.46	260	260	5.3	186	186	3.95	5.12	1146	1146	26.27	1193	1193	24.34	1284	1284	25.34	790	790	15.9	22.96
Nbv5tr6226717	259.63	4.47	0	Probable glutathione S-transferase (probable)	glutathione s-transferase tau 8	GSTU8	probable glutathione s-transferase	1223	524	1764	78.2	210	1778	69.33	488	2027	92.49	107	1240	58.97	74.75	491	6527	335.07	755	8785	401.46	1456	7765	343.23	419	5720	257.79	334.38
Nbv5tr6236730	164.61	4.47	0	Suberization-associated anionic peroxidase (probable)	peroxidase 52	AT5G05340	suberization-associated anionic peroxidase-like	1573	1436	1743	60.08	1003	1286	38.99	781	1038	36.82	1108	1455	53.8	47.42	4013	5529	220.68	4901	6712	238.48	4727	6076	208.81	3707	5142	180.17	212.04
Nbv5tr6234552	520.07	4.47	0	Syntaxin-121 (probable)	syntaxin-121	SYP121	syntaxin-related protein nt-syr1	1500	4684	4684	169.31	4639	4639	147.49	4166	4166	154.99	3310	3310	128.35	150.03	16385	16385	685.8	20032	20032	746.37	20875	20875	752.32	13495	13496	495.91	670.1
Nbv5tr6201840	11.99	4.46	1.82e-06	1-aminocyclopropane-1-carboxylate oxidase homolog 12 (probable)	feruloyl ortho-hydroxylase 1	AT3G13610	feruloyl ortho-hydroxylase 2-like	1168	78	78	3.62	86	86	3.51	80	80	3.82	58	58	2.89	3.46	248	248	13.33	339	339	16.22	397	397	18.37	294	294	13.87	15.45
Nbv5tr6216627	14.5	4.45	1.01e-07	Lachrymatory-factor synthase (probable)	polyketide cyclase dehydrase and lipid transport superfamily protein	AT2G25770	lachrymatory-factor synthase	710	23	51	3.89	11	71	4.77	21	68	5.34	4	34	2.79	4.2	38	221	19.54	59	225	17.71	72	225	17.13	53	263	20.42	18.7
Nbv5tr6233800	20.17	4.43	0.000213	not determined by homology or low homology during annotation	---NA---		abscisic acid and environmental stress-inducible protein tas14-like	927	156	156	9.12	172	184	9.47	21	21	1.26	58	59	3.7	5.89	320	345	23.37	324	336	20.26	639	647	37.73	377	385	22.89	26.06
Nbv5tr6222208	646.2	4.42	0	Heat stress transcription factor B-3 (probable)	heat stress transcription factor b-3	HSFB3	heat stress transcription factor b-3-like	1479	6465	6466	237.04	5546	5550	178.96	4511	4514	170.32	4310	4313	169.62	188.98	15978	15993	678.9	24979	24988	944.25	25753	25762	941.62	20806	20822	775.97	835.18
Nbv5tr6225621	29.57	4.41	0.000237	Auxin-induced protein PCNT115 (probable)	probable aldo-keto reductase 4	ATB2	auxin-induced protein pcnt115-like	1403	56	184	7.11	59	335	11.39	61	282	11.22	11	121	5.02	8.68	144	733	32.8	249	1245	49.59	299	1254	48.32	110	568	22.31	38.26
Nbv5tr6212705	76.52	4.41	1.59e-08	Protein phosphatase 2C 37 (probable)	protein phosphatase 2c	PP2CA	protein phosphatase 2c 37-like	1935	965	965	27.04	802	808	19.91	712	716	20.65	738	738	22.18	22.45	2580	2599	84.33	2705	2725	78.71	4588	4610	128.79	3621	3653	104.05	98.97
Nbv5tr6222087	20.35	4.4	1.35e-05	DUF246 domain-containing protein At1g04910 (probable)	o-fucosyltransferase family protein	AT2G44500	PREDICTED: uncharacterized protein At1g04910-like	2535	305	305	6.52	324	324	6.1	261	261	5.75	242	242	5.55	5.98	1374	1374	34.03	1070	1070	23.59	1439	1439	30.69	782	782	17	26.33
Nbv5tr6227818	30.73	4.39	9.85e-12	5-epi-aristolochene synthase 1 (probable)	alpha-humulene (-)- -beta-caryophyllene synthase	TPS21	achain 5-epi-aristolochene synthase from nicotiana tabacum	480	98	100	11.3	72	76	7.55	65	72	8.37	67	75	9.09	9.08	221	240	31.39	288	311	36.21	397	429	48.32	305	377	43.29	39.8
Nbv5tr6218420	58.56	4.39	0	F-box protein At5g07610 (probable)	f-box protein	AT5G07610	f-box protein at5g07610-like	773	331	342	23.99	243	256	15.79	218	223	16.1	171	175	13.17	17.26	723	772	62.7	1072	1131	81.77	1233	1278	89.38	930	974	69.45	75.82
Nbv5tr6241590	427.3	4.39	0	not determined by homology or low homology during annotation	---NA---		stress-induced protein 8	302	627	627	112.57	945	947	149.55	505	506	93.5	766	768	147.92	125.88	2399	2400	498.94	3156	3160	584.8	3070	3072	549.9	3167	3173	579.1	553.18
Nbv5tr6207759	13.31	4.38	2.37e-05	Alpha-amylase (probable)	alpha-amylase 1	AMY1	alpha-amylase	1526	124	124	4.41	88	88	2.75	152	152	5.56	80	80	3.05	3.94	365	365	15.02	676	676	24.76	434	434	15.37	384	384	13.87	17.25
Nbv5tr6233732	14.63	4.37	0.03	not determined by homology or low homology during annotation	uncharacterized protein	AT2G34340	PREDICTED: uncharacterized protein LOC104219136	898	68	68	4.11	78	78	4.14	60	60	3.73	83	83	5.38	4.34	404	404	28.25	406	406	25.27	243	243	14.63	126	126	7.73	18.97
Nbv5tr6244253	26.81	4.36	3.13e-13	High affinity nitrate transporter 2.7 (probable)	high affinity nitrate transporter	NRT2.7	high affinity nitrate transporter	1753	300	300	9.28	133	133	3.62	348	348	11.08	238	238	7.9	7.97	923	923	33.06	1160	1160	36.98	1212	1212	37.38	1008	1008	31.69	34.78
Nbv5tr6218855	87.86	4.36	0	not determined by homology or low homology during annotation	---NA---		---NA---	1190	516	531	24.19	564	616	24.69	622	664	31.14	468	504	24.63	26.16	1677	1926	101.61	2738	3029	142.26	2258	2419	109.89	1927	2209	102.31	114.02
Nbv5tr6238854	16.62	4.35	1.13e-08	not determined by homology or low homology during annotation	---NA---		---NA---	412	17	17	2.24	52	52	6.02	48	48	6.5	36	36	5.08	4.96	122	122	18.59	195	195	26.45	176	176	23.09	136	136	18.19	21.58
Nbv5tr6211748	18.18	4.34	5.17e-08	Annexin D4 (probable)	annexin d4	ANNAT4	annexin d4-like	1368	66	115	4.56	72	120	4.18	60	122	4.98	102	190	8.08	5.45	203	375	17.21	319	564	23.04	310	605	23.91	357	753	30.34	23.62
Nbv5tr6220230	52.86	4.34	0	Auxin-responsive protein IAA4 (probable)	indole-3-acetic acid inducible 4		auxin-responsive protein iaa4-like	1248	299	388	16.86	266	395	15.09	323	413	18.47	202	278	12.96	15.84	983	1434	72.14	1153	1558	69.77	1127	1546	66.97	976	1493	65.94	68.7
Nbv5tr6235022	37.05	4.34	2.58e-13	EGF domain-specific O-linked N-acetylglucosamine transferase (probable)	glycosyltransferase family 61 protein	AT2G41640	egf domain-specific o-linked n-acetylglucosamine transferase-like	1872	416	416	12.05	328	328	8.36	435	435	12.97	352	352	10.94	11.08	1690	1690	56.68	1646	1646	49.14	1754	1754	50.65	1224	1224	36.04	48.13
Nbv5tr6235209	27.93	4.34	1.66e-09	Putative AC9 transposase (probable)	protein (possibly fragment)		hat family dimerisation domain containing protein	939	140	168	9.7	106	151	7.67	108	134	7.96	106	131	8.11	8.36	326	431	28.82	635	795	47.32	525	626	36.04	479	562	32.99	36.29
Nbv5tr6241671	36.64	4.34	1.12e-05	not determined by homology or low homology during annotation	---NA---		---NA---	363	103	103	15.38	70	70	9.2	63	63	9.69	60	60	9.61	10.97	284	284	49.12	397	398	61.28	351	351	52.27	183	183	27.79	47.61
Nbv5tr6204166	229.05	4.34	0	Probable glutathione S-transferase parC (probable)	glutathione s-transferase tau 19	GSTU19	probable glutathione s-transferase parc	1168	1593	1593	73.95	1830	1830	74.72	1283	1283	61.3	1285	1285	63.99	68.49	6108	6108	328.32	6101	6101	291.93	6531	6531	302.28	5671	5671	267.61	297.54
Nbv5tr6228069	296.34	4.34	0	Probable WRKY transcription factor 75 (probable)	wrky transcription factor 75	WRKY75	probable wrky transcription factor 75	1015	1590	1590	84.93	2154	2155	101.25	1287	1287	70.76	1708	1708	97.88	88.71	6101	6101	377.38	7600	7601	418.53	7239	7239	385.55	6604	6606	358.72	385.05
Nbv5tr6220741	559.96	4.33	1.97e-08	Glutathione S-transferase U9 (probable)	glutathione s-transferase tau 10	GSTU10	glutathione s-transferase u9-like	951	3071	3071	175.09	3203	3203	160.62	3285	3285	192.77	2355	2355	144.04	168.13	7357	7357	485.69	15662	15662	920.43	13093	13093	744.26	13147	13147	761.96	728.09
Nbv5tr6207151	14.84	4.33	1.07e-05	Xylosyltransferase 1 (probable)	core-2 i-branching beta- -n-acetylglucosaminyltransferase	AT1G71070	xylosyltransferase 1-like	1882	23	208	5.99	13	154	3.9	17	158	4.69	8	105	3.25	4.46	32	435	14.51	90	813	24.14	59	513	14.74	89	812	23.78	19.29
Nbv5tr6237887	11.14	4.32	0.00656	NEP1-interacting protein 2 (probable)	zinc finger (c3hc4-type ring finger) family protein	AT5G41440	ring finger protein 150-like	1127	94	94	4.52	52	52	2.2	83	83	4.11	50	50	2.58	3.35	399	399	22.23	327	327	16.22	232	232	11.13	172	172	8.41	14.5
Nbv5tr6233454	13.55	4.31	4.1e-07	Beta-glucosidase 18 (probable)	beta-glucosidase gi		beta-glucosidase 18-like	1875	139	165	4.77	145	193	4.91	77	84	2.5	115	136	4.22	4.1	374	458	15.34	578	681	20.3	596	748	21.57	352	456	13.4	17.65
Nbv5tr6234663	14.26	4.31	1.79e-07	Predicted protein n=2 Tax=Populus trichocarpa RepID=B9N3Z7_POPTR (probable)	af389293_1 at5g26741	AT5G26731	PREDICTED: uncharacterized protein LOC101244714	600	49	49	4.43	73	73	5.8	41	41	3.81	33	33	3.2	4.31	137	137	14.34	219	220	20.49	234	234	21.08	200	200	18.37	18.57
Nbv5tr6245058	80.13	4.31	2.79e-10	Probable WRKY transcription factor 53 (probable)	wrky transcription factor 53	WRKY53	probable wrky transcription factor 53	2120	1089	1089	27.85	770	770	17.32	1169	1169	30.77	758	758	20.8	24.19	3224	3224	95.48	4350	4351	114.7	5048	5048	128.72	3014	3014	78.36	104.32
Nbv5tr6231638	27.85	4.31	3.56e-14	Protein VAC14 homolog (probable)	vac 14-like protein	AT2G01690	protein vac14 homolog	2665	259	390	7.93	233	386	6.91	305	451	9.44	301	427	9.32	8.4	800	1208	28.46	1341	1844	38.67	1498	2058	41.75	1191	1746	36.11	36.25
Nbv5tr6236554	17.47	4.3	4.84e-09	Inositol-pentakisphosphate 2-kinase (probable)	inositol-pentakisphosphate 2-kinase 1	IPK1	inositol-pentakisphosphate 2-kinase-like	1989	168	168	4.58	201	201	4.82	201	201	5.64	210	210	6.14	5.29	605	605	19.1	1007	1007	28.3	873	873	23.73	720	720	19.95	22.77
Nbv5tr6225609	12.23	4.29	1.86e-06	Putative uncharacterized protein n=1 Tax=Vitis vinifera RepID=F6HY04_VITVI (probable)	hydroxyproline-rich glycoprotein family protein	AT1G72790	serine arginine repetitive matrix protein 1	2849	72	142	2.7	117	244	4.08	94	202	3.96	92	202	4.12	3.72	325	737	16.24	312	875	17.16	537	1030	19.54	229	560	10.83	15.95
Nbv5tr6221381	44.46	4.28	0	Beta-amylase 3, chloroplastic (probable)	bam3_arath ame: full=beta-amylase chloroplastic ame: full= -alpha-d-glucan maltohydrolase ame: full=beta-amylase 8 ame: full=chloroplast beta-amylase short=ct-bmy flags: precursor	CT-BMY	beta-amylase chloroplastic-like	2274	722	722	17.21	699	699	14.66	481	481	11.8	411	411	10.51	13.55	1976	1976	54.56	2365	2365	58.13	2404	2404	57.15	2566	2566	62.19	58.01
Nbv5tr6203320	45.26	4.27	0	Arogenate dehydrogenase 1, chloroplastic (probable)	arogenate dehydrogenase	AT5G34930	arogenate dehydrogenase chloroplastic-like	1207	396	396	17.79	295	295	11.66	307	307	14.19	245	245	11.81	13.86	1079	1079	56.13	1570	1570	72.7	1258	1258	56.34	1124	1124	51.33	59.12
Nbv5tr6243649	94.63	4.27	0	Retrovirus-related Pol polyprotein from transposon TNT 1-94 (probable)	copia-like polyprotein		polx_tobac ame: full=retrovirus-related pol polyprotein from transposon tnt 1-94 includes: ame: full=protease includes: ame: full=reverse transcriptase includes: ame: full=endonuclease	1195	353	773	35.07	285	627	25.02	245	668	31.19	212	506	24.63	28.98	934	2479	130.24	894	2501	116.97	1175	2837	128.34	880	2578	118.91	123.61
Nbv5tr6221880	111.27	4.26	1.65e-08	not determined by homology or low homology during annotation	---NA---		---NA---	527	311	311	32	382	382	34.57	376	376	39.82	273	273	30.13	34.13	885	885	105.43	1785	1785	189.3	1512	1512	155.1	1260	1260	131.78	145.4
Nbv5tr6203811	125.11	4.26	0	Tyramine N-feruloyltransferase 10/30 (probable)	l-ornithine n5-acetyltransferase nata1	AT2G39030	tyramine n-feruloyltransferase 4 11-like	1059	898	910	46.59	681	715	32.2	733	758	39.94	599	634	34.82	38.39	2840	3061	181.47	2898	3068	161.91	3124	3237	165.24	2590	2793	145.37	163.5
Nbv5tr6234338	72.51	4.25	0	5-epiaristolochene 1,3-dihydroxylase (probable)	cytochrome p450 71b34	CYP71B34	elicitor-inducible cytochrome p450	1758	799	799	24.64	827	827	22.43	688	690	21.9	608	609	20.15	22.28	2595	2605	93.03	2815	2824	89.78	3352	3355	103.17	2965	2972	93.18	94.79
Nbv5tr6217292	35.13	4.25	0	Uncharacterized protein At1g28695 (probable)	nucleotide-diphospho-sugar transferase family protein	AT1G28710	PREDICTED: uncharacterized protein At1g28695-like	1243	310	310	13.52	284	284	10.9	223	223	10.01	187	187	8.75	10.8	800	800	40.41	1179	1179	53.01	1190	1190	51.75	869	869	38.53	45.93
Nbv5tr6218673	23.12	4.25	7.66e-12	Scarecrow-like protein 13 (probable)	scl13_arath ame: full=scarecrow-like protein 13 short= 13 ame: full=gras family protein 24 short= -24		scarecrow-like protein 13	4577	267	648	7.68	217	588	6.13	284	667	8.13	200	513	6.52	7.11	671	1918	26.31	1110	2843	34.72	1137	2772	32.74	784	2257	27.18	30.24
Nbv5tr6229331	10.51	4.24	0.000805	not determined by homology or low homology during annotation	---NA---		---NA---	440	35	35	4.31	28	28	3.03	33	34	4.31	10	10	1.32	3.25	104	105	14.98	158	158	20.07	78	79	9.71	82	82	10.27	13.76
Nbv5tr6211205	25.8	4.24	0.000868	Putative uncharacterized protein Sb02g004840 n=1 Tax=Sorghum bicolor RepID=C5XB71_SORBI (probable)	---NA---		PREDICTED: uncharacterized protein LOC104114990	310	34	34	5.95	28	28	4.31	74	74	13.32	44	44	8.26	7.96	182	182	36.86	242	242	43.63	220	220	38.36	91	91	16.18	33.76
Nbv5tr6226621	12.86	4.23	0.01	Probable CCR4-associated factor 1 homolog 11 (probable)	ccr4-associated factor 1b	AT5G22250	probable ccr4-associated factor 1 homolog 9	1434	54	89	3.37	27	71	2.36	83	147	5.72	52	110	4.46	3.98	281	549	24.04	207	403	15.71	350	547	20.62	102	182	7	16.84
Nbv5tr6222311	27.73	4.23	1.11e-11	Transcription factor MYB21 (probable)	transcription factor	MYB116	transcription factor myb57-like	1957	198	438	12.13	72	199	4.85	180	394	11.24	84	206	6.12	8.59	316	859	27.56	578	1304	37.24	531	1357	37.48	564	1526	42.98	36.32
Nbv5tr6222325	84.08	4.21	6.68e-12	Premnaspirodiene oxygenase (probable)	cytochrome p450 71b34	CYP71B34	premnaspirodiene oxygenase-like	1745	748	748	23.24	1142	1142	31.21	716	716	22.9	826	826	27.53	26.22	3778	3778	135.93	3565	3565	114.18	3513	3513	108.83	2604	2604	82.25	110.3
Nbv5tr6232019	18.23	4.19	2.47e-09	Myb-related protein Myb4 (probable)	myb-related transcription factor	MYB15	myb-related protein myb4-like	1386	114	167	6.53	147	193	6.64	105	125	5.03	87	110	4.62	5.71	359	649	29.4	282	522	21.05	416	642	25.04	294	509	20.24	23.93
Nbv5tr6224290	14.25	4.19	2.28e-07	not determined by homology or low homology during annotation	---NA---		---NA---	669	51	51	4.13	71	71	5.06	49	49	4.09	53	53	4.61	4.47	154	154	14.45	251	252	21.05	246	246	19.88	234	237	19.53	18.73
Nbv5tr6233073	14.47	4.19	3.04e-06	not determined by homology or low homology during annotation	---NA---		---NA---	201	16	26	7.01	6	6	1.42	9	13	3.61	19	21	6.08	4.53	38	57	17.8	60	92	25.58	39	53	14.25	50	67	18.37	19
Nbv5tr6244896	24.72	4.18	0.00144	Probable xyloglucan endotransglucosylase/hydrolase protein 15 (probable)	probable xyloglucan endotransglucosylase hydrolase protein 15	XTH15	brassinosteroid-regulated protein bru1-like	1437	191	259	9.77	122	162	5.38	148	206	8	143	196	7.93	7.77	474	676	29.53	534	818	31.81	954	1295	48.72	334	519	19.91	32.49
Nbv5tr6226051	42.73	4.18	3.18e-05	Putative uncharacterized protein n=1 Tax=Vitis vinifera RepID=F6HFK5_VITVI (probable)	uncharacterized protein	AT3G03280	PREDICTED: uncharacterized protein LOC104210762	1027	251	251	13.25	252	252	11.7	298	298	16.19	224	224	12.69	13.46	1170	1170	71.52	1045	1045	56.87	1219	1219	64.17	600	600	32.2	56.19
Nbv5tr6203006	29.83	4.18	0	SPX domain-containing protein 3 (probable)	spx domain protein 3	SPX3	spx domain-containing protein 3	1319	228	262	10.77	190	242	8.75	172	205	8.67	158	211	9.3	9.37	663	835	39.75	811	1015	43.01	826	983	40.29	585	808	33.76	39.2
Nbv5tr6204846	41.47	4.16	3.77e-07	17.3 kDa class II heat shock protein (probable)	heat shock protein -ii	HSP17.6II	kda class ii heat shock	977	54	308	17.09	47	244	11.91	44	216	12.34	27	188	11.19	13.13	113	690	44.34	213	1155	66.07	164	1214	67.17	115	724	40.84	54.61
Nbv5tr6229819	213.14	4.14	0	ALA-interacting subunit 1 (probable)	ala-interacting subunit 1	ALIS1	lem3 (ligand-effect modulator 3) family protein cdc50 family protein isoform 1	1760	2259	2262	69.68	2171	2171	58.83	2232	2234	70.83	2184	2187	72.28	67.91	8095	8099	288.91	9819	9819	311.8	9556	9559	293.61	7337	7340	229.86	281.05
Nbv5tr6203290	48.5	4.13	4.08e-07	not determined by homology or low homology during annotation	late embryogenesis abundant hydroxyproline-rich glycoprotein	AT2G46150	PREDICTED: uncharacterized protein LOC104216072	1203	55	244	11	71	442	17.52	87	376	17.44	70	332	16.05	15.5	204	1025	53.49	399	1708	79.35	455	1709	76.8	184	1012	46.37	64
Nbv5tr6231841	11.09	4.13	9.08e-06	Premnaspirodiene oxygenase (similar to)	cytochrome p450 71b26	CYP71B26	premnaspirodiene oxygenase-like	978	65	67	3.71	67	81	3.95	48	56	3.2	40	56	3.33	3.55	159	189	12.13	305	331	18.92	197	218	12.05	223	274	15.44	14.64
Nbv5tr6216599	39.19	4.12	4.28e-12	Putative uncharacterized protein n=1 Tax=Nicotiana benthamiana RepID=Q0WYB6_NICBE (probable)	uncharacterized protein	AT3G48180	PREDICTED: uncharacterized protein LOC104233217	708	175	175	13.4	152	153	10.31	177	177	13.95	153	153	12.57	12.56	688	688	61.01	733	735	58.02	638	638	48.71	501	504	39.24	51.74
Nbv5tr6234662	54.16	4.11	5.04e-05	WRKY transcription factor 6 (probable)	wrky transcription factor 6	WRKY6	probable wrky transcription factor 31 isoform x1	2340	954	963	22.31	560	560	11.41	876	876	20.89	606	607	15.09	17.43	3793	3793	101.77	2829	2833	67.66	2959	2959	68.36	2058	2062	48.57	71.59
Nbv5tr6244683	398.3	4.08	0	Aminotransferase ALD1 (probable)	agd2-like defense response protein 1	ALD1	aminotransferase ald1 isoform x2	1441	4508	4508	169.62	4081	4081	135.06	3160	3160	122.38	2241	2241	90.46	129.38	10450	10450	455.3	12295	12295	476.86	15107	15107	566.74	15996	15996	611.84	527.68
Nbv5tr6234865	13.87	4.08	4.74e-05	TMV-induced protein I n=1 Tax=Capsicum annuum RepID=Q9M517_CAPAN (probable)	dehydration stress-induced protein		lipoxygenase homology domain-containing protein 1-like	1340	129	129	5.22	174	174	6.19	125	125	5.21	32	32	1.39	4.5	434	434	20.33	295	295	12.3	403	403	16.26	598	598	24.6	18.37
Nbv5tr6207689	121.06	4.07	0	Aspartate aminotransferase, chloroplastic (probable)	aspartate aminotransferase 3	ASP3	aspartate cytoplasmic	1765	1468	1468	45.1	1361	1361	36.77	1319	1319	41.7	1029	1029	33.91	39.37	4190	4191	149.08	5763	5763	182.49	5273	5273	161.5	4760	4760	148.65	160.43
Nbv5tr6215088	19.91	4.07	1.02e-09	Predicted protein n=1 Tax=Populus trichocarpa RepID=B9N4X7_POPTR (probable)	uncharacterized protein	AT3G50640	PREDICTED: uncharacterized protein LOC104222914	881	86	86	5.29	117	120	6.5	124	124	7.85	91	95	6.27	6.48	336	345	24.59	514	534	33.88	406	416	25.53	334	345	21.58	26.39
Nbv5tr6221288	65.25	4.07	0	WRKY transcription factor 6 (probable)	wrky transcription factor 6	WRKY6	probable wrky transcription factor 31 isoform x2	2256	897	1004	24.13	627	744	15.73	867	970	23.99	679	818	21.09	21.24	2871	3503	97.49	2524	2935	72.71	3587	4031	96.59	2664	3240	79.16	86.49
Nbv5tr6246552	35.71	4.06	0.00123	Low affinity sulfate transporter 3 (probable)	sulfate transporter	SULTR2	low affinity sulfate transporter 3-like	2646	767	767	15.72	767	767	13.82	295	295	6.22	497	497	10.93	11.67	3037	3037	72.06	1526	1526	32.23	2198	2198	44.91	1937	1937	40.35	47.39
Nbv5tr6204530	20.71	4.06	2.38e-10	Putative methylesterase 11, chloroplastic (probable)	methyl esterase 13	MES13	methylesterase chloroplastic	1500	174	224	8.1	111	156	4.96	149	221	8.22	87	150	5.82	6.77	427	617	25.82	611	903	33.64	551	795	28.65	364	594	21.83	27.49
Nbv5tr6223413	83	4.05	0.000224	Uncharacterized protein n=1 Tax=Lotus japonicus RepID=I3SW36_LOTJA (probable)	heavy-metal-associated domain-containing protein	AT1G01490	heavy metal transport detoxification superfamily protein	691	389	389	30.52	405	405	27.95	308	308	24.87	303	303	25.51	27.21	1761	1761	160	1451	1451	117.36	1113	1113	87.07	958	958	76.41	110.21
Nbv5tr6215187	27.66	4.03	1.97e-13	not determined by homology or low homology during annotation	---NA---		---NA---	630	142	142	12.22	79	79	5.98	130	130	11.52	74	74	6.83	9.14	327	327	32.59	452	452	40.1	433	433	37.15	427	427	37.36	36.8
Nbv5tr6230821	141.83	4.03	0	Vesicle-associated membrane protein 724 (probable)	va724_arath ame: full=vesicle-associated membrane protein 724 short= 724 ame: full=sybl1-like protein		vesicle-associated membrane protein 724	1284	1291	1291	54.51	1209	1209	44.9	1061	1061	46.11	923	923	41.81	46.84	3777	3777	184.68	5180	5180	225.47	4763	4763	200.53	3354	3354	143.97	188.66
Nbv5tr6237635	36.96	4.02	0.00268	Avr9/Cf-9 rapidly elicited protein 65 n=1 Tax=Nicotiana tabacum RepID=Q9FQZ0_TOBAC (probable)	uncharacterized protein	AT1G32928	af211539_1 avr9 cf-9 rapidly elicited protein 65	637	154	154	13.11	136	136	10.18	176	176	15.42	113	113	10.32	12.26	682	682	67.22	514	514	45.1	712	712	60.42	279	279	24.14	49.22
Nbv5tr6220821	85.86	4.01	1.87e-09	Glutathione S-transferase L3 (probable)	glutathione s-transferase l3	GSTL3	glutathione s-transferase l3-like isoform x1	1224	652	652	28.88	559	559	21.78	795	795	36.25	572	572	27.18	28.52	1991	1991	102.12	3312	3312	151.23	2552	2552	112.71	2031	2031	91.46	114.38
Nbv5tr6212179	12.23	4.01	3.08e-06	Probable galactinol--sucrose galactosyltransferase 6 (probable)	galactinol--sucrose galactosyltransferase 6	DIN10	probable galactinol--sucrose galactosyltransferase 6	1521	71	101	3.6	111	158	4.95	65	82	3.01	95	123	4.7	4.07	412	515	21.26	354	443	16.28	345	420	14.93	245	351	12.72	16.3
Nbv5tr6244998	125.92	3.99	2.02e-07	Osmotin (probable)	osmotin-like protein osm34	OSM34	osmotin-like protein	963	126	916	51.57	117	1033	51.16	94	625	36.22	54	493	29.78	42.18	190	2293	149.49	340	3351	194.48	450	3728	209.27	206	2082	119.16	168.1
Nbv5tr6226514	313.26	3.97	5.25e-07	Copper chaperone for superoxide dismutase (probable)	cu zn-superoxide dismutase copper chaperone precursor		copper chaperone for superoxide chloroplastic cytosolic isoform x1	1469	1893	1893	69.87	2786	2786	90.45	3966	3966	150.66	2814	2814	111.42	105.6	6823	6823	291.61	14536	14536	553.03	11502	11502	423.27	10862	10862	407.55	418.86
Nbv5tr6224401	685.97	3.96	4.71e-09	Calcium-binding protein PBP1 (probable)	ef-hand ca2+-binding protein ccd1		calcium-binding protein pbp1-like	643	2814	2814	237.28	2875	2875	213.23	3393	3393	294.47	1996	1996	180.56	231.39	8527	8527	832.58	14012	14012	1217.9	10743	10743	903.19	8349	8350	715.75	917.36
Nbv5tr6228301	10.69	3.96	1.93e-05	Myb-related protein 305 (probable)	myb domain protein 78	MYB78	transcription factor myb108-like	1277	42	124	5.26	38	78	2.91	33	98	4.28	7	44	2	3.62	94	330	16.22	88	412	18.03	80	296	12.53	34	242	10.45	14.31
Nbv5tr6207165	184.33	3.95	0	Retrovirus-related Pol polyprotein from transposon TNT 1-94 (probable)	reverse transcriptase (pfam: score )		retrotransposon ty1-copia subclass	4458	6151	6157	74.88	5111	5116	54.73	5331	5341	66.86	4084	4087	53.32	62.45	17534	17544	247.08	23054	23057	289.06	20672	20677	250.73	16190	16196	200.24	246.78
Nbv5tr6222388	40.54	3.94	0.02	Putative uncharacterized protein n=1 Tax=Vitis vinifera RepID=D7T6S8_VITVI (probable)	uncharacterized protein	AT5G19190	PREDICTED: uncharacterized protein LOC104116765	825	248	248	16.3	370	370	21.39	162	162	10.96	92	92	6.49	13.78	733	733	55.78	434	434	29.4	667	667	43.71	1323	1323	88.39	54.32
Nbv5tr6221297	11.5	3.94	7.68e-06	Transcription factor TCP14 (probable)	putative protein		transcription factor tcp14-like	2006	124	129	3.49	208	212	5.04	139	150	4.17	100	101	2.93	3.91	438	452	14.15	613	651	18.14	531	540	14.55	528	539	14.81	15.41
Nbv5tr6221287	14.27	3.93	0.00397	Cationic amino acid transporter 7, chloroplastic (probable)	cationic amino acid transporter 7	CAT7	cationic amino acid transporter chloroplastic-like	2247	413	413	9.97	176	176	3.74	128	128	3.18	100	100	2.59	4.87	512	512	14.31	710	710	17.66	641	641	15.42	1189	1189	29.17	19.14
Nbv5tr6234509	24.31	3.93	0.00443	Putative uncharacterized protein n=2 Tax=Vitis vinifera RepID=A5C4E3_VITVI (probable)	unknown protein		PREDICTED: uncharacterized protein LOC104113359	1710	325	367	11.64	231	252	7.03	222	240	7.83	171	198	6.73	8.31	1044	1109	40.72	776	810	26.47	1396	1444	45.65	499	547	17.63	32.62
Nbv5tr6220728	33.22	3.93	0	Probable LRR receptor-like serine/threonine-protein kinase At1g56130 (probable)	serine threonine kinase	AT1G16670	serine threonine-protein kinase	1914	410	410	11.61	458	458	11.41	392	392	11.43	357	357	10.85	11.33	1464	1464	48.02	1631	1631	47.63	1618	1618	45.7	1279	1279	36.83	44.54
Nbv5tr6241878	141.19	3.93	1.18e-06	UDP-glycosyltransferase 90A1 (probable)	udp-glucoronosyl udp-glucosyl transferase family protein	AT5G14860	udp-glycosyltransferase 90a1-like	1711	1482	1482	46.96	1563	1563	43.57	1579	1579	51.5	1489	1489	50.62	48.16	6580	6580	241.44	6706	6706	219.05	5409	5409	170.9	3912	3912	126.02	189.35
Nbv5tr6232508	48	3.93	1.68e-06	Wound-induced protein 1 (probable)	AC009991_19unknown protein		wound-induced protein 1- partial	853	268	268	17.03	237	237	13.25	297	297	19.43	233	233	15.89	16.4	721	721	53.07	1362	1362	89.24	1014	1014	64.26	790	790	51.05	64.4
Nbv5tr6199591	10.27	3.92	3.18e-05	Transmembrane protein 189 (probable)	palmitate desaturase	FADA	fatty acid desaturase chloroplastic	1387	90	90	3.52	56	56	1.93	129	129	5.19	82	82	3.44	3.52	387	387	17.52	375	375	15.11	334	334	13.02	239	239	9.5	13.79
Nbv5tr6204092	301.28	3.92	0	NAC domain-containing protein 2 (probable)	transcriptional activator with nac domain	ATAF1	nac domain protein	1859	3410	3410	99.45	3892	3892	99.84	3553	3553	106.66	3418	3418	106.94	103.23	14277	14278	482.2	11929	11929	358.63	15156	15156	440.73	11347	11348	336.46	404.51
Nbv5tr6227269	73.93	3.91	0.000101	Interactor of constitutive active ROPs 1 (probable)	interactor of constitutive active rops 1	ICR1	interactor of constitutive active rops 1-like	1081	124	213	10.68	350	665	29.34	372	716	36.96	240	455	24.48	25.37	437	965	56.05	1004	2345	121.24	970	2047	102.37	1024	2305	117.53	99.29
Nbv5tr6199455	14.94	3.91	2.01e-07	Putative uncharacterized protein n=1 Tax=Vitis vinifera RepID=D7U396_VITVI (probable)	cupin domain-containing protein	AT4G28703	PREDICTED: uncharacterized protein LOC104239735	520	46	46	4.8	74	74	6.79	53	53	5.69	29	29	3.24	5.13	176	176	21.25	209	209	22.46	204	204	21.21	145	145	15.37	20.07
Nbv5tr6221931	15.65	3.9	3.53e-05	Predicted protein n=1 Tax=Populus trichocarpa RepID=B9I5Y1_POPTR (probable)	uncharacterized protein		PREDICTED: uncharacterized protein LOC104092513	683	97	97	7.7	55	55	3.84	73	73	5.96	48	48	4.09	5.4	230	230	21.14	359	359	29.38	235	235	18.6	187	187	15.09	21.05
Nbv5tr6221379	36.83	3.9	3.64e-09	UDP-glycosyltransferase 73C1 (probable)	udp-glucosyl transferase 73c4	AT2G36770	udp-glycosyltransferase 73c3-like	1706	474	474	15.06	370	370	10.34	428	428	14	335	335	11.42	12.71	924	924	34	1639	1639	53.69	1692	1693	53.65	1758	1758	56.8	49.54
Nbv5tr6214251	20.67	3.89	2.25e-06	Ninja-family protein AFP2 (probable)	unknown protein		ninja-family protein afp1-like isoform x1	1974	263	311	8.54	271	324	7.83	172	203	5.74	178	220	6.48	7.15	447	549	17.46	901	1180	33.41	881	1076	29.47	902	1108	30.94	27.82
Nbv5tr6245872	23.77	3.89	6.85e-08	Copia-type polyprotein, putative n=6 Tax=Arabidopsis thaliana RepID=Q9C739_ARATH (probable)	lectin receptor kinase		PREDICTED: uncharacterized protein LOC104248239	439	83	85	10.5	76	83	9.02	49	51	6.48	48	52	6.89	8.22	214	227	32.46	214	232	29.54	311	337	41.5	186	195	24.48	32
Nbv5tr6204363	502.73	3.88	0	Prostaglandin G/H synthase 2 (probable)	achain crystal structure of fatty acid alpha-dioxygenase (arabidopsis thaliana)		alpha-dioxygenase 1-like	2389	4431	9131	207.23	3262	8571	171.1	3346	7178	167.67	2628	6290	153.14	174.79	8621	24212	636.29	10423	32072	750.3	13182	31105	703.85	10000	26857	619.63	677.52
Nbv5tr6242961	23.58	3.88	1.58e-11	Lipopolysaccharide 1,2-N-acetylglucosaminetransferase (probable)	udp-glycosyltransferase family protein	AT4G19460	glycosyl transferase family 1 family protein	1513	331	331	11.86	257	257	8.1	212	212	7.82	128	128	4.92	8.18	864	864	35.85	792	792	29.26	1014	1014	36.23	705	705	25.68	31.76
Nbv5tr6237492	96.56	3.88	7.39e-12	Probable WRKY transcription factor 33 (probable)	wrky transcription factor 33	WRKY33	probable wrky transcription factor 26 isoform x2	1986	1247	1249	34.1	1316	1316	31.6	1319	1320	37.09	1070	1071	31.37	33.54	4752	4753	150.26	4476	4481	126.1	5422	5422	147.59	3471	3475	96.44	130.1
Nbv5tr6202077	16.42	3.87	4.54e-08	Abhydrolase domain-containing protein FAM108C1 (probable)	alpha beta-hydrolases superfamily protein	AT3G30380	alpha beta hydrolase domain-containing protein 17b isoform x1	1675	181	181	5.86	206	206	5.87	198	198	6.6	132	132	4.58	5.73	452	452	16.94	784	784	26.16	747	747	24.11	649	649	21.36	22.14
Nbv5tr6236752	49.72	3.87	1.72e-12	Mitogen-activated protein kinase kinase kinase A (probable)	mitogen-activated protein kinase kinase kinase 5	MAPKKK5	mitogen-activated protein kinase kinase kinase yoda-like isoform x1	2562	1071	1072	22.69	729	729	13.57	907	908	19.78	585	585	13.28	17.33	3059	3076	75.38	3558	3562	77.7	3042	3047	64.29	2353	2363	50.84	67.05
Nbv5tr6227374	86.63	3.86	0.02	KED n=1 Tax=Nicotiana tabacum RepID=Q9LW95_TOBAC (probable)	---NA---		dna ligase 1-like	2703	1706	1847	37.05	1878	2069	36.5	987	1106	22.83	1019	1158	24.92	30.33	7061	8146	189.21	4368	5045	104.31	5328	6002	120.04	2294	2662	54.28	116.96
Nbv5tr6205955	16.28	3.86	5.35e-08	Tryptophan synthase beta chain 2, chloroplastic (probable)	unknown protein		tryptophan synthase beta chain 1-like	2217	131	150	3.67	196	203	4.37	299	320	8.05	233	256	6.72	5.7	520	631	17.87	873	1010	25.46	760	830	20.24	835	980	24.36	21.98
Nbv5tr6238044	15.2	3.85	5.65e-06	not determined by homology or low homology during annotation	---NA---		---NA---	642	44	44	3.72	75	75	5.57	48	51	4.43	82	84	7.61	5.33	157	159	15.55	313	319	27.77	209	211	17.77	244	245	21.03	20.53
Nbv5tr6245463	31.26	3.84	1.01e-13	Putative ankyrin repeat protein RF_0381 (probable)	unnamed protein product		ankyrin repeat-containing protein at3g12360-like isoform x2	1999	406	425	11.53	424	454	10.83	344	366	10.22	351	394	11.46	11.01	949	1020	32.04	1537	1613	45.1	1640	1747	47.24	1478	1621	44.7	42.27
Nbv5tr6244811	146.11	3.84	2.31e-11	Pathogen-related protein (probable)	Similar to gb		pathogen-related protein	1024	762	1220	64.6	563	1101	51.28	530	838	45.67	369	775	44.02	51.39	1645	2489	152.6	3141	4408	240.58	2879	4139	218.51	2043	3313	178.32	197.5
Nbv5tr6215374	264.09	3.83	9.87e-07	Cucumber peeling cupredoxin (probable)	blue copper binding protein	BCB	cucumber peeling cupredoxin-like	1319	2526	2526	103.83	1918	1918	69.35	2937	2937	124.26	1727	1727	76.16	93.4	5710	5710	271.79	11355	11356	481.18	9217	9217	377.76	7161	7161	299.24	357.49
Nbv5tr6203894	112.14	3.83	3.72e-13	Uncharacterized protein C3orf32 (probable)	chaperone protein dnaj-like protein	AT2G38000	protein ssuh2 homolog isoform x2	1786	1352	1352	41.04	1400	1400	37.38	1353	1353	42.28	1168	1168	38.04	39.69	5223	5223	183.6	5211	5211	163.07	4740	4740	143.47	3796	3796	117.15	151.82
Nbv5tr6205691	12.87	3.83	2.22e-06	Putative zinc finger protein CONSTANS-LIKE 11 (probable)	b-box domain protein 28	AT4G27310	zinc finger protein constans-like 2-like	1533	174	174	6.15	175	175	5.44	91	91	3.31	87	87	3.3	4.55	419	419	17.16	526	526	19.18	479	479	16.89	458	458	16.47	17.42
Nbv5tr6200682	1491.45	3.82	1.75e-08	Proteinase inhibitor type-2 (probable)	---NA---		proteinase inhibitor type-2	795	11455	11455	781.23	12375	12375	742.35	3909	3909	274.39	4310	4310	315.34	528.33	28415	28415	2244	21240	21240	1493.18	33311	33311	2265.1	29956	29956	2076.85	2019.78
Nbv5tr6236641	27.21	3.81	0.000341	Predicted protein n=1 Tax=Populus trichocarpa RepID=B9IQ58_POPTR (probable)	at5g05250 k18i23_5	AT5G05250	PREDICTED: uncharacterized protein LOC104119655	1059	167	167	8.55	189	189	8.51	232	232	12.23	171	172	9.45	9.68	926	928	55.02	564	566	29.87	636	636	32.47	580	581	30.24	36.9
Nbv5tr6216786	29.44	3.81	4.38e-11	Tyramine N-feruloyltransferase 4/11 (probable)	l-ornithine n5-acetyltransferase nata1	AT2G39030	tyramine n-feruloyltransferase 4 11-like	944	309	309	17.75	154	154	7.78	151	151	8.93	120	120	7.39	10.46	584	584	38.84	707	707	41.86	708	708	40.54	657	657	38.36	39.9
Nbv5tr6204812	18.53	3.79	0.00413	Homeobox-leucine zipper protein ATHB-12 (probable)	homeobox-leucine zipper protein athb-7	HB-7	homeobox-leucine zipper protein athb-7-like	857	133	133	8.41	172	172	9.57	68	68	4.43	61	61	4.14	6.64	245	245	17.95	335	335	21.85	342	343	21.64	610	610	39.23	25.17
Nbv5tr6237274	57.04	3.79	0.000306	Putative nuclease HARBI1 (probable)	at5g12010 f14f18_180	AT5G12010	nuclease harbi1	2065	781	809	21.24	829	864	19.95	689	724	19.57	679	741	20.87	20.41	3317	3708	112.74	2445	2634	71.29	2671	2861	74.9	1727	1906	50.87	77.45
Nbv5tr6218823	23.19	3.76	2.5e-06	Cell number regulator 8 (probable)	unknown		cell number regulator 8-like	1614	149	227	7.63	137	249	7.36	197	360	12.45	99	173	6.23	8.42	360	602	23.42	724	1226	42.45	601	977	32.72	487	815	27.83	31.61
Nbv5tr6235425	93.14	3.76	0	Putative uncharacterized protein (Fragment) n=1 Tax=Vitis vinifera RepID=A5ASV3_VITVI (probable)	AC035249_5hypothetical protein, 58477-58848		PREDICTED: uncharacterized protein LOC104095831	380	380	394	56.22	222	231	28.99	173	178	26.14	148	155	23.73	33.77	627	647	106.9	917	945	138.99	950	962	136.85	844	861	124.88	126.91
Nbv5tr6234378	73.36	3.75	1.24e-11	Plastid-targeted protein 4 n=4 Tax=Craterostigma plantagineum RepID=Q9ARH2_CRAPL (probable)	uncharacterized protein	AT2G14095	PREDICTED: uncharacterized protein LOC104086890	823	517	531	34.98	353	382	22.14	468	491	33.29	222	232	16.4	26.7	938	984	75.06	1623	1668	113.27	1492	1539	101.09	1570	1655	110.84	100.07
Nbv5tr6215461	44.61	3.74	1.27e-12	not determined by homology or low homology during annotation	---NA---		---NA---	393	105	105	14.49	71	71	8.62	197	197	27.97	95	95	14.06	16.28	360	360	57.51	474	474	67.41	473	473	65.06	382	382	53.57	60.89
Nbv5tr6215849	14.46	3.74	0.0076	Putative uncharacterized protein n=1 Tax=Vitis vinifera RepID=A5BLI8_VITVI (probable)	hypothetical protein		PREDICTED: uncharacterized protein LOC104241666	1641	129	132	4.36	187	190	5.52	166	172	5.85	142	152	5.39	5.28	343	354	13.54	862	888	30.24	657	669	22.04	382	391	13.13	19.74
Nbv5tr6230322	106.44	3.74	2.1e-10	Vesicle-associated membrane protein 725 (probable)	putative synaptobrevin		vesicle-associated membrane protein 722	1367	886	1124	44.58	599	1047	36.53	679	947	38.66	480	841	35.78	38.89	1665	3165	145.36	2594	4448	181.85	2515	3735	147.7	1544	2639	106.4	145.33
Nbv5tr6206157	12.55	3.73	3.89e-06	Uncharacterized protein At4g04980 (probable)	AF162444_14similar to a family of Arabidopsis thaliana hypothetical proteins, see GB:U95973		formin-like protein 7- partial	3295	382	382	6.29	257	257	3.72	274	274	4.64	213	213	3.76	4.6	1055	1055	20.1	1091	1091	18.51	1126	1126	18.47	688	688	11.51	17.15
Nbv5tr6223734	20.18	3.73	8.9e-05	Uncharacterized protein At1g76070 (probable)	unknown		PREDICTED: uncharacterized protein At1g76070	1252	112	199	8.62	101	168	6.4	66	139	6.2	103	179	8.32	7.38	418	790	39.62	296	484	21.61	347	588	25.39	301	537	23.64	27.56
Nbv5tr6229471	138.92	3.72	1.63e-11	P25 protein (probable)	quinone reductase family protein	AT4G27270	minor allergen alt a 7-like	917	773	773	45.7	835	835	43.43	1094	1094	66.58	763	763	48.4	51.03	2276	2276	155.83	3985	3985	242.88	2932	2932	172.85	3131	3132	188.25	189.95
Nbv5tr6243236	14.77	3.69	0.00107	not determined by homology or low homology during annotation	unknown		PREDICTED: uncharacterized protein LOC104120366	764	117	117	8.3	81	81	5.06	77	77	5.62	39	39	2.97	5.49	370	370	30.41	249	249	18.22	247	247	17.48	207	207	14.93	20.26
Nbv5tr6235611	61.31	3.69	0.05	Probable mitochondrial chaperone BCS1-B (probable)	aaa-type atpase family protein	AT3G28510	probable mitochondrial chaperone bcs1-b	2386	1106	1274	28.95	1062	1236	24.7	697	818	19.13	622	761	18.55	22.83	4398	5268	138.62	2512	2937	68.8	3559	4124	93.44	1271	1547	35.74	84.15
Nbv5tr6211810	33.23	3.68	7.83e-05	Metal-nicotianamine transporter YSL2 (probable)	at5g24380 k16h17_9		metal-nicotianamine transporter ysl2-like isoform x1	1631	140	281	9.34	196	289	8.45	322	549	18.78	250	363	12.95	12.38	720	896	34.49	1453	1917	65.69	979	1261	41.8	880	1198	40.48	45.61
Nbv5tr6245016	11.5	3.67	0.00099	not determined by homology or low homology during annotation	---NA---		argos-like protein	458	52	54	6.39	41	43	4.48	28	28	3.41	23	23	2.92	4.3	149	149	20.43	146	152	18.55	132	134	15.82	68	70	8.42	15.8
Nbv5tr6222542	51.9	3.66	0.00144	O-acyltransferase WSD1 (probable)	o-acyltransferase (wsd1-like) family protein	AT3G49190	o-acyltransferase wsd1-like	1637	1055	1055	34.94	535	535	15.59	470	470	16.02	323	323	11.48	19.51	1132	1132	43.42	2113	2113	72.14	2103	2103	69.45	2989	2989	100.64	71.41
Nbv5tr6222986	53.29	3.65	1.12e-12	E3 ubiquitin-protein ligase RING1-like (probable)	e3 ubiquitin-protein ligase ring1-like protein	AT3G19950	e3 ubiquitin-protein ligase ring1-like	826	419	419	27.5	267	267	15.42	380	380	25.67	168	168	11.83	20.11	975	975	74.11	1209	1209	81.8	1231	1231	80.56	856	856	57.12	73.4
Nbv5tr6227640	16.47	3.64	9.43e-08	Oviduct-specific glycoprotein (probable)	putative chitinase		class v	913	122	160	9.5	72	98	5.12	78	111	6.78	42	56	3.57	6.24	164	273	18.77	258	460	28.16	269	351	20.78	247	383	23.12	22.71
Nbv5tr6199129	10.66	3.63	3.52e-05	Probable tyrosine-protein phosphatase At1g05000 (probable)	atypical dual-specificity phosphatase 5	AT5G16480	probable tyrosine-protein phosphatase at1g05000	871	88	88	5.48	60	60	3.29	55	55	3.52	59	59	3.94	4.06	213	214	15.43	271	271	17.39	237	238	14.77	177	178	11.26	14.71
Nbv5tr6229327	14.52	3.63	2.17e-06	Avr9/Cf-9 rapidly elicited protein 169 n=1 Tax=Nicotiana tabacum RepID=Q9FQZ5_TOBAC (probable)	vq motif-containing protein	AT1G78410	vq motif-containing protein 10-like	466	74	74	8.61	49	49	5.01	54	54	6.47	16	16	2	5.52	128	128	17.25	213	213	25.55	147	147	17.05	172	172	20.34	20.05
Nbv5tr6199657	14.76	3.62	4.79e-07	Avr9/Cf-9 rapidly elicited protein 75 n=1 Tax=Nicotiana tabacum RepID=Q9FQY9_TOBAC (probable)	---NA---		af211540_1 avr9 cf-9 rapidly elicited protein 75	733	35	81	5.99	26	61	3.97	48	98	7.46	24	64	5.08	5.62	97	236	20.21	114	273	20.82	115	313	23.08	86	232	17.45	20.39
Nbv5tr6203933	25.26	3.62	4.14e-09	BI1-like protein (probable)	protein lifeguard 4	AT1G03070	bi1-like protein	1314	229	229	9.45	188	189	6.86	305	306	13	210	210	9.3	9.65	860	867	41.43	897	901	38.32	842	844	34.72	597	600	25.17	34.91
Nbv5tr6200327	12	3.62	8.46e-06	F-box protein PP2-A13 (similar to)	unknown protein		f-box protein pp2-a12-like	924	53	82	4.81	43	69	3.56	48	89	5.38	25	73	4.6	4.59	97	234	15.9	126	293	17.72	156	294	17.2	121	260	15.51	16.58
Nbv5tr6245486	25.94	3.62	1.81e-06	Putative AC transposase (probable)	ac035249_3tam3-like transposon protein 93317-95488		hat family dimerisation domain containing protein	2318	290	556	13.01	233	380	7.82	248	430	10.35	183	336	8.43	9.9	580	1171	31.72	955	1949	46.99	895	1658	38.67	528	1093	25.99	35.84
Nbv5tr6200222	146.36	3.6	0	CASP-like protein PIMP1 (probable)	csplc_arath ame: full=casp-like protein 4d1 short= 4d1	AT2G39530	casp-like protein pimp1	871	1279	1279	79.62	817	817	44.73	1007	1007	64.52	540	540	36.06	56.23	2725	2725	196.42	3237	3237	207.71	3356	3356	208.29	3128	3128	197.94	202.59
Nbv5tr6207643	80.75	3.6	0	NAC domain-containing protein 72 (probable)	nac transcription factor rd26	RD26	nac domain-containing protein 72-like	1971	1210	1210	33.29	1170	1170	28.31	1101	1101	31.17	1063	1063	31.37	31.03	3341	3341	106.42	3892	3892	110.36	4011	4011	110.01	4303	4303	120.33	111.78
Nbv5tr6204439	143.21	3.6	0.000287	Putative uncharacterized protein n=1 Tax=Vitis vinifera RepID=D7TUL5_VITVI (probable)	uncharacterized protein	AT4G14746	slit homolog 2 protein isoform x2	731	850	862	63.94	725	749	48.86	823	830	63.36	547	556	44.24	55.1	1304	1306	112.17	3399	3414	261.02	3154	3164	233.98	2457	2468	186.09	198.31
Nbv5tr6202626	24.08	3.6	5e-08	Reticuline oxidase-like protein (probable)	fad-binding and bbe domain-containing protein	AT1G30760	tetrahydrocannabinolic acid synthase-like	2039	370	372	9.89	278	280	6.55	479	483	13.22	255	259	7.39	9.26	1343	1345	41.41	1361	1369	37.52	999	1007	26.7	1019	1026	27.73	33.34
Nbv5tr6246071	32.56	3.59	0	Transposon Ty3-I Gag-Pol polyprotein (probable)	ac069473_8gypsy ty-3 retroelement polyprotein 69905-74404		ac069473_8gypsy ty-3 retroelement polyprotein 69905-74404	769	237	239	16.85	155	156	9.67	201	204	14.8	116	118	8.93	12.56	475	477	38.94	560	571	41.5	667	678	47.66	716	731	52.39	45.12
Nbv5tr6227296	160.62	3.59	0	Chitinase-3-like protein 1 (probable)	class v chitinase	AT4G19810	acidic mammalian chitinase-like	1615	1719	2559	85.91	1318	2211	65.29	954	1501	51.87	722	1238	44.59	61.91	3336	5940	230.92	4305	7212	249.58	4227	6681	223.63	3046	5450	186	222.53
Nbv5tr6242861	12.65	3.59	1.09e-05	Histidine kinase 3 (probable)	histidine kinase 3	HK3	histidine kinase 3 isoform x1	922	115	146	8.59	56	70	3.62	43	50	3.03	47	68	4.29	4.88	148	208	14.16	226	342	20.73	234	307	18	221	288	17.22	17.53
Nbv5tr6229764	66.21	3.59	6.77e-07	Histone H1 (probable)	histone h1-1		histone h1-like	579	218	256	23.97	254	318	26.19	281	329	31.71	145	201	20.19	25.52	725	959	103.99	884	1173	113.23	786	964	90	454	627	59.69	91.73
Nbv5tr6237813	23.34	3.59	9.55e-05	Serpin-ZX (probable)	spzx_arath ame: full=serpin-zx ame: full= x ame: full= erpin1 ame: full=serpin-1	AT1G47710	serpin-zx-like	1585	77	322	11.01	75	309	9.3	92	248	8.73	56	191	7.01	9.01	112	565	22.38	234	1154	40.69	287	1187	40.48	190	743	25.84	32.35
Nbv5tr6219622	19.86	3.58	0.00435	Heavy metal-associated isoprenylated plant protein 26 (probable)	heavy metal transport detoxification domain-containing protein	AT5G03380	bromodomain-containing protein 4-like	1545	95	173	6.07	166	328	10.12	85	189	6.83	113	206	7.76	7.69	541	1010	41.04	272	524	18.96	471	876	30.65	283	549	19.59	27.56
Nbv5tr6217579	22.91	3.58	0.00168	40S ribosomal protein S15 (probable)	---NA---		---NA---	239	69	72	16.33	24	26	5.19	30	34	7.94	24	25	6.08	8.89	148	149	39.14	168	172	40.22	134	135	30.54	74	75	17.3	31.8
Nbv5tr6204970	80.85	3.58	7.12e-09	Putative uncharacterized protein n=1 Tax=Ricinus communis RepID=B9SLW5_RICCO (probable)	uncharacterized protein	AT1G25400	PREDICTED: uncharacterized protein LOC104225578	1627	1031	1031	34.36	929	929	27.23	1045	1045	35.84	784	784	28.03	31.36	3029	3029	116.88	3935	3935	135.17	3613	3613	120.05	2266	2266	76.76	112.22
Nbv5tr6215372	44.1	3.57	2.2e-08	Cytochrome P450 98A2 (probable)	cytochrome p450 like protein		cytochrome p450 98a2-like	1708	28	544	17.27	13	564	15.75	31	496	16.21	36	569	19.38	17.15	191	2171	79.8	196	1497	48.98	91	1910	60.45	106	1728	55.76	61.25
Nbv5tr6206598	132.21	3.57	3.13e-13	Hydroxymethylglutaryl-CoA synthase (probable)	hydroxymethylglutaryl- synthase		hydroxymethylglutaryl- synthase-like	1762	969	2168	66.71	606	1734	46.93	604	1567	49.63	405	1295	42.75	51.51	1276	4048	144.24	1619	5579	176.96	2706	6889	211.36	2074	6468	202.33	183.72
Nbv5tr6236150	162.17	3.56	0	Caffeic acid 3-O-methyltransferase (probable)	caffeic acid 5-hydroxyferulic acid o-methyltransferase	OMT1	caffeic acid o-methyltransferase	1344	1350	1604	64.71	1245	1582	56.14	1469	1794	74.49	1055	1348	58.34	63.42	3568	4657	217.55	3803	5028	209.08	4487	5461	219.65	4775	6244	256.07	225.59
Nbv5tr6235271	47.46	3.56	0	Retrovirus-related Pol polyprotein from transposon TNT 1-94 (probable)	---NA---		polx_tobac ame: full=retrovirus-related pol polyprotein from transposon tnt 1-94 includes: ame: full=protease includes: ame: full=reverse transcriptase includes: ame: full=endonuclease	587	209	221	20.41	190	205	16.66	186	199	18.92	173	183	18.13	18.53	628	672	71.87	525	556	52.94	694	742	68.33	686	754	70.8	65.99
Nbv5tr6220804	20.86	3.54	4.63e-07	Transcription factor MYB12 (probable)	myb domain protein 111	MYB111	transcription factor myb12-like	1653	302	302	9.91	291	291	8.4	202	202	6.82	218	218	7.67	8.2	718	718	27.27	650	650	21.98	897	897	29.33	1129	1129	37.65	29.06
Nbv5tr6227728	13.17	3.53	5.52e-06	Retrovirus-related Pol polyprotein from transposon TNT 1-94 (probable)	retroelement pol polyprotein		polx_tobac ame: full=retrovirus-related pol polyprotein from transposon tnt 1-94 includes: ame: full=protease includes: ame: full=reverse transcriptase includes: ame: full=endonuclease	362	50	55	8.24	40	47	6.19	23	25	3.85	14	16	2.57	5.21	86	109	18.9	82	95	14.67	117	135	20.16	109	130	19.79	18.38
Nbv5tr6234114	59.76	3.52	4.15e-05	Endo-1,3(4)-beta-glucanase 1 (probable)	glycosyl hydrolase family 81 protein	AT5G15870	endo- -beta-glucanase 2	2882	1316	1322	24.87	1265	1267	20.97	1305	1312	25.4	1156	1172	23.65	23.72	4890	4899	106.72	4063	4068	78.89	5149	5152	96.64	2695	2703	51.69	83.49
Nbv5tr6243588	90.35	3.51	6.24e-08	5-epi-aristolochene synthase (similar to)	alpha-humulene (-)- -beta-caryophyllene synthase	TPS21	achain 5-epi-aristolochene synthase from nicotiana tabacum	1501	714	1213	43.82	420	941	29.9	526	1016	37.77	347	834	32.32	35.95	885	2328	97.37	1281	3033	112.93	1903	3704	133.4	1764	4398	161.5	126.3
Nbv5tr6206214	54.4	3.49	1.76e-08	Caffeic acid 3-O-methyltransferase 1 (probable)	caffeic acid 5-hydroxyferulic acid o-methyltransferase	OMT1	caffeic acid 3-o-methyltransferase-like	1632	755	756	25.12	777	777	22.71	610	612	20.93	518	519	18.5	21.81	2475	2485	95.6	2100	2109	72.22	2433	2442	80.89	1644	1662	56.13	76.21
Nbv5tr6207576	117.86	3.49	0	Retrovirus-related Pol polyprotein from transposon TNT 1-94 (probable)	retroelement pol polyprotein		gag-pol polyprotein	2730	2353	2728	54.18	2140	2782	48.6	1535	1943	39.72	1719	2214	47.17	47.42	6182	8645	198.81	5495	7299	149.43	6774	8411	166.55	5094	7248	146.33	165.28
Nbv5tr6227594	35.55	3.49	3.74e-12	GDSL esterase/lipase At5g55050 (probable)	gdsl esterase lipase	AT5G55050	gdsl esterase lipase at5g55050-like	1171	285	285	13.2	316	317	12.91	368	368	17.54	273	273	13.56	14.3	701	701	37.58	1182	1182	56.41	1182	1182	54.57	1080	1080	50.83	49.85
Nbv5tr6236952	37.63	3.48	0	Putative uncharacterized protein n=2 Tax=Vitis vinifera RepID=D7TGU3_VITVI (probable)	glyoxylase i 7	AT1G80160	glyoxalase domain-containing protein 5-like	1125	245	245	11.81	381	382	16.19	421	421	20.88	230	230	11.89	15.19	1039	1044	58.26	966	969	48.14	1101	1102	52.95	1054	1060	51.93	52.82
Nbv5tr6224034	12.18	3.48	1e-05	Protein PLANT CADMIUM RESISTANCE 8 (probable)	unknown		protein plant cadmium resistance 8-like	843	58	91	5.85	49	100	5.66	40	65	4.3	26	56	3.86	4.92	124	236	17.58	175	308	20.42	128	212	13.59	122	257	16.8	17.1
Nbv5tr6226802	61.41	3.47	2.36e-10	Probable WRKY transcription factor 71 (probable)	AC008030_10Hypothetical protein		probable wrky transcription factor 71	1415	682	682	26.13	824	824	27.77	577	577	22.76	553	553	22.73	24.85	2035	2035	90.29	2461	2461	97.2	2522	2522	96.35	1571	1571	61.19	86.26
Nbv5tr6221195	116.23	3.47	3.66e-11	Auxin-regulated protein n=1 Tax=Solanum lycopersicum RepID=Q945F5_SOLLC (probable)	uncharacterized protein	AT5G59790	protein upstream of flc	1924	1254	1665	46.92	1240	1740	43.13	1276	1768	51.28	1076	1541	46.59	46.98	2704	3915	127.75	5024	6939	201.57	4560	6227	174.96	3627	5186	148.56	163.21
Nbv5tr6219621	32.83	3.46	0.01	Heavy metal-associated isoprenylated plant protein 26 (probable)	heavy metal transport detoxification domain-containing protein	AT5G03380	bromodomain-containing protein 4-like	1563	226	465	16.13	239	438	13.36	174	355	12.67	170	301	11.2	13.34	819	1559	62.62	489	874	31.25	940	1812	62.67	405	798	28.14	46.17
Nbv5tr6211970	16.39	3.46	1.53e-07	NEP1-interacting protein 2 (probable)	ring u-box superfamily protein	AT5G66070	nep1-interacting 1	850	77	94	6	57	97	5.44	96	139	9.13	46	89	6.09	6.66	168	312	23.05	187	398	26.17	234	367	23.34	135	303	19.65	23.05
Nbv5tr6242850	12.09	3.46	1.08e-05	Putative uncharacterized protein n=1 Tax=Vitis vinifera RepID=F6HM99_VITVI (probable)	at1g29190 f28n24_12	AT1G29195	PREDICTED: uncharacterized protein LOC104213349	842	49	49	3.16	99	99	5.61	114	114	7.56	48	48	3.32	4.91	257	258	19.24	267	267	17.72	250	250	16.05	229	229	14.99	17
Nbv5tr6227120	52.85	3.46	0.00137	Probable glutathione S-transferase (probable)	glutathione s-transferase tau 8	GSTU8	probable glutathione s-transferase	1182	155	653	29.95	52	381	15.37	126	635	29.98	30	218	10.73	21.51	109	864	45.89	345	2264	107.05	286	1614	73.82	221	1516	70.69	74.36
Nbv5tr6207119	18.53	3.46	0.000757	Putative receptor-like protein kinase At3g47110 (probable)	receptor-like protein kinase	AT3G47110	receptor-like protein kinase at3g47110	389	105	105	14.63	52	52	6.38	43	43	6.17	20	20	2.99	7.54	162	162	26.15	241	241	34.63	195	195	27.1	116	116	16.44	26.08
Nbv5tr6241555	70.71	3.45	0	not determined by homology or low homology during annotation	---NA---		---NA---	255	136	136	28.92	143	143	26.74	150	150	32.83	118	118	26.92	28.85	386	386	95.04	558	558	122.3	417	417	88.4	428	428	92.51	99.56
Nbv5tr6219802	20.39	3.44	3.09e-07	Putative uncharacterized protein n=1 Tax=Vitis vinifera RepID=D7SP73_VITVI (probable)	unknown		PREDICTED: uncharacterized protein LOC104104586	1983	327	330	9.02	578	587	14.12	134	134	3.77	221	222	6.51	8.36	886	915	28.97	840	847	23.87	1164	1174	32	1064	1084	30.13	28.74
Nbv5tr6233852	108.84	3.44	0	Vesicle-associated membrane protein 725 (probable)	vesicle-associated membrane protein 725	VAMP725	vesicle-associated membrane protein 722	1339	866	1108	44.87	745	1330	47.37	658	1005	41.89	595	1018	44.22	44.59	1692	3193	149.71	2566	4204	175.47	2714	3991	161.13	1793	3095	127.4	153.43
Nbv5tr6234460	11.25	3.43	2.83e-05	Predicted protein n=2 Tax=Populus trichocarpa RepID=B9H1A4_POPTR (probable)	sbp (s-ribonuclease binding protein) family protein	AT4G35070	probable boi-related e3 ubiquitin-protein ligase 2	1295	80	124	5.19	33	80	2.95	81	113	4.87	55	123	5.52	4.63	143	340	16.48	180	424	18.3	248	427	17.82	124	257	10.94	15.89
Nbv5tr6205712	45.97	3.41	1.69e-06	BTB/POZ domain-containing protein At5g41330 (probable)	btb poz domain with wd40 yvtn repeat-containing protein	AT5G41330	btb poz domain-containing protein at5g41330-like	2045	782	782	20.73	817	817	19.05	674	674	18.39	637	637	18.12	19.07	2552	2552	78.35	2367	2367	64.69	2823	2823	74.62	1578	1578	42.53	65.05
Nbv5tr6227115	54.87	3.41	0	Metalloendoproteinase 1 (probable)	3mmp_arath ame: full=metalloendoproteinase 3-mmp short=at3-mmp flags: precursor	AT1G24140	metalloendoproteinase 1-like	1565	621	621	21.51	752	752	22.92	739	739	26.35	544	544	20.22	22.75	1981	1981	79.47	2270	2270	81.07	2499	2499	86.32	1806	1806	63.61	77.62
Nbv5tr6216009	13.39	3.41	2.13e-05	not determined by homology or low homology during annotation	---NA---		---NA---	642	93	116	9.8	29	46	3.42	47	66	5.74	24	36	3.26	5.55	136	192	18.78	190	231	20.11	203	267	22.48	126	168	14.42	18.95
Nbv5tr6228666	15.6	3.4	4.15e-05	Probable ADP-ribosylation factor GTPase-activating protein AGD11 (probable)	c2 domain-containing protein	AT1G73580	probable adp-ribosylation factor gtpase-activating protein agd11	601	77	77	6.95	66	66	5.24	95	96	8.91	51	51	4.94	6.51	165	165	17.24	328	331	30.78	233	233	20.96	211	212	19.44	22.1
Nbv5tr6242119	43.07	3.39	0.00103	Glutathione S-transferase U10 (probable)	glutathione s-transferase tau 10	GSTU10	glutathione s-transferase u10-like	741	287	287	21	279	279	17.96	233	233	17.55	199	199	15.62	18.03	961	961	81.42	1024	1024	77.23	622	622	45.38	543	543	40.39	61.11
Nbv5tr6227048	73.03	3.38	6.93e-06	Avr9/Cf-9 rapidly elicited protein 75 n=1 Tax=Nicotiana tabacum RepID=Q9FQY9_TOBAC (probable)	unknown		af211540_1 avr9 cf-9 rapidly elicited protein 75	885	520	578	35.41	276	432	23.28	438	541	34.11	325	454	29.84	30.66	834	1336	94.78	1453	2094	132.24	1478	1948	118.99	672	1104	68.76	103.69
Nbv5tr6230418	18.95	3.38	0.00231	Putative uncharacterized protein n=2 Tax=Vitis vinifera RepID=A5BU39_VITVI (probable)	uncharacterized protein	AT1G32690	suppressor protein srp40-like	886	136	156	9.55	128	152	8.18	106	127	8	77	93	6.11	7.96	504	573	40.6	321	368	23.21	368	407	24.83	256	305	18.97	26.91
Nbv5tr6236151	128.13	3.37	4.55e-11	Caffeic acid 3-O-methyltransferase (probable)	caffeic acid 5-hydroxyferulic acid o-methyltransferase	OMT1	caffeic acid o-methyltransferase	1338	1078	1254	50.81	1036	1324	47.19	1428	1797	74.95	806	997	43.34	54.07	2163	2886	135.42	3599	4839	202.13	3854	4647	187.75	3782	4941	203.54	182.21
Nbv5tr6231806	19.94	3.37	6.17e-09	Probable receptor-like protein kinase At1g67000 (probable)	pr5-like receptor kinase	PR5K	cysteine-rich receptor-like protein kinase 27 isoform x1	2354	392	393	9.05	312	316	6.4	420	426	10.1	323	330	8.15	8.43	860	873	23.28	1441	1479	35.11	1125	1154	26.5	1190	1220	28.57	28.37
Nbv5tr6244630	11.08	3.37	3.87e-05	Retrovirus-related Pol polyprotein from transposon TNT 1-94 (probable)	ac007505_2highly ta1-3 polyprotein		hypothetical protein VITISV_004379	457	33	45	5.34	39	50	5.22	21	31	3.79	30	34	4.33	4.67	102	124	17.04	134	161	19.69	81	112	13.25	97	108	13.03	15.75
Nbv5tr6235750	16.69	3.36	8.89e-05	not determined by homology or low homology during annotation	---NA---		---NA---	674	64	64	5.15	140	140	9.91	85	85	7.04	72	72	6.21	7.08	179	179	16.67	345	345	28.61	375	376	30.16	240	240	19.63	23.77
Nbv5tr6245330	12.53	3.36	9.08e-06	Pirin-like protein (similar to)	pirin-like protein	AT2G43120	pirin-like protein	813	29	90	6	15	65	3.81	29	93	6.38	10	70	5.01	5.3	23	174	13.44	44	329	22.62	46	235	15.63	42	290	19.66	17.84
Nbv5tr6224795	16.94	3.36	1.21e-07	Protein TRANSPARENT TESTA 12 (probable)	mate efflux family protein	AT3G21690	protein transparent testa 12-like	1930	255	299	8.4	157	170	4.2	273	320	9.25	196	227	6.84	7.17	572	683	22.22	800	960	27.8	783	923	25.85	577	721	20.59	24.12
Nbv5tr6225442	34.48	3.35	3.49e-12	Ethylene-responsive transcription factor 4 (probable)	ethylene-responsive transcription factor 9	ERF9	ethylene-responsive transcription factor 4-like	1094	171	227	11.25	185	261	11.38	262	449	22.9	130	249	13.24	14.69	341	775	44.48	471	1042	53.23	428	1061	52.43	321	924	46.55	49.17
Nbv5tr6215319	10.57	3.35	8.89e-05	Metal tolerance protein 4 (probable)	metal tolerance protein c3	AT3G58060	metal tolerance protein 4-like	1621	49	235	7.86	22	101	2.97	26	105	3.61	17	99	3.55	4.5	51	311	12.05	68	522	18	100	547	18.24	47	353	12	15.07
Nbv5tr6229158	10.26	3.34	0.000225	not determined by homology or low homology during annotation	---NA---		---NA---	525	73	73	7.54	26	26	2.36	49	49	5.21	22	22	2.44	4.39	145	146	17.46	161	163	17.35	118	123	12.67	104	106	11.13	14.65
Nbv5tr6243758	78.29	3.34	4.69e-08	Probable glutathione S-transferase (probable)	glutathione s-transferase tau 8	GSTU8	probable glutathione s-transferase	877	504	665	41.11	331	574	31.21	343	497	31.62	258	449	29.78	33.43	906	1512	108.24	1445	2148	136.89	1297	2007	123.71	724	1242	78.06	111.72
Nbv5tr6218671	20.59	3.33	9.03e-09	Early nodulin-like protein 1 (probable)	gpi-anchored protein		early nodulin-like protein 2	1426	75	331	12.59	23	151	5.05	60	260	10.17	61	186	7.59	8.85	99	606	26.68	172	781	30.61	140	824	31.24	125	756	29.22	29.44
Nbv5tr6207933	29.85	3.33	1.59e-06	Probable calcium-binding protein CML44 (probable)	calcium-binding protein cml44	AT1G21550	probable calcium-binding protein cml44	783	278	278	19.25	180	180	10.96	196	196	13.97	96	96	7.13	12.83	579	579	46.43	686	686	48.97	679	679	46.88	404	404	28.44	42.68
Nbv5tr6242251	12.04	3.31	0.000843	Putative uncharacterized protein n=2 Tax=Vitis vinifera RepID=A5BB23_VITVI (probable)	uncharacterized protein	AT1G29290	b-cell lymphoma 6	787	59	78	5.37	54	77	4.67	59	94	6.67	44	56	4.14	5.21	190	293	23.37	166	284	20.17	135	194	13.33	109	173	12.12	17.25
Nbv5tr6199886	11.34	3.3	0.000725	F-box protein PP2-B15 (probable)	phloem-specific lectin pp2-like protein		f-box protein pp2-b15-like	951	106	106	6.04	103	103	5.17	66	66	3.87	76	76	4.65	4.93	325	325	21.46	285	285	16.75	306	306	17.39	164	164	9.5	16.28
Nbv5tr6235131	12.87	3.3	0.00261	GDSL esterase/lipase At1g28650 (probable)	putative lipase		gdsl esterase lipase at5g03980-like	1265	144	179	7.67	99	108	4.07	117	145	6.4	70	92	4.23	5.59	460	555	27.55	314	384	16.97	265	300	12.82	333	379	16.51	18.46
Nbv5tr6220070	41.43	3.3	1.54e-10	Suberization-associated anionic peroxidase (probable)	peroxidase 52	AT5G05340	suberization-associated anionic peroxidase-like	1724	299	793	24.94	92	385	10.65	222	701	22.69	98	407	13.73	18	345	1278	46.54	519	2087	67.66	749	2063	64.69	511	1841	58.86	59.44
Nbv5tr6226284	10.67	3.29	6.45e-05	Probable leucine-rich repeat receptor-like protein kinase IMK3 (probable)	imk3_arath ame: full=probable leucine-rich repeat receptor-like protein kinase imk3 ame: full=protein inflorescence meristem receptor-like kinase 3 ame: full=protein meristematic receptor-like kinase flags: precursor		probably inactive leucine-rich repeat receptor-like protein kinase imk2	4569	128	564	6.69	84	394	4.11	70	315	3.85	64	310	3.95	4.65	277	1393	19.14	215	1061	12.98	309	1289	15.25	226	1152	13.9	15.32
Nbv5tr6237040	17.09	3.27	1.49e-07	Gibberellin 3-beta-dioxygenase 4 (probable)	2-oxoglutarate and fe -dependent oxygenase-like protein	AT1G14130	2-oxoglutarate-dependent dioxygenase dao-like isoform x1	1195	135	135	6.13	201	201	8.02	208	208	9.71	129	129	6.28	7.53	500	500	26.27	626	626	29.28	452	452	20.45	488	488	22.51	24.63
Nbv5tr6230933	39.19	3.27	3.56e-14	Caffeic acid 3-O-methyltransferase 1 (probable)	caffeic acid 5-hydroxyferulic acid o-methyltransferase	OMT1	caffeic acid 3-o-methyltransferase-like	1569	557	557	19.25	551	551	16.75	474	474	16.86	433	435	16.13	17.25	1208	1216	48.66	1670	1671	59.52	1943	1946	67.05	1428	1438	50.52	56.44
Nbv5tr6221174	76.16	3.27	0	Glutamate dehydrogenase B (probable)	glutamate dehydrogenase 1	GDH1	glutamate dehydrogenase b	2247	1141	1141	27.53	1605	1605	34.06	1539	1539	38.22	1322	1322	34.22	33.51	4486	4486	125.34	4251	4251	105.73	4574	4574	110.04	3978	3978	97.58	109.67
Nbv5tr6200345	228.07	3.26	7.51e-05	Hop-interacting protein THI031 n=1 Tax=Solanum lycopersicum RepID=G8Z260_SOLLC (probable)	hypothetical protein		hop-interacting protein thi031	773	1759	1941	136.14	1176	1353	83.47	1182	1380	99.63	989	1132	85.18	101.11	4978	5636	457.76	4077	4694	339.38	3588	3983	278.55	2862	3380	241	329.17
Nbv5tr6229594	31.5	3.26	1.01e-13	Putative uncharacterized protein n=2 Tax=Vitis vinifera RepID=D7TJ60_VITVI (probable)	alpha beta-hydrolases superfamily protein	AT2G36290	PREDICTED: uncharacterized protein LOC104099531	1645	410	410	13.51	420	420	12.18	495	495	16.79	373	373	13.19	13.92	1235	1235	47.13	1510	1510	51.3	1368	1368	44.96	1142	1142	38.26	45.41
Nbv5tr6243814	86.46	3.25	0	E3 ubiquitin-protein ligase RGLG2 (probable)	e3 ubiquitin-protein ligase rglg2	RGLG2	e3 ubiquitin-protein ligase rglg2-like	1910	1731	1731	49.14	1276	1276	31.86	1385	1385	40.47	1063	1063	32.37	38.46	4380	4380	143.97	4425	4425	129.48	4272	4272	120.91	3650	3650	105.33	124.92
Nbv5tr6237409	39.69	3.25	1.83e-06	Uncharacterized protein n=1 Tax=Glycine max RepID=I1JLZ7_SOYBN (probable)	---NA---		unnamed protein product	505	207	207	22.22	135	135	12.75	183	183	20.22	133	133	15.32	17.63	377	377	46.87	676	676	74.81	585	585	62.62	412	412	44.97	57.32
Nbv5tr6235737	10.45	3.24	9.09e-05	Putative uncharacterized protein n=1 Tax=Vitis vinifera RepID=A5APP5_VITVI (probable)	uncharacterized protein	AT5G53690	PREDICTED: uncharacterized protein LOC104879831	316	12	22	3.77	19	43	6.49	9	15	2.65	17	31	5.71	4.65	37	91	18.08	35	90	15.92	40	83	14.2	44	70	12.21	15.1
Nbv5tr6216656	61.34	3.24	0	Subtilisin-like protease (probable)	subtilase family protein	AT5G45650	subtilisin-like protease	2647	1447	1447	29.64	1293	1293	23.3	1461	1461	30.8	1174	1174	25.8	27.38	3197	3197	75.83	4469	4469	94.36	4353	4353	88.9	4601	4601	95.8	88.72
Nbv5tr6223064	22.17	3.23	1.53e-09	Putative clathrin assembly protein At4g40080 (probable)	clathrin assembly protein	AT4G40080	clathrin assembly protein at4g40080	1520	257	298	10.63	262	305	9.57	237	305	11.2	166	220	8.42	9.95	592	787	32.51	770	1036	38.09	736	944	33.57	461	671	24.33	32.13
Nbv5tr6220950	49.37	3.23	8.03e-05	not determined by homology or low homology during annotation	at1g70420 f17o7_4	AT1G70420	dna ligase 1-like	1264	479	493	21.15	495	509	19.2	470	490	21.63	560	581	26.74	22.18	1899	1994	99.04	1515	1619	71.59	1461	1551	66.33	1051	1129	49.23	71.55
Nbv5tr6220095	21.95	3.23	1.48e-09	Light-inducible protein CPRF2 (probable)	basic leucine zipper 63	BZO2H3	light-inducible protein cprf2-like	1628	281	387	12.89	189	298	8.73	231	306	10.49	147	203	7.25	9.84	460	694	26.76	675	1006	34.54	650	891	29.59	724	1071	36.26	31.79
Nbv5tr6231492	20.47	3.22	6.54e-09	Transcription factor MYB21 (probable)	r2r3-myb transcription family	MYB62	transcription factor myb108-like	1060	219	224	11.46	199	205	9.22	176	180	9.48	118	123	6.75	9.23	442	460	27.25	599	611	32.22	559	576	29.38	562	576	29.95	29.7
Nbv5tr6227579	108.03	3.21	1.37e-05	Calmodulin (probable)	calmodulin 7	CAM7	calmodulin-like protein 11	748	621	682	49.43	802	998	63.63	553	663	49.46	337	426	33.13	48.91	1349	1848	155.11	1903	2567	191.8	2100	2510	181.4	984	1350	99.48	156.95
Nbv5tr6207632	140.09	3.21	0.00661	Putative uncharacterized protein n=2 Tax=Vitis vinifera RepID=A5AZ62_VITVI (probable)	Hypothetical protein		cfe protein	1393	1711	1711	66.6	1912	1912	65.46	1541	1541	61.73	1439	1439	60.09	63.47	5320	5320	239.77	4645	4645	186.36	7344	7344	285	2606	2606	103.11	203.56
Nbv5tr6231292	13.31	3.21	0.00836	Zinc finger protein ZAT10 (probable)	salt-tolerance zinc finger protein	STZ	zinc finger protein zat10-like	1299	98	146	6.09	50	94	3.45	150	202	8.68	80	131	5.87	6.02	381	591	28.56	306	471	20.26	314	425	17.69	169	255	10.82	19.33
Nbv5tr6240201	28.65	3.2	4.02e-06	not determined by homology or low homology during annotation	---NA---		---NA---	280	53	53	10.26	90	90	15.33	91	91	18.14	40	40	8.31	13.01	152	152	34.08	273	273	54.49	174	174	33.59	226	226	44.49	41.66
Nbv5tr6224382	98.91	3.18	2.16e-08	Defensin-like protein 19 (probable)	defensin-like protein 19	PDF1.4	defensin-like protein 1	589	466	466	42.9	287	287	23.24	775	775	73.43	425	425	41.97	45.38	1665	1665	177.48	1394	1394	132.27	1368	1368	125.56	1516	1516	141.86	144.29
Nbv5tr6236728	209.43	3.18	0	Suberization-associated anionic peroxidase (probable)	peroxidase 52	AT5G05340	suberization-associated anionic peroxidase-like	1547	2773	3237	113.45	1886	2181	67.23	2814	3377	121.82	1840	2165	81.4	95.98	6888	8591	348.65	6119	7984	288.44	6723	7961	278.19	6946	8598	306.33	305.4
Nbv5tr6203480	63.46	3.18	3.56e-14	UDP-glycosyltransferase 74E2 (probable)	udp-glycosyltransferase 74 f1	UGT74F1	udp-glycosyltransferase 74f2-like	2188	731	1320	32.71	486	1169	25.48	669	1195	30.48	446	1041	27.67	29.09	1347	3561	102.18	1569	3782	96.6	1920	4054	100.16	1139	2828	71.24	92.55
Nbv5tr6205552	119.49	3.17	0	Aldose 1-epimerase (probable)	aldose 1-epimerase-like protein	AT5G15140	aldose 1-epimerase-like	1422	535	1484	56.58	510	1590	53.32	539	1470	57.69	384	1280	52.36	54.99	958	3128	138.1	1433	5016	197.14	1795	4943	187.91	1272	4509	174.77	174.48
Nbv5tr6202584	278.34	3.17	1.14e-09	Cyanidin-3-O-glucoside 2-O-glucuronosyltransferase (probable)	anthocyanidin-3-glucoside rhamnosyltransferase		crocetin glucoside glucosyltransferase-like	1788	5095	5095	154.5	4532	4532	120.88	4487	4487	140.04	3024	3024	98.37	128.45	10540	10540	370.1	16295	16295	509.34	14179	14181	428.75	10346	10347	318.96	406.79
Nbv5tr6199861	31.02	3.17	0.000157	not determined by homology or low homology during annotation	---NA---		---NA---	268	85	88	17.8	73	75	13.35	65	65	13.53	55	57	12.37	14.26	202	206	48.26	285	295	61.52	203	210	42.36	139	141	29	45.28
Nbv5tr6243812	81.51	3.16	1.72e-05	Polyol transporter 5 (similar to)	polyol transporter 5	PMT5	polyol transporter 5-like	1618	332	1202	40.28	218	1214	35.78	422	1192	41.11	241	934	33.58	37.69	370	2051	79.58	820	4600	158.89	780	3693	123.39	793	3374	114.94	119.2
Nbv5tr6200798	28.55	3.15	0.03	Zinc finger protein ZAT10 (probable)	salt-tolerance zinc finger protein	STZ	zinc finger protein zat10-like	1055	169	241	12.39	102	201	9.09	246	351	18.57	153	236	13.01	13.26	664	1116	66.41	498	766	40.58	523	753	38.58	244	415	21.68	41.81
Nbv5tr6200312	22.94	3.14	2.18e-07	Calcium-binding protein PBP1 (probable)	ef- calcium binding motif-containing protein	AT4G27280	calcium-binding protein pbp1-like	763	160	160	11.37	104	104	6.5	220	220	16.09	118	118	9	10.74	421	421	34.64	503	503	36.84	551	551	39.04	335	335	24.2	33.68
Nbv5tr6230784	448.56	3.14	0.0016	Disease resistance response protein 206 (probable)	dirigent protein 21	AT1G65870	dirigent protein 22-like	852	3494	3494	222.35	3745	3745	209.62	3505	3505	229.57	2570	2570	175.45	209.25	6694	6694	493.27	12188	12188	799.5	14174	14174	899.33	6788	6788	439.13	657.81
Nbv5tr6204447	15.49	3.14	1.03e-06	F-box protein At3g07870 (probable)	f-box protein	AT3G07870	f-box protein cpr30-like	1234	157	157	6.9	168	168	6.49	165	165	7.46	173	173	8.15	7.25	521	521	26.51	533	533	24.14	475	475	20.81	437	437	19.52	22.74
Nbv5tr6226524	62.05	3.13	0.00177	Putative uncharacterized protein n=2 Tax=Vitis vinifera RepID=A5AG12_VITVI (probable)	at1g70420 f17o7_4	AT1G70420	dna ligase 1-like	1089	540	564	28.08	726	770	33.72	483	510	26.13	508	535	28.58	29.13	2194	2359	136	1504	1619	83.09	1562	1668	82.8	1149	1241	62.81	91.18
Nbv5tr6211969	34.01	3.13	1.04e-08	NEP1-interacting protein 1 (similar to)	ring u-box superfamily protein	AT5G66070	nep1-interacting 1	663	110	188	15.37	96	199	14.31	100	199	16.75	101	198	17.37	15.95	236	635	60.13	231	661	55.72	293	564	45.99	184	457	37.99	49.96
Nbv5tr6229567	37.71	3.13	1.58e-11	Polygalacturonase inhibitor (probable)	polygalacturonase inhibitor 1	PGIP1	polygalacturonase inhibitor-like	1331	178	439	17.88	187	457	16.37	199	471	19.75	147	382	16.69	17.67	359	901	42.5	609	1533	64.37	567	1380	56.05	530	1416	58.64	55.39
Nbv5tr6241709	11.97	3.12	0.05	not determined by homology or low homology during annotation	---NA---		---NA---	414	43	78	10.22	26	33	3.8	21	43	5.8	11	20	2.81	5.66	96	168	25.48	68	163	22	32	61	7.97	58	113	15.04	17.62
Nbv5tr6202506	55.01	3.11	0.000753	F-box protein PP2-B15 (probable)	phloem-specific lectin pp2-like protein		f-box protein pp2-b15-like	1479	787	787	28.85	710	710	22.89	647	647	24.41	710	710	27.92	26.02	2215	2215	94.03	2102	2102	79.43	2873	2873	105.01	1225	1225	45.65	81.03
Nbv5tr6235284	15.15	3.1	0.03	Osmotin-like protein (probable)	osmotin-like protein osm34	OSM34	osmotin-like protein	817	39	130	8.63	91	198	11.56	34	74	5.05	26	50	3.56	7.2	129	346	26.59	108	215	14.71	98	218	14.42	201	499	33.66	22.35
Nbv5tr6218337	50.48	3.09	8.09e-05	Putative uncharacterized protein n=1 Tax=Vitis vinifera RepID=F6HV79_VITVI (probable)	---NA---		PREDICTED: uncharacterized protein LOC100261167	694	348	348	27.19	245	245	16.84	438	438	35.22	208	208	17.43	24.17	593	593	53.65	1183	1183	95.27	799	799	62.24	1101	1101	87.44	74.65
Nbv5tr6215042	11.5	3.08	6.91e-05	Retrovirus-related Pol polyprotein from transposon TNT 1-94 (probable)	copia-like retroelement pol polyprotein		hypothetical protein VITISV_034155	694	72	72	5.63	60	60	4.12	53	53	4.26	97	97	8.13	5.53	233	233	21.08	245	245	19.73	200	200	15.58	148	148	11.75	17.04
Nbv5tr6224731	55.36	3.08	8.59e-08	Probable receptor-like protein kinase At5g47070 (probable)	protein kinase family protein	AT5G47070	probable receptor-like protein kinase at5g47070	2316	1253	1253	29.33	1112	1112	22.9	1090	1090	26.26	1107	1107	27.8	26.57	2876	2878	78.02	3441	3443	83.08	4463	4463	104.17	2624	2624	62.45	81.93
Nbv5tr6234205	101.64	3.08	1.23e-09	Secretory carrier-associated membrane protein 2 (probable)	secretory carrier membrane protein	SC3	secretory carrier-associated membrane protein 2-like	1473	1317	1487	54.73	1095	1332	43.13	1042	1259	47.7	1022	1259	49.72	48.82	2500	3097	132	4012	5130	194.64	3309	4014	147.31	2733	3417	127.86	150.45
Nbv5tr6224907	59.13	3.07	0.000533	ATP sulfurylase 1, chloroplastic (probable)	atp sulfurylase 1	APS1	atp sulfurylase chloroplastic-like	1838	659	930	27.43	552	865	22.44	850	1192	36.19	558	890	28.17	28.56	771	1694	57.86	1500	3215	97.76	2411	4080	120	1268	2505	75.12	87.69
Nbv5tr6220700	291.66	3.05	4.7e-05	Glutathione transferase GST 23 (probable)	glutathione s-transferase tau 7	GSTU7	glutathione transferase gst 23-like	2074	5046	5047	131.94	4734	4734	108.86	6914	6914	186.03	5037	5037	141.26	142.02	8980	8980	271.84	19658	19658	529.73	19543	19543	509.39	15946	15946	423.77	433.68
Nbv5tr6238099	172.38	3.05	1.59e-05	Probable transporter MCH1 (probable)	major facilitator protein	AT2G39210	major facilitator superfamily protein	2061	4098	4098	107.81	3613	3615	83.65	2556	2557	69.24	2691	2692	75.97	84.17	5661	5666	172.6	11839	11841	321.1	11358	11358	297.91	8770	8771	234.56	256.54
Nbv5tr6239891	11.86	3.05	0.00106	not determined by homology or low homology during annotation	---NA---		---NA---	208	37	37	9.64	22	22	5.04	21	21	5.63	10	10	2.8	5.78	35	35	10.56	73	73	19.61	86	86	22.35	68	68	18.02	17.64
Nbv5tr6228969	10.46	3.04	0.000141	5-epi-aristolochene synthase (probable)	terpene cyclase synthase		5-epi-aristolochene synthase-like isoform x2	675	89	92	7.39	38	44	3.11	65	69	5.7	45	50	4.31	5.13	138	154	14.32	174	183	15.15	177	186	14.9	197	220	17.96	15.58
Nbv5tr6225844	306.77	3.04	5.43e-09	Hydroquinone glucosyltransferase (probable)	a chain characterization and engineering of the bifunctional n- and o-glucosyltransferase involved in xenobiotic metabolism in plants	GT72B1	hydroquinone glucosyltransferase-like	1747	4864	4864	150.96	5011	5011	136.79	5397	5397	172.4	4222	4222	140.57	150.18	10360	10360	372.31	17377	17377	555.91	16806	16806	520.04	12030	12030	379.54	456.95
Nbv5tr6207194	21.24	3.03	7.77e-09	OTU domain-containing protein DDB_G0284757 (probable)	otu-like cysteine protease family protein	AT5G04250	otu domain-containing protein ddb_g0284757-like isoform x1	1583	309	309	10.58	311	311	9.37	318	318	11.21	291	291	10.69	10.46	797	797	31.61	986	986	34.81	950	950	32.44	803	803	27.96	31.71
Nbv5tr6232423	49.57	3.02	0.000673	Putative uncharacterized protein n=1 Tax=Vitis vinifera RepID=A5AK32_VITVI (probable)	putative protein		ac012187_18 a protein t22k7_70 gi	356	193	221	33.66	139	164	21.97	136	150	23.51	102	117	19.12	24.56	248	480	84.65	324	638	100.16	231	434	65.9	151	296	45.83	74.14
Nbv5tr6203766	31.56	3.02	2.1e-05	Ethylene-responsive transcription factor 4 (probable)	ethylene-responsive transcription factor 9	ERF9	ethylene response factor 3	1227	348	375	16.57	291	337	13.1	329	371	16.87	289	335	15.88	15.61	736	946	48.4	739	903	41.13	1207	1431	63.05	650	803	36.07	47.16
Nbv5tr6237958	30.76	3.02	1.19e-12	Predicted protein n=1 Tax=Populus trichocarpa RepID=B9I4X4_POPTR (probable)	cysteine histidine-rich c1 domain-containing protein	AT2G27660	PREDICTED: uncharacterized protein LOC104216701	1230	287	413	18.21	206	348	13.49	236	373	16.92	161	260	12.3	15.23	473	775	39.56	744	1159	52.66	721	1107	48.65	571	961	43.06	45.98
Nbv5tr6201701	10.31	3.02	0.000172	Ras-related protein RABA6a (probable)	ras-related protein raba6a	RABA6a	ras-related protein raba6a-like	949	122	122	6.97	86	86	4.32	85	85	5	68	68	4.17	5.11	202	202	13.36	265	265	15.61	289	289	16.46	280	280	16.26	15.42
Nbv5tr6216582	17.41	3.01	0.01	not determined by homology or low homology during annotation	---NA---		unnamed protein product	564	64	79	7.59	48	58	4.9	107	160	15.83	41	62	6.39	8.68	188	331	36.85	171	301	29.83	157	223	21.37	114	167	16.32	26.09
Nbv5tr6228475	305.36	3	2.09e-06	Lipid transfer-like protein VAS (probable)	bifunctional inhibitor lipid-transfer protein seed storage 2s albumin superfamily protein	AT1G62790	lipid transfer-like protein vas	454	841	979	116.92	1436	1639	172.17	1258	1415	173.93	976	1161	148.74	152.94	2111	2449	338.67	4018	4752	584.98	2907	3332	396.75	3579	4224	512.81	458.3
Nbv5tr6229927	74.68	3	0	NAC domain-containing protein 2 (probable)	transcriptional activator with nac domain	ATAF1	nac domain-containing protein 2-like	1513	1090	1090	39.06	952	952	30.01	1131	1131	41.72	995	995	38.25	37.26	2632	2632	109.22	3314	3314	122.42	3077	3077	109.94	2914	2915	106.19	111.94
Nbv5tr6238133	65.41	3	0	Putative uncharacterized protein n=1 Tax=Vitis vinifera RepID=F6H1D9_VITVI (probable)	uncharacterized protein	AR781	PREDICTED: uncharacterized protein LOC104226725	1105	637	639	31.35	754	770	33.23	557	570	28.79	696	710	37.37	32.69	1777	1840	104.54	2157	2201	111.32	1964	2002	97.94	1520	1575	78.56	98.09
Nbv5tr6229415	11.8	3	0.00305	Momilactone A synthase (probable)	xanthoxin dehydrogenase	ABA2	secoisolariciresinol dehydrogenase-like	1472	107	267	9.83	24	145	4.7	51	133	5.04	26	101	3.99	5.89	113	583	24.87	122	448	17.01	175	486	17.85	59	295	11.05	17.69
Nbv5tr6212905	13.99	2.99	7.31e-05	5-epi-aristolochene synthase (probable)	(+)-delta-cadinene synthase (d-cadinene synthase)		5-epi-aristolochene synthase	1063	186	201	10.25	92	105	4.71	133	151	7.93	86	96	5.25	7.04	259	297	17.54	273	312	16.4	460	547	27.82	372	431	22.35	21.03
Nbv5tr6223681	13.96	2.99	6.89e-06	BI1-like protein (probable)	bax inhibitor-1 like protein	AT4G15470	bi1-like protein	1147	148	148	7	204	204	8.48	122	122	5.94	132	132	6.69	7.03	370	370	20.25	469	469	22.85	418	418	19.7	440	440	21.14	20.99
Nbv5tr6244951	10.65	2.99	0.000137	Putative uncharacterized protein n=1 Tax=Vitis vinifera RepID=D7UCC9_VITVI (probable)	uncharacterized protein	AT2G46000	ldlr chaperone mesd	1076	89	96	4.84	123	126	5.58	115	122	6.33	85	87	4.7	5.36	223	255	14.88	300	330	17.14	348	362	18.19	246	270	13.83	16.01
Nbv5tr6204125	125.23	2.99	6.97e-06	Mitochondrial chaperone BCS1 (probable)	af370607_1 mitochondrial protein		probable mitochondrial chaperone bcs1-a	1882	2743	2743	79.02	2471	2471	62.62	2148	2148	63.69	1517	1517	46.88	63.05	7140	7140	238.19	6362	6362	188.93	6942	6942	199.4	4324	4324	126.64	188.29
Nbv5tr6231612	150.18	2.98	0.000843	14 kDa proline-rich protein DC2.15 (probable)	proline-rich protein	AT2G45180	14 kda proline-rich	732	1105	1462	108.29	498	839	54.66	944	1281	97.66	331	546	43.39	76	963	1723	147.78	2213	3845	293.57	2481	3605	266.23	1495	2618	197.13	226.18
Nbv5tr6221217	51.81	2.98	0.00165	Small heat shock protein, chloroplastic (probable)	heat shock protein	AT5G51440	mitochondrial small heat shock protein	1738	665	963	30.04	486	910	24.97	455	754	24.21	409	763	25.54	26.19	1439	2813	101.62	1643	2963	95.28	1472	2292	71.29	811	1382	43.83	78
Nbv5tr6227134	19.52	2.98	0.000215	Putative uncharacterized protein n=1 Tax=Ricinus communis RepID=B9SFB5_RICCO (probable)	uncharacterized protein	AT4G21500	PREDICTED: uncharacterized protein LOC104098058	1358	226	344	13.73	142	316	11.1	107	200	8.22	62	149	6.38	9.86	393	752	34.77	401	807	33.21	477	811	32.28	213	425	17.25	29.38
Nbv5tr6239609	12.26	2.98	3.27e-05	Truncated copia-type polyprotein n=1 Tax=Glycine max RepID=C0JJI1_SOYBN (probable)	AC017118_1F6N18.1		PREDICTED: uncharacterized protein LOC104218811	416	61	61	7.95	53	54	6.19	35	35	4.7	41	42	5.87	6.18	139	139	20.98	129	131	17.6	140	140	18.19	127	128	16.96	18.43
Nbv5tr6225034	136.23	2.97	1.33e-08	Chaperone protein dnaJ 8, chloroplastic (probable)	chaperone protein dnaj 8	J8	chaperone protein dnaj chloroplastic-like	964	2013	2013	113.22	1713	1713	84.74	445	445	25.76	881	881	53.16	69.22	2890	2890	188.22	3557	3557	206.22	3556	3556	199.41	3987	3987	227.96	205.45
Nbv5tr6234063	11.75	2.97	0.000366	not determined by homology or low homology during annotation	uncharacterized protein	AT4G17440	PREDICTED: uncharacterized protein LOC104087283	1201	145	145	6.55	137	137	5.44	133	133	6.18	117	117	5.67	5.96	460	460	24.05	383	383	17.82	368	368	16.56	270	270	12.39	17.71
Nbv5tr6242909	38.14	2.96	5.55e-07	Ethylene-responsive transcription factor 1B (probable)	ethylene-responsive transcription factor 1b	ERF1	ethylene-responsive transcription factor 1b-like	1122	386	389	18.8	560	579	24.61	332	344	17.11	316	332	17.21	19.43	1253	1329	74.37	862	897	44.68	1100	1124	54.16	1103	1162	57.08	57.57
Nbv5tr6242918	35.29	2.96	3.41e-06	not determined by homology or low homology during annotation	---NA---		---NA---	210	59	59	15.23	64	64	14.53	70	70	18.6	85	85	23.54	17.98	210	210	62.78	235	236	62.81	139	140	36.04	196	196	51.44	53.27
Nbv5tr6207021	25.89	2.95	3.53e-05	1-aminocyclopropane-1-carboxylate synthase (probable)	1-aminocyclopropane-1-carboxylate synthase 6	ACS6	1-aminocyclopropane-1-carboxylate synthase-like	2080	495	558	14.55	416	490	11.23	451	515	13.82	401	480	13.42	13.25	1411	1636	49.38	1245	1474	39.61	1415	1617	42.03	802	965	25.57	39.15
Nbv5tr6216477	15.86	2.95	1.48e-06	MACPF domain-containing protein At1g14780 (probable)	mac perforin domain-containing protein	AT1G14780	macpf domain-containing protein at1g14780	2198	391	391	9.64	278	278	6.03	368	368	9.34	284	284	7.52	8.13	725	725	20.71	1164	1164	29.6	1002	1002	24.64	839	839	21.04	24
Nbv5tr6221599	18.81	2.95	0.000429	SPX domain-containing protein 3 (probable)	spx domain protein 3	SPX3	spx domain-containing protein 3	781	177	207	14.37	125	180	10.99	67	98	7	49	83	6.18	9.64	301	436	35.05	325	489	34.99	301	360	24.92	170	267	18.84	28.45
Nbv5tr6237482	281.25	2.94	0	not determined by homology or low homology during annotation	dessication responsive protein	RD2	adenine nucleotide alpha hydrolases-like superfamily protein isoform 1	685	1253	1253	99.18	2479	2479	172.59	1500	1500	122.2	2182	2182	185.28	144.81	4228	4228	387.51	4976	4976	405.99	5750	5750	453.78	5679	5679	456.95	426.06
Nbv5tr6233658	67.35	2.94	0	SNAP25 homologous protein SNAP33 (probable)	soluble n-ethylmaleimide-sensitive factor adaptor protein 33	SNAP33	snap25 homologous protein snap33-like	1503	930	930	33.55	1089	1089	34.55	1066	1066	39.58	808	808	31.27	34.74	2329	2329	97.29	3152	3153	117.24	3047	3047	109.59	2297	2297	84.23	102.09
Nbv5tr6235741	21.01	2.94	0.000182	UDP-glycosyltransferase 73D1 (probable)	udp-glucosyl transferase 73d1	UGT73D1	udp-glycosyltransferase 73d1	1781	385	385	11.72	290	290	7.77	463	463	14.51	287	287	9.37	10.84	598	598	21.08	1159	1159	36.37	1346	1346	40.86	940	940	29.09	31.85
Nbv5tr6235056	11004.2	2.93	0	Acidic endochitinase Q (probable)	1710349abasic chitinase		class ii chitinase	1194	118908	118908	5399.54	153910	153910	6147.41	127959	127959	5980.53	109358	109358	5327.36	5713.71	250247	250247	13158.5	418133	418133	19572	366972	366972	16614.8	379675	379675	17526.5	16718
Nbv5tr6220714	12.12	2.93	0.00123	not determined by homology or low homology during annotation	---NA---		---NA---	394	55	57	7.84	43	45	5.45	46	48	6.8	34	34	5.02	6.28	146	149	23.74	136	142	20.14	131	138	18.93	74	77	10.77	18.4
Nbv5tr6231319	17.58	2.93	5.93e-06	Putative uncharacterized protein n=1 Tax=Vitis vinifera RepID=A5BXX2_VITVI (probable)	unnamed protein product		PREDICTED: uncharacterized protein LOC101254546	510	112	142	15.1	69	80	7.48	60	74	8.1	48	51	5.82	9.12	138	177	21.79	236	271	29.7	214	257	27.24	202	260	28.1	26.71
Nbv5tr6221516	22.62	2.93	0.04	Predicted protein n=1 Tax=Populus trichocarpa RepID=B9IQ58_POPTR (probable)	at5g05250 k18i23_5	AT5G05250	PREDICTED: uncharacterized protein LOC104222129	1191	238	238	10.83	287	287	11.49	257	257	12.04	256	256	12.5	11.72	1052	1052	55.46	640	640	30.03	709	710	32.23	424	424	19.62	34.33
Nbv5tr6215499	10.05	2.93	0.000263	Auxin-induced protein 5NG4 (probable)	nodulin 21-like transporter family protein	AT1G68170	wat1-related protein at1g68170-like	1571	187	187	6.45	132	132	4.01	202	202	7.18	86	86	3.18	5.21	432	432	17.26	351	351	12.49	371	371	12.77	527	527	18.49	15.25
Nbv5tr6222996	11.34	2.92	0.000843	not determined by homology or low homology during annotation	---NA---		eukaryotic translation initiation factor 5b-like	436	26	26	3.23	101	101	11.05	30	30	3.84	41	41	5.47	5.9	117	117	16.85	115	115	14.74	172	172	21.33	127	127	16.05	17.24
Nbv5tr6231297	123.51	2.92	2.62e-08	Probable protein arginine N-methyltransferase 1 sp|A2Z0C0.1|ANM1_ORYSI Probable protein arginine N-methyltransferase 1 (probable)	arginine methyltransferase		late blight resistance protein homolog r1b-16 isoform x1	1161	2037	2047	95.6	1138	1155	47.44	1393	1401	67.34	927	939	47.04	64.36	2786	2815	152.23	4594	4607	221.77	3646	3658	170.32	4329	4363	207.13	187.86
Nbv5tr6204419	85.72	2.92	5.77e-13	Uncharacterized protein n=1 Tax=Glycine max RepID=I1JPP7_SOYBN (probable)	heavy metal transport detoxification domain-containing protein	AT5G60800	neurofilament medium polypeptide	1743	1671	1671	51.98	1737	1737	47.53	972	972	31.12	1446	1446	48.25	44.72	4195	4197	151.18	4325	4325	138.68	4128	4128	128.03	3282	3285	103.88	130.44
Nbv5tr6238027	25.45	2.91	3.52e-06	IST1-like protein (probable)	regulator of vps4 activity in the mvb pathway protein	AT1G13340	biorientation of chromosomes in cell division protein 1-like 1	1884	465	466	13.41	426	431	10.91	499	500	14.81	447	456	14.08	13.3	1464	1480	49.32	1343	1357	40.26	1284	1306	37.47	939	956	27.97	38.75
Nbv5tr6220995	52.14	2.91	0	RAB6-interacting golgin (probable)	uncharacterized protein	AT2G27740	rab6-interacting golgin-like	925	432	445	26.08	554	586	30.21	442	461	27.81	377	400	25.15	27.32	1323	1386	94.07	1115	1201	72.56	1310	1381	80.71	1110	1183	70.49	79.46
Nbv5tr6213499	15.92	2.91	1.65e-06	Putative uncharacterized protein n=2 Tax=Vitis vinifera RepID=A5AQ22_VITVI (probable)	uncharacterized protein	AT3G43850	serine arginine repetitive matrix protein 2-like	1271	215	232	9.9	175	202	7.58	184	212	9.31	111	143	6.54	8.33	373	460	22.72	579	675	29.68	457	526	22.37	429	513	22.25	24.26
Nbv5tr6216442	66.08	2.9	3.68e-10	Arogenate dehydrogenase 2, chloroplastic (probable)	prephenate dehydrogenase family protein	AT1G15710	arogenate dehydrogenase chloroplastic-like	1499	1549	1549	56.03	1028	1028	32.71	686	686	25.54	640	640	24.83	34.78	2103	2103	88.08	2997	2997	111.74	3036	3036	109.49	2560	2560	94.13	100.86
Nbv5tr6241232	24.26	2.9	1.07e-09	not determined by homology or low homology during annotation	---NA---		---NA---	379	116	116	16.59	105	105	13.21	78	78	11.48	63	63	9.67	12.74	218	218	36.11	293	298	43.94	251	252	35.94	219	220	31.99	37
Nbv5tr6207616	153.63	2.9	2.54e-06	Non-symbiotic hemoglobin 2 (probable)	non-symbiotic hemoglobin 2	HB2	non-symbiotic hemoglobin 2	750	1000	1000	72.29	1618	1618	102.88	940	940	69.94	1019	1019	79.03	81.04	2096	2096	175.46	3103	3103	231.23	4219	4219	304.1	3100	3101	227.89	234.67
Nbv5tr6231904	28.83	2.9	0.00557	RING-H2 finger protein ATL2 (probable)	ring zinc finger protein		ring-h2 finger protein atl2-like	1609	276	469	15.8	282	478	14.17	300	504	17.48	211	364	13.16	15.15	942	1689	65.9	635	1120	38.9	706	1251	42.03	501	849	29.08	43.98
Nbv5tr6206827	12.02	2.9	6.29e-05	Subtilisin-like protease (probable)	subtilisin-like serine endopeptidase family protein	AIR3	subtilisin-like protease	2783	375	375	7.31	405	405	6.94	296	299	6	239	240	5.02	6.31	629	634	14.3	739	749	15.04	1067	1073	20.84	1156	1169	23.15	18.33
Nbv5tr6208204	10.36	2.9	0.000226	NAC domain-containing protein 42 (probable)	nac domain-containing protein 42	NAC042	transcription factor jungbrunnen 1-like	952	101	101	5.75	113	113	5.66	108	108	6.33	66	66	4.03	5.44	205	205	13.52	324	324	19.02	231	231	13.12	303	303	17.54	15.8
Nbv5tr6237118	56.44	2.89	0	MLO-like protein 6 (probable)	mlo-like protein 6	MLO6	mlo-like protein 6 isoform x1	2143	1549	1549	39.19	1385	1385	30.82	1059	1059	27.58	810	810	21.99	29.89	2421	2421	70.93	3510	3510	91.54	3778	3778	95.3	3404	3404	87.55	86.33
Nbv5tr6202123	30.18	2.88	1.66e-09	Ankyrin repeat-containing protein At5g02620 (probable)	ankyrin repeat-containing protein	AT1G10340	ankyrin repeat-containing protein at5g02620-like	1997	196	807	21.91	85	507	12.11	162	706	19.73	59	357	10.4	16.04	180	1250	39.3	363	1880	52.61	404	1758	47.59	268	1643	45.35	46.21
Nbv5tr6199638	179.37	2.88	1.91e-12	Probable calcium-binding protein CML41 (probable)	calmodulin-like protein		probable calcium-binding protein cml41	386	714	714	100.29	762	762	94.15	629	629	90.94	641	642	96.74	95.53	1280	1287	209.33	2088	2089	302.46	2008	2010	281.5	2125	2145	306.29	274.9
Nbv5tr6234620	14.31	2.87	8e-06	CBS domain-containing protein CBSCBSPB5 sp|Q0WLC7.2|Y5053_ARATH CBS domain-containing protein CBSCBSPB4 (probable)	cbs octicosapeptide phox bemp1 domain-containing protein	AT5G50530	cbs domain-containing protein cbscbspb5-like	2039	390	397	10.56	284	293	6.85	237	244	6.68	216	230	6.56	7.66	756	790	24.32	867	917	25.13	807	837	22.19	550	600	16.22	21.97
Nbv5tr6234731	17.39	2.86	1.03e-06	Putative uncharacterized protein n=1 Tax=Oryza sativa Indica Group RepID=B8BH64_ORYSI (probable)	---NA---		retrotransposon ty1-copia expressed	519	40	77	8.04	57	107	9.83	57	80	8.6	63	98	10.98	9.37	96	228	27.58	113	266	28.64	84	184	19.17	128	298	31.65	26.76
Nbv5tr6243661	62.87	2.86	1.48e-08	Putative AC9 transposase (probable)	putative transposase		zinc finger bed domain-containing protein ricesleeper 3-like	430	89	285	35.94	116	384	42.59	64	231	29.98	53	196	26.51	33.75	156	676	98.7	243	945	122.83	149	630	79.2	169	669	85.75	96.62
Nbv5tr6245972	111.17	2.85	0	3-hydroxy-3-methylglutaryl-coenzyme A reductase (probable)	3-hydroxy-3-methylglutaryl reductase		3-hydroxy-3-methylglutaryl-coenzyme a reductase	2872	2518	3676	69.4	1928	3179	52.79	2164	3241	62.97	1683	2710	54.88	60.01	4620	7449	162.84	5403	8362	162.72	7092	10739	202.14	5121	8183	157.04	171.19
Nbv5tr6219342	49.51	2.85	3.73e-06	not determined by homology or low homology during annotation	---NA---		arabinogalactan peptide 22-like	433	220	220	27.55	243	243	26.76	224	224	28.87	179	179	24.05	26.81	414	414	60.03	776	776	100.16	647	647	80.78	505	505	64.28	76.31
Nbv5tr6217255	13.63	2.85	1.49e-05	G-type lectin S-receptor-like serine/threonine-protein kinase RKS1 (probable)	receptor-like protein kinase		g-type lectin s-receptor-like serine threonine-protein kinase at4g27290	2807	498	499	9.64	408	408	6.93	352	352	7	283	283	5.86	7.36	746	746	16.69	1265	1265	25.19	1156	1156	22.26	1010	1010	19.83	20.99
Nbv5tr6230570	22.65	2.85	0.00156	not determined by homology or low homology during annotation	---NA---		---NA---	884	83	189	11.59	61	147	7.93	122	252	15.91	54	206	13.55	12.25	232	627	44.53	275	633	40.02	272	584	35.71	130	310	19.33	34.9
Nbv5tr6221492	1463.23	2.85	9.49e-08	Wound-induced protein WIN2 (probable)	pathogenesis-related 4	PR4	wound-induced protein win1-like	1281	14043	14043	594.38	32698	32698	1217.31	15074	15074	656.68	15312	15312	695.26	790.91	55921	55921	2740.74	53674	53674	2341.74	42389	42389	1788.83	49858	49858	2145.23	2254.14
Nbv5tr6213011	10.56	2.84	0.000222	Putative uncharacterized protein n=1 Tax=Vitis vinifera RepID=F6HKH0_VITVI (probable)	at3g10020 t22k18_16	AT3G10020	PREDICTED: uncharacterized protein LOC104223863	875	88	89	5.51	121	123	6.7	52	53	3.38	109	110	7.31	5.73	236	241	17.29	273	286	18.27	286	286	17.67	185	189	11.91	16.28
Nbv5tr6234800	10.74	2.84	0.00384	Probable CCR4-associated factor 1 homolog 11 (probable)	ccr4-associated factor 1b	AT5G22250	probable ccr4-associated factor 1 homolog 11	1225	156	156	6.9	100	100	3.89	176	176	8.02	94	94	4.46	5.82	375	375	19.22	354	354	16.15	486	486	21.45	209	209	9.4	16.56
Nbv5tr6206673	96.72	2.83	5.41e-11	Calcium-dependent protein kinase 32 (probable)	calmodulin-domain protein kinase 7	CPK7	calcium-dependent protein kinase 32-like	2683	2040	2830	57.19	2034	2799	49.75	1823	2526	52.54	1718	2390	51.81	52.82	4419	5838	136.61	6847	8406	175.1	6645	8310	167.44	4439	5794	119.03	149.54
Nbv5tr6236416	139.99	2.83	2.33e-11	Auxin-induced in root cultures protein 12 (probable)	auxin-responsive protein	AT5G47530	cytochrome b561 and domon domain-containing protein at5g47530-like	1800	3163	3163	95.27	2603	2603	68.97	2565	2565	79.52	1929	1929	62.33	76.52	5713	5713	199.27	8317	8317	258.24	7752	7752	232.81	5735	5739	175.73	216.51
Nbv5tr6237110	124.75	2.83	3.09e-07	7-ethoxycoumarin O-deethylase (probable)	cytochrome p450 76c4	CYP76C4	geraniol 8-hydroxylase-like	1722	2056	2056	64.74	2520	2526	69.96	2212	2217	71.85	1963	1967	66.44	68.24	4118	4131	150.61	6273	6294	204.28	5473	5478	171.97	7623	7658	245.12	192.99
Nbv5tr6233780	121.38	2.83	7.94e-07	Probable mitochondrial 2-oxoglutarate/malate carrier protein (probable)	mitochondrial dicarboxylate carrier protein	UCP5	mitochondrial uncoupling protein 5-like	1366	1642	1646	65.33	1697	1712	59.77	1755	1768	72.23	1580	1609	68.51	66.46	4249	4305	197.86	4745	4803	196.51	5735	5764	228.11	3153	3194	128.88	187.84
Nbv5tr6214917	12.91	2.83	0.00515	Nitrate transporter 1.4 (probable)	nitrate transporter		protein nrt1 ptr family -like	2097	254	322	8.33	336	393	8.94	185	202	5.38	171	203	5.63	7.07	487	725	21.71	330	473	12.61	505	682	17.58	648	1066	28.02	19.98
Nbv5tr6222167	16.65	2.83	2.8e-06	Sex determination protein tasselseed-2 (probable)	short-chain dehydrogenase reductase 2a	AT3G51680	short-chain dehydrogenase reductase 2a-like	1207	166	229	10.29	123	257	10.15	108	173	8	86	164	7.9	9.09	333	583	30.33	290	554	25.65	380	640	28.66	189	401	18.31	25.74
Nbv5tr6220597	132.9	2.82	2.96e-07	Monoglyceride lipase (probable)	alpha beta-hydrolases superfamily protein	AT2G39420	caffeoylshikimate esterase-like	1268	2022	2022	86.46	2202	2202	82.82	1273	1273	56.03	1453	1453	66.65	72.99	3002	3002	148.64	5047	5047	222.45	5833	5833	248.68	4688	4688	203.78	205.89
Nbv5tr6225388	119.08	2.82	8.07e-07	Expansin-like B1 (probable)	expansin-like b1	EXLB1	expansin-like b1	1118	1712	1712	83.03	1901	1901	81.09	920	920	45.92	1002	1002	52.13	65.54	3175	3175	178.3	2824	2824	141.17	3991	3991	192.98	4585	4585	226.04	184.62
Nbv5tr6244539	179.28	2.82	8.44e-10	Protein LURP-one-related 15 (probable)	lor15_arath ame: full=protein lurp-one-related 15	AT5G01750	protein lurp-one-related 10-like	1288	3021	3021	127.17	2790	2790	103.3	2028	2028	87.87	1696	1698	76.68	98.76	4885	4906	239.14	6850	6861	297.71	7982	7982	335.01	5595	5615	240.28	278.04
Nbv5tr6240698	10.27	2.81	0.000306	Uncharacterized protein n=1 Tax=Lotus japonicus RepID=I3S5H7_LOTJA (probable)	unknown		invertase inhibitor	559	81	81	7.86	56	56	4.78	53	53	5.29	46	46	4.79	5.68	127	127	14.26	175	175	17.5	153	153	14.8	172	175	17.25	15.95
Nbv5tr6221430	220.99	2.81	1.42e-11	Peroxidase 52 (probable)	peroxidase 52	AT5G05340	peroxidase p7-like	1342	3092	3092	124.92	2285	2285	81.2	3969	3969	165.04	2719	2719	117.85	122.25	8269	8269	386.85	9279	9279	386.43	7708	7708	310.5	7041	7041	289.18	343.24
Nbv5tr6206786	306.13	2.81	8.25e-07	Thioredoxin reductase 2 (probable)	nadph-dependent thioredoxin reductase a	NTRA	thioredoxin reductase ntrb-like	1561	5461	5461	189.68	4678	4678	142.92	4949	4949	176.92	4508	4508	167.98	169.37	14329	14329	576.31	15363	15363	550.04	12665	12665	438.6	9546	9546	337.06	475.5
Nbv5tr6220627	105.49	2.81	6.07e-11	Rhodanese-like domain-containing protein 15, chloroplastic (probable)	senescence-associated protein din1	SEN1	thiosulfate sulfurtransferase chloroplastic-like	837	1313	1313	85.05	1185	1185	67.52	676	676	45.07	507	507	35.23	58.22	1834	1834	137.57	2622	2622	175.08	2696	2696	174.12	2552	2552	168.05	163.71
Nbv5tr6231568	476.64	2.8	6.89e-14	3-hydroxy-3-methylglutaryl-coenzyme A reductase (probable)	3-hydroxy-3-methylglutaryl reductase		3-hydroxy-3-methylglutaryl-coenzyme a reductase	2575	11513	14199	298.97	11257	14499	268.53	9378	11824	256.25	7855	10336	233.48	264.31	19250	24666	601.4	30331	36355	789.06	27820	33962	712.99	30581	40193	860.32	740.94
Nbv5tr6240670	20.65	2.8	4.92e-07	not determined by homology or low homology during annotation	---NA---		---NA---	523	157	160	16.59	90	94	8.57	111	124	13.23	66	67	7.45	11.46	253	269	32.29	338	350	37.4	285	295	30.49	263	268	28.24	32.11
Nbv5tr6221518	156.88	2.8	0.00148	NtPRp27 n=1 Tax=Nicotiana tabacum RepID=Q9XIY9_TOBAC (probable)	basic secretory protein family protein	AT2G15220	p27-like protein	1075	1747	1781	89.83	941	972	43.12	2775	2865	148.73	1196	1229	66.5	87.04	2595	2653	154.94	4633	4742	246.53	5424	5556	279.4	5604	5750	294.81	243.92
Nbv5tr6224509	59.2	2.8	0	Probable WRKY transcription factor 51 (probable)	wrky transcription factor 51	WRKY51	probable wrky transcription factor 51	705	384	384	29.53	634	634	42.89	366	366	28.97	364	364	30.03	32.86	981	982	87.45	1275	1275	101.08	1224	1224	93.86	1098	1098	85.84	92.06
Nbv5tr6227308	13.52	2.8	8.09e-05	E3 ubiquitin-protein ligase MARCH1 (probable)	ring fyve phd zinc finger-containing protein	AT1G02610	ring fyve phd zinc finger-containing	1012	143	143	7.66	218	218	10.27	102	102	5.62	114	114	6.55	7.53	385	385	23.88	246	246	13.59	430	430	22.97	436	436	23.75	21.05
Nbv5tr6228071	278.82	2.79	0	Probable glutathione S-transferase (probable)	glutathione s-transferase tau 8	GSTU8	probable glutathione s-transferase	1024	408	1926	101.98	744	4226	196.82	586	2662	145.07	634	3149	178.87	155.68	1182	6300	386.26	1657	9204	502.34	1911	7470	394.35	1734	8454	455.04	434.5
Nbv5tr6237574	81.03	2.78	0	4-coumarate--CoA ligase-like 10 (similar to)	4-coumarate- ligase-like protein	AT3G48990	4-coumarate-- ligase-like 10	1707	1565	1565	49.71	1401	1401	39.14	1557	1557	50.9	1254	1254	42.73	45.62	2961	2961	108.9	4247	4247	139.05	4485	4485	142.03	3612	3612	116.63	126.65
Nbv5tr6222696	13.44	2.78	0.000699	not determined by homology or low homology during annotation	---NA---		---NA---	217	49	49	12.24	16	16	3.52	22	22	5.66	33	33	8.85	7.57	68	69	19.96	111	111	28.59	71	72	17.94	69	69	17.53	21
Nbv5tr6220716	34.67	2.78	1.95e-05	Probable alpha,alpha-trehalose-phosphate synthase [UDP-forming] 11 (probable)	#NAME?	TPS11	probable -trehalose-phosphate synthase	3928	587	2207	30.46	315	1341	16.28	265	1115	15.84	307	1034	15.31	19.47	861	3221	51.48	752	2827	40.22	1198	4229	58.2	1420	4751	66.67	54.14
Nbv5tr6203768	12.24	2.78	5.83e-05	UDP-glycosyltransferase 89B1 (probable)	udp-glucosyl transferase 89b1	UGT89B1	udp-glycosyltransferase 89b1-like	1888	213	213	6.12	246	247	6.24	279	279	8.25	221	222	6.84	6.86	450	450	14.96	623	623	18.44	845	845	24.19	643	644	18.8	19.1
Nbv5tr6231811	27.19	2.78	1.59e-08	UDP-glycosyltransferase 91C1 (probable)	udp-glycosyltransferase 91c1	AT5G49690	udp-glycosyltransferase 91c1	1773	759	759	23.21	488	488	13.13	414	414	13.03	361	361	11.84	15.3	1309	1309	46.35	1421	1421	44.79	1339	1339	40.83	1222	1222	37.99	42.49
Nbv5tr6243705	27.17	2.77	3.65e-08	Sn1-specific diacylglycerol lipase beta (probable)	calmodulin-binding heat-shock protein		calmodulin-binding heat-shock protein	2100	620	620	16.01	731	731	16.6	580	580	15.41	484	484	13.41	15.36	1733	1733	51.81	1660	1660	44.18	1600	1600	41.19	1255	1255	32.94	42.53
Nbv5tr6230677	33.4	2.77	8.35e-13	Phospholipase A1-Igamma2, chloroplastic (probable)	phospholipase a1-igamma2	AT2G30550	phospholipase a1- chloroplastic-like	1767	631	631	19.36	689	689	18.6	664	664	20.97	509	509	16.76	18.92	1290	1290	45.83	1746	1746	55.22	1963	1963	60.06	1544	1544	48.16	52.32
Nbv5tr6199135	12.09	2.76	0.00276	Elicitor inducible protein n=1 Tax=Nicotiana tabacum RepID=Q9FXT1_TOBAC (probable)	lipase plat lh2 family protein	AT4G39730	lipoxygenase homology domain-containing protein 1-like	886	96	96	5.87	161	161	8.67	141	141	8.88	56	61	4	6.86	306	308	21.83	226	226	14.26	226	231	14.09	408	412	25.63	18.95
Nbv5tr6216027	18.64	2.76	0.000453	not determined by homology or low homology during annotation	---NA---		---NA---	600	183	183	16.54	51	51	4.05	160	160	14.88	72	72	6.98	10.61	246	246	25.74	407	407	37.91	325	325	29.28	262	262	24.07	29.25
Nbv5tr6237128	11.84	2.76	0.02	Retrovirus-related Pol polyprotein from transposon TNT 1-94 (probable)	AC084807_10polyprotein, putative		polyprotein	6001	598	1029	9.3	395	829	6.59	353	646	6.01	257	513	4.97	6.72	1163	2559	26.77	681	1444	13.45	1129	2390	21.53	636	1358	12.47	18.56
Nbv5tr6211794	28.12	2.76	0.01	Putative uncharacterized protein n=2 Tax=Vitis vinifera RepID=F6HCT8_VITVI (probable)	grdp1_arath ame: full=glycine-rich domain-containing protein 1 short= 1	AT2G22660	PREDICTED: uncharacterized protein LOC104233188	2814	102	984	18.96	49	830	14.07	54	901	17.87	42	633	13.08	15.99	74	1417	31.61	104	1853	36.8	161	3548	68.16	76	2037	39.9	44.12
Nbv5tr6201762	10.8	2.75	0.000228	Alcohol dehydrogenase 1 (probable)	alcohol dehydrogenase		alcohol dehydrogenase 1	1674	172	172	5.57	196	196	5.58	213	213	7.1	186	186	6.46	6.18	416	416	15.6	529	529	17.66	553	553	17.86	510	510	16.79	16.98
Nbv5tr6212713	43.07	2.74	5.1e-11	Putative uncharacterized protein n=1 Tax=Vitis vinifera RepID=F6GVD8_VITVI (probable)	uncharacterized protein	AT2G44670	PREDICTED: uncharacterized protein LOC104228208	790	336	336	23.06	390	390	23.54	412	412	29.1	316	317	23.34	24.76	814	818	65.01	1185	1189	84.12	913	914	62.54	849	855	59.65	67.83
Nbv5tr6207122	22.31	2.74	9.07e-08	Probable alpha,alpha-trehalose-phosphate synthase [UDP-forming] 11 (probable)	#NAME?	TPS11	probable -trehalose-phosphate synthase	3531	228	1037	15.92	239	1200	16.21	143	757	11.96	122	437	7.2	12.82	343	1506	26.78	615	2437	38.57	606	2465	37.74	596	2398	37.43	35.13
Nbv5tr6237805	11.29	2.73	0.000193	Aristolochene synthase (probable)	alpha-humulene (-)- -beta-caryophyllene synthase	TPS21	5-epi-aristolochene synthase	1937	94	239	6.69	57	221	5.44	55	181	5.21	65	291	8.74	6.52	106	433	14.03	176	821	23.69	142	548	15.29	157	641	18.24	17.81
Nbv5tr6215371	21.29	2.73	0.000863	Cytochrome P450 98A3 (similar to)	cytochrome p450		cytochrome p450 98a2-like	1190	148	229	10.43	187	287	11.5	215	315	14.77	179	256	12.51	12.31	605	880	46.43	507	767	36.02	336	551	25.03	359	581	26.91	33.6
Nbv5tr6237061	15.34	2.73	3.63e-05	17.3 kDa class II heat shock protein (probable)	heat shock protein -ii	HSP17.6II	kda class ii heat shock	776	89	142	9.92	59	135	8.3	50	103	7.41	59	131	9.82	8.86	106	285	23.06	189	446	32.12	180	322	22.43	123	270	19.18	24.2
Nbv5tr6203410	19.04	2.73	0.000135	not determined by homology or low homology during annotation	---NA---		---NA---	761	162	162	11.54	133	133	8.33	188	188	13.79	136	136	10.39	11.01	382	382	31.52	533	533	39.14	411	411	29.2	281	281	20.35	30.05
Nbv5tr6241927	40.87	2.73	0.0002	Probable xyloglucan endotransglucosylase/hydrolase protein 16 (probable)	xyloglucan endotransglucosylase hydrolase protein 16	XTH16	probable xyloglucan endotransglucosylase hydrolase protein 16	1082	352	364	18.24	447	469	20.67	535	572	29.5	466	483	25.96	23.59	1177	1301	75.49	1220	1313	67.82	1418	1516	75.74	682	762	38.82	64.47
Nbv5tr6225224	11.3	2.72	0.000153	Probable galactinol--sucrose galactosyltransferase 6 (probable)	galactinol--sucrose galactosyltransferase 6	DIN10	probable galactinol--sucrose galactosyltransferase 6	3249	310	365	6.09	424	482	7.08	360	394	6.77	307	353	6.32	6.56	873	978	18.9	698	774	13.31	1018	1107	18.42	1068	1228	20.83	17.87
Nbv5tr6213972	62.28	2.71	0	Monoglyceride lipase (probable)	alpha beta fold family protein	AT5G16120	caffeoylshikimate esterase-like	1704	1058	1236	39.33	1038	1288	36.05	971	1203	39.4	729	894	30.52	36.32	2207	2573	94.8	3139	3454	113.29	2915	3165	100.41	2335	2656	85.91	98.6
Nbv5tr6214449	15.74	2.71	3.88e-06	Heat stress transcription factor C-1 (probable)	heat shock factor		heat stress transcription factor c-1	1547	316	316	11.08	277	277	8.54	165	165	5.95	300	300	11.28	9.21	517	517	20.98	607	607	21.93	760	760	26.56	850	852	30.36	24.96
Nbv5tr6225211	52.36	2.71	1.08e-07	Uncharacterized protein C24B11.05 (probable)	haloacid dehalogenase-like hydrolase domain-containing protein	AT2G32150	PREDICTED: uncharacterized protein LOC104227838	1278	576	576	24.44	821	821	30.64	642	642	28.03	863	863	39.28	30.6	1682	1683	82.68	2257	2258	98.75	2131	2131	90.14	1395	1397	60.25	82.95
Nbv5tr6206610	46.14	2.7	0	Arginine decarboxylase (probable)	arginine decarboxylase 2	ADC2	arginine decarboxylase	3059	863	1281	22.7	1241	1773	27.64	1008	1554	28.35	1106	1555	29.57	27.07	2607	3628	74.46	2909	4155	75.91	2965	4092	72.31	2745	3893	70.14	73.21
Nbv5tr6239739	39.38	2.7	5.99e-10	E3 ubiquitin-protein ligase RGLG1 (probable)	e3 ubiquitin-protein ligase rglg1	RGLG1	e3 ubiquitin-protein ligase rglg2-like	690	363	363	28.52	260	260	17.97	324	324	26.2	239	239	20.15	23.21	529	529	48.13	895	895	72.49	834	834	65.34	806	806	64.38	62.59
Nbv5tr6234003	45.07	2.7	2.96e-07	Type I inositol 1,4,5-trisphosphate 5-phosphatase 11 (probable)	type i inositol- -trisphosphate 5-phosphatase 11	5PTASE11	type i inositol -trisphosphate 5-phosphatase 11	1475	448	1000	36.76	295	723	23.38	292	635	24.02	242	563	22.2	26.59	476	1307	55.63	757	2097	79.46	993	2345	85.94	649	1756	65.62	71.66
Nbv5tr6219219	13.38	2.69	3.18e-05	Alanine aminotransferase 2, mitochondrial (similar to)	alanine aminotransferase 2	ALAAT2	alanine aminotransferase 2-like	2250	48	383	9.23	31	342	7.25	12	288	7.14	26	308	7.96	7.9	57	746	20.82	75	847	21.04	120	975	23.43	56	809	19.82	21.27
Nbv5tr6221933	42.45	2.69	0	Ankyrin repeat-containing protein At5g02620 (probable)	ankyrin repeat-containing protein	AT4G10720	ankyrin repeat-containing protein at3g12360-like	1717	883	883	27.88	822	822	22.83	857	857	27.85	644	644	21.82	25.1	1794	1794	65.6	1959	1959	63.77	2340	2340	73.67	2092	2092	67.16	67.55
Nbv5tr6237281	45.85	2.69	0	Caffeoyl-CoA O-methyltransferase 3 (probable)	caffeoyl- o-methyltransferase	CCoAOMT1	caffeoyl- o-methyltransferase-like	1003	550	557	30.11	546	555	26.39	512	524	29.15	391	399	23.14	27.2	1054	1074	67.23	1236	1255	69.93	1457	1482	79.88	1340	1368	75.18	73.05
Nbv5tr6245534	218.08	2.68	6.46e-11	Alanine aminotransferase 2, mitochondrial (probable)	alanine aminotransferase 2	ALAAT2	alanine aminotransferase 2-like	2410	3911	6474	145.65	3555	6862	135.79	2939	5311	122.98	2297	4723	113.99	129.6	7259	15026	391.44	8927	17061	395.65	8404	15135	339.49	5420	11549	264.13	347.68
Nbv5tr6219894	27.52	2.68	9.8e-06	Probable mitochondrial 2-oxoglutarate/malate carrier protein (probable)	mitochondrial dicarboxylate carrier protein	UCP5	mitochondrial uncoupling protein 5-like	911	273	277	16.49	277	281	14.71	258	259	15.87	279	289	18.45	16.38	685	701	48.31	741	743	45.58	860	876	51.98	476	491	29.71	43.9
Nbv5tr6239136	10.67	2.68	0.000328	not determined by homology or low homology during annotation	---NA---		---NA---	868	121	121	7.56	119	119	6.54	77	77	4.95	96	96	6.43	6.37	220	220	15.91	318	318	20.48	241	241	15.01	264	264	16.76	17.04
Nbv5tr6228070	201.84	2.68	5.8e-07	Probable glutathione S-transferase (probable)	glutathione s-transferase tau 8	GSTU8	probable glutathione s-transferase	968	307	1423	79.7	158	2712	133.61	432	1995	115.01	288	2529	151.96	120.07	243	4351	282.2	586	7109	410.45	771	4685	261.64	505	5855	333.38	321.92
Nbv5tr6213178	22.42	2.68	9.31e-05	Scarecrow-like protein 33 (probable)	scarecrow 11 protein	AT5G59450	scarecrow-like protein 14	2550	637	637	13.54	672	672	12.57	628	628	13.74	594	594	13.55	13.35	1775	1775	43.7	1378	1378	30.2	2018	2018	42.78	1222	1222	26.41	35.77
Nbv5tr6224965	119.03	2.68	5.08e-08	Trans-cinnamate 4-monooxygenase (probable)	cinnamate-4-hydroxylase		trans-cinnamate 4-monooxygenase	1925	2068	2099	59.12	2895	2996	74.22	2386	2459	71.29	2540	2627	79.38	71	7218	7539	245.88	5523	5788	168.04	5847	6004	168.61	5940	6202	177.58	190.03
Nbv5tr6246020	22.19	2.67	0.00504	Putative uncharacterized protein n=1 Tax=Ricinus communis RepID=B9RYB5_RICCO (probable)	---NA---		PREDICTED: uncharacterized protein LOC104113034	792	116	262	17.94	90	228	13.73	80	160	11.27	68	140	10.28	13.31	210	616	48.83	143	434	30.63	188	593	40.48	121	317	22.06	35.5
Nbv5tr6201786	68.42	2.67	0	Putative receptor-like protein kinase At1g72540 (probable)	protein kinase	AT2G05940	receptor-like protein kinase at1g72540	1953	1817	1817	50.44	1622	1622	39.61	1438	1438	41.09	1095	1095	32.61	40.94	3038	3038	97.66	4419	4419	126.46	4144	4144	114.71	3494	3494	98.61	109.36
Nbv5tr6205153	37.95	2.67	3.56e-14	Secretory carrier-associated membrane protein 2 (probable)	secretory carrier membrane protein	SC3	secretory carrier-associated membrane protein 2-like	1431	491	611	23.15	550	680	22.66	501	642	25.04	387	498	20.24	22.77	962	1234	54.14	1353	1797	70.18	1197	1501	56.7	1197	1606	61.86	60.72
Nbv5tr6233172	86.03	2.66	6.33e-13	Flavonol synthase/flavanone 3-hydroxylase (probable)	flavone synthase		flavonol synthase flavanone 3-hydroxylase-like	1313	1626	1627	67.19	1305	1308	47.51	947	948	40.29	1164	1168	51.74	51.68	2882	2903	138.81	3863	3871	164.77	3043	3050	125.57	2880	2899	121.69	137.71
Nbv5tr6205394	10.05	2.66	0.000541	Sucrose synthase (probable)	sucrose synthase like protein		sucrose synthase	954	73	73	4.15	109	109	5.45	123	123	7.19	121	121	7.38	6.04	316	316	20.8	236	236	13.83	274	274	15.53	246	246	14.21	16.09
Nbv5tr6203950	32.15	2.65	3.82e-08	Cytokinin riboside 5'-monophosphate phosphoribohydrolase LOG1 (probable)	cytokinin riboside 5 -monophosphate phosphoribohydrolase log1	LOG1	cytokinin riboside 5 -monophosphate phosphoribohydrolase log1-like	1227	673	680	30.05	453	459	17.84	320	324	14.74	318	323	15.31	19.48	1039	1053	53.88	1049	1054	48.01	1076	1081	47.63	1257	1269	57	51.63
Nbv5tr6200812	23.82	2.65	0.05	Uncharacterized histidine-rich protein DDB_G0274557 (probable)	pollen ole e 1 allergen and extensin family protein	AT3G09925	extensin-2- partial	3405	990	1389	22.12	280	477	6.68	667	1054	17.27	423	676	11.55	14.41	2023	3152	58.12	1038	1521	24.97	1948	2652	42.1	1139	1712	27.71	38.22
Nbv5tr6221351	39.51	2.65	2.4e-05	Uncharacterized protein n=2 Tax=Glycine max RepID=I1LZ99_SOYBN (probable)	act domain-containing protein	AT2G36840	PREDICTED: uncharacterized protein LOC104214888	1977	1043	1043	28.6	983	983	23.71	803	803	22.67	706	706	20.77	23.94	1295	1295	41.12	2475	2475	69.97	2566	2566	70.16	2602	2602	72.54	63.45
Nbv5tr6243347	30.62	2.65	7.41e-09	Probable WRKY transcription factor 71 (probable)	wrky dna-binding protein 28	WRKY28	probable wrky transcription factor 71	1330	616	616	25.11	426	431	15.45	466	469	19.68	312	316	13.82	18.52	839	851	40.17	1390	1409	59.21	1225	1240	50.4	1103	1128	46.75	49.13
Nbv5tr6245225	16.32	2.64	3.55e-06	Elicitor-responsive protein 1 (probable)	calcium-dependent lipid-binding domain-containing protein	AT4G34150	elicitor-responsive protein 1-like isoform x1	1591	265	408	13.9	168	265	7.94	180	310	10.87	121	191	6.98	9.93	385	663	26.16	436	831	29.19	537	835	28.37	348	614	21.27	26.25
Nbv5tr6200786	141.6	2.64	0.00982	not determined by homology or low homology during annotation	---NA---		---NA---	282	631	632	121.51	388	388	65.62	416	416	82.32	365	365	75.29	86.18	1099	1101	245.12	1655	1655	328	1074	1074	205.88	676	676	132.13	227.78
Nbv5tr6224948	35.55	2.63	2.88e-06	3-hydroxy-3-methylglutaryl-coenzyme A reductase 1 (probable)	3-hydroxy-3-methylglutaryl-coenzyme a reductase 1	HMG1	3-hydroxy-3-methylglutaryl-coenzyme a reductase 1	2696	765	1006	20.23	837	1155	20.43	897	1173	24.28	721	1044	22.52	21.87	2184	3112	72.47	1616	2189	45.38	2334	3065	61.46	1789	2464	50.37	57.42
Nbv5tr6223124	30.3	2.63	0.01	BURP domain-containing protein 3 (probable)	AT5G25610		burp domain-containing protein 5-like	1369	385	385	15.25	934	934	32.54	198	198	8.07	436	436	18.52	18.6	782	782	35.86	969	969	39.56	1328	1328	52.44	1682	1682	67.72	48.9
Nbv5tr6207784	35.74	2.63	2.86e-08	Sugar transport protein 14 (probable)	sugar transport protein 14	STP14	sugar transport protein 14-like	2083	89	1048	27.28	168	852	19.51	84	844	22.61	101	655	18.29	21.92	348	1590	47.92	398	2098	56.29	260	2103	54.58	484	2716	71.87	57.66
Nbv5tr6235385	15.46	2.63	7.7e-06	Putative AC9 transposase (probable)	putative protein		zinc finger bed domain-containing protein ricesleeper 3-like	304	46	65	11.59	46	67	10.51	39	50	9.18	26	35	6.7	9.49	82	121	24.99	94	152	27.94	74	122	21.69	104	139	25.2	24.96
Nbv5tr6227049	47.03	2.62	0.000814	Avr9/Cf-9 rapidly elicited protein 75 n=1 Tax=Nicotiana tabacum RepID=Q9FQY9_TOBAC (probable)	---NA---		af211540_1 avr9 cf-9 rapidly elicited protein 75	891	523	587	35.72	253	356	19.05	394	525	32.88	291	435	28.4	29.01	691	1105	77.86	1015	1419	89.01	1168	1522	92.34	471	727	44.97	76.05
Nbv5tr6216641	11.07	2.62	0.000269	Probable mitochondrial chaperone bcs1 (probable)	hypothetical protein		mitochondrial chaperone bcs1-like	2066	241	241	6.32	287	287	6.62	274	274	7.4	246	246	6.93	6.82	642	642	19.51	669	669	18.1	713	713	18.66	573	573	15.29	17.89
Nbv5tr6222378	26.76	2.62	1.59e-07	not determined by homology or low homology during annotation	---NA---		---NA---	835	267	267	17.34	253	253	14.45	293	293	19.58	213	213	14.84	16.55	466	466	35.04	795	795	53.21	601	601	38.91	698	698	46.07	43.31
Nbv5tr6210273	55.88	2.62	0	Phosphoenolpyruvate carboxykinase [ATP] (probable)	phosphoenolpyruvate carboxykinase-like protein		phosphoenolpyruvate carboxykinase	453	282	282	33.75	265	265	27.9	301	301	37.08	305	305	39.16	34.47	584	584	80.94	777	777	95.86	816	816	97.38	717	717	87.24	90.35
Nbv5tr6235699	27.13	2.62	5.77e-10	Retrovirus-related Pol polyprotein from transposon TNT 1-94 (probable)	retroelement pol polyprotein		polx_tobac ame: full=retrovirus-related pol polyprotein from transposon tnt 1-94 includes: ame: full=protease includes: ame: full=reverse transcriptase includes: ame: full=endonuclease	874	237	294	18.24	172	264	14.41	181	257	16.41	202	270	17.97	16.76	435	682	48.99	402	595	38.05	504	672	41.56	471	744	46.92	43.88
Nbv5tr6213316	27.19	2.61	6.13e-10	Acyl-CoA-binding domain-containing protein 3 (probable)	At4g24230		acyl- -binding domain-containing protein 3-like	1894	230	569	16.29	292	816	20.55	178	526	15.5	175	498	15.29	16.91	386	1246	41.3	548	1527	45.06	535	1490	42.53	490	1632	47.49	44.1
Nbv5tr6205009	21.1	2.61	3.26e-05	Putative glycosyltransferase 7 (probable)	glycosyltransferase 6	AT4G37690	glycosyltransferase 6-like	2084	560	560	14.57	589	589	13.48	466	466	12.48	431	431	12.03	13.14	1295	1295	39.01	1023	1023	27.43	1637	1637	42.46	1060	1060	28.03	34.24
Nbv5tr6236780	13.49	2.61	0.000137	Phi-1 protein n=2 Tax=Solanaceae RepID=O82161_TOBAC (probable)	protein exordium	EXO	protein exordium-like	1415	55	226	8.66	63	196	6.61	44	231	9.11	45	223	9.17	8.39	108	496	22.01	110	579	22.87	121	719	27.47	61	389	15.15	21.87
Nbv5tr6235939	13.22	2.6	5.04e-05	Retrovirus-related Pol polyprotein from transposon TNT 1-94 (probable)	---NA---		polx_tobac ame: full=retrovirus-related pol polyprotein from transposon tnt 1-94 includes: ame: full=protease includes: ame: full=reverse transcriptase includes: ame: full=endonuclease	569	33	110	10.48	24	79	6.62	34	95	9.32	21	65	6.64	8.27	42	153	16.88	58	216	21.22	82	257	24.42	72	242	23.44	21.49
Nbv5tr6206593	66.23	2.6	0.00254	Trans-cinnamate 4-monooxygenase (probable)	cinnamate-4-hydroxylase		trans-cinnamate 4-monooxygenase-like	1963	416	1409	38.92	401	1639	39.82	426	1465	41.65	366	1530	45.34	41.43	935	4897	156.62	737	3260	92.82	936	3723	102.53	642	2802	78.67	107.66
Nbv5tr6205076	32.26	2.6	2.24e-08	Vacuolar-sorting receptor 1 (probable)	vacuolar-sorting receptor 1	VSR1	vacuolar-sorting receptor 1-like	2817	212	1307	25.16	122	920	15.58	141	1095	21.69	110	887	18.31	20.18	109	1938	43.19	166	3128	62.06	282	3046	58.45	169	2355	46.08	52.45
Nbv5tr6219216	21.35	2.59	1.51e-05	Alanine aminotransferase 2, mitochondrial (similar to)	alanine aminotransferase		alanine aminotransferase 2-like	2280	103	741	17.62	32	405	8.47	124	788	19.29	33	330	8.42	13.45	144	1336	36.79	199	1509	36.99	269	1522	36.09	137	1213	29.32	34.8
Nbv5tr6203878	245.23	2.59	3.85e-07	Putative UDP-glucose flavonoid 3-O-glucosyltransferase 3 (probable)	udp-glycosyltransferase hyr1	HYR1	anthocyanidin 3-o-glucosyltransferase 2-like	1801	5427	5427	163.38	5655	5655	149.74	4609	4609	142.81	4982	4982	160.9	154.21	8416	8416	293.38	14561	14561	451.86	15924	15924	477.97	12239	12239	374.56	399.44
Nbv5tr6235772	12.75	2.59	7.63e-05	G-type lectin S-receptor-like serine/threonine-protein kinase SD2-5 (probable)	g-type lectin s-receptor-like serine threonine-protein kinase sd2-5	SD2-5	g-type lectin s-receptor-like serine threonine-protein kinase sd2-5	2843	533	533	10.16	395	395	6.63	424	424	8.32	343	343	7.02	8.03	773	773	17.07	1009	1009	19.84	1378	1378	26.2	1033	1033	20.03	20.78
Nbv5tr6232210	18.21	2.59	9.67e-07	Uncharacterized protein At4g19900 (probable)	alpha -glycosyltransferase family protein	AT2G38150	lactosylceramide 4-alpha-galactosyltransferase-like	1665	390	390	12.7	352	352	10.08	388	388	13	285	285	9.96	11.44	818	818	30.84	858	858	28.8	1019	1019	33.08	781	781	25.85	29.65
Nbv5tr6205224	13.4	2.59	4.78e-05	Putative uncharacterized protein n=1 Tax=Vitis vinifera RepID=F6GU90_VITVI (probable)	unknown		PREDICTED: uncharacterized protein LOC104221562	2054	225	378	9.98	184	300	6.97	201	354	9.62	160	252	7.14	8.42	448	668	20.42	691	933	25.39	556	801	21.08	478	761	20.42	21.83
Nbv5tr6200854	151.45	2.59	0.01	Probable xyloglucan endotransglucosylase/hydrolase protein 23 (probable)	probable xyloglucan endotransglucosylase hydrolase protein 23	XTR6	probable xyloglucan endotransglucosylase hydrolase protein 23	960	1366	1366	77.15	1777	1778	88.33	1802	1805	104.93	1819	1820	110.27	95.17	3752	3753	245.44	3506	3509	204.28	6519	6523	367.32	2950	2951	169.43	246.62
Nbv5tr6233641	21.72	2.59	6.32e-08	Hydroxycinnamoyl-Coenzyme A shikimate/quinate hydroxycinnamoyltransferase (probable)	anthranilate n-benzoyltransferase		shikimate o-hydroxycinnamoyltransferase	1763	446	549	16.88	261	392	10.6	377	484	15.32	260	357	11.78	13.65	694	930	33.12	911	1264	40.07	911	1151	35.29	765	1055	32.98	35.37
Nbv5tr6201455	19.75	2.59	7.18e-06	TMV resistance protein N (probable)	tir-nbs-lrr class disease resistance protein	AT5G36930	tmv resistance protein n-like isoform x2	3998	1398	1398	18.96	955	955	11.39	864	864	12.06	508	508	7.39	12.45	1965	1965	30.86	2632	2632	36.79	2361	2361	31.92	2120	2120	29.23	32.2
Nbv5tr6222284	10.91	2.59	0.000338	Putative uncharacterized protein n=1 Tax=Vitis vinifera RepID=E0CNY8_VITVI (probable)	---NA---		unnamed protein product	915	150	164	9.72	82	90	4.69	102	113	6.89	89	98	6.23	6.88	188	192	13.17	276	288	17.59	353	378	22.33	269	300	18.07	17.79
Nbv5tr6226506	118.12	2.58	0	14-3-3-like protein E (probable)	14-3-3-like protein gf14 psi	GRF3	14-3-3 protein 4-like	2600	3599	3599	75.05	4045	4045	74.2	3423	3423	73.47	3409	3409	76.26	74.74	7364	7367	177.89	9610	9611	206.59	9913	9913	206.11	8525	8531	180.85	192.86
Nbv5tr6207667	175.08	2.58	0.000285	ABC transporter B family member 4 (probable)	abc transporter b family member 21	PGP21	abc transporter b family member 21-like	4592	11096	11098	131.04	9859	9864	102.44	9735	9738	118.34	7128	7128	90.29	110.53	29142	29150	398.55	22657	22663	275.83	20539	20540	241.8	18842	18851	226.27	285.61
Nbv5tr6234804	478.98	2.58	1.05e-08	Putative uncharacterized protein n=2 Tax=Solanum tuberosum RepID=Q3HVL0_SOLTU (probable)	ac061957_5contains a weak similarity to a farnesylated protein gmfp5 mrna from glycine max gb		copper transport protein cch	1079	6143	6143	308.68	7503	7508	331.84	5214	5215	269.72	5644	5646	304.36	303.65	14257	14262	829.85	16475	16477	853.46	17658	17659	884.73	11005	11011	562.46	782.63
Nbv5tr6246268	37.3	2.58	5.56e-05	Putative uncharacterized protein n=1 Tax=Nicotiana benthamiana RepID=Q0WYB9_NICBE (probable)	---NA---		hypothetical protein	755	342	342	24.56	278	278	17.56	377	377	27.87	314	314	24.19	23.54	844	844	70.18	1022	1022	75.65	777	777	55.63	573	574	41.9	60.84
Nbv5tr6216955	12.14	2.58	0.000392	not determined by homology or low homology during annotation	---NA---		hypothetical protein B456_009G021400	309	21	21	3.68	40	40	6.17	59	59	10.66	54	54	10.16	7.67	99	99	20.11	124	124	22.43	117	117	20.47	91	91	16.23	19.81
Nbv5tr6227525	51.92	2.58	1.97e-13	Long chain acyl-CoA synthetase 8 (probable)	long chain acyl- synthetase 8	LACS8	long chain acyl- synthetase 8-like	2696	1888	1891	38.03	1676	1677	29.66	1660	1663	34.42	1357	1360	29.34	32.86	3529	3536	82.34	4745	4759	98.66	4367	4381	87.85	3432	3438	70.29	84.78
Nbv5tr6231425	62.7	2.58	0.02	Serine/threonine-protein kinase OXI1 (probable)	agc (camp- cgmp-dependent and protein kinase c) kinase family protein	AGC2-1	serine threonine-protein kinase oxi1	1643	1331	1331	43.92	1182	1182	34.31	1206	1206	40.96	1110	1110	39.3	39.62	4063	4063	155.26	2932	2932	99.74	2807	2807	92.36	1846	1846	61.93	102.32
Nbv5tr6207303	26.97	2.58	0.00137	Beta-galactosidase (probable)	beta galactosidase 1	BGAL1	ss-galactosidase precursor	3307	1640	1642	26.92	1207	1208	17.42	674	674	11.37	714	715	12.58	17.07	2167	2171	41.22	1992	1996	33.73	2538	2538	41.49	3577	3583	59.72	44.04
Nbv5tr6234429	20.08	2.57	0.00011	Interactor of constitutive active ROPs 4 (probable)	rop interactive partner 4	RIP2	interactor of constitutive active rops 1-like	1588	262	275	9.39	416	459	13.78	408	440	15.46	318	343	12.56	12.8	648	692	27.36	1195	1274	44.84	817	857	29.17	793	869	30.16	32.88
Nbv5tr6212008	10.29	2.57	0.000586	Lysosomal alpha-mannosidase (probable)	glycosyl hydrolase family protein	AT5G66150	lysosomal alpha-mannosidase	3692	513	513	7.53	510	510	6.59	455	455	6.88	329	329	5.18	6.55	972	972	16.53	1145	1145	17.33	1100	1100	16.11	1165	1165	17.39	16.84
Nbv5tr6226511	31.97	2.57	1.04e-06	not determined by homology or low homology during annotation	---NA---		---NA---	992	223	223	12.19	653	653	31.39	355	355	19.97	301	301	17.65	20.3	715	715	45.25	1130	1130	63.66	902	902	49.15	918	918	51.01	52.27
Nbv5tr6207057	23.3	2.57	1.93e-08	Lysine-rich protein n=1 Tax=Capsicum frutescens RepID=B0FZ28_CAPFR (probable)	---NA---		nucleolar protein 58-like	1272	316	316	13.47	397	397	14.88	304	304	13.34	383	383	17.51	14.8	619	619	30.55	1018	1018	44.73	958	958	40.71	840	840	36.4	38.1
Nbv5tr6203828	13.21	2.57	5.86e-05	Peroxidase 51 (probable)	peroxidase 51	AT4G37530	peroxidase 51-like	1614	117	291	9.78	127	299	8.83	117	207	7.16	102	221	7.96	8.43	272	622	24.2	265	579	20.05	255	585	19.59	291	666	22.74	21.65
Nbv5tr6211855	26.48	2.56	1.68e-09	C2 and GRAM domain-containing protein At1g03370 (probable)	c2 domain and gram domain-containing protein	AT3G59660	c2 and gram domain-containing protein at1g03370-like	2609	823	916	19.04	877	990	18.1	631	740	15.83	588	678	15.12	17.02	1456	1688	40.62	1841	2085	44.66	1978	2247	46.56	1726	1996	42.17	43.5
Nbv5tr6211296	97.88	2.56	0	F-box/kelch-repeat protein SKIP11 (probable)	predicted protein		f-box kelch-repeat protein skip11-like	1912	373	2735	77.56	233	2040	50.88	323	2302	67.19	177	1794	54.58	62.55	396	4203	138.01	451	5494	160.59	570	6045	170.91	638	5974	172.21	160.43
Nbv5tr6216206	12.31	2.56	0.03	Putative uncharacterized protein n=1 Tax=Ricinus communis RepID=B9T083_RICCO (probable)	---NA---		PREDICTED: uncharacterized protein LOC104211068	737	122	122	8.98	97	97	6.28	100	100	7.57	110	110	8.68	7.88	123	123	10.48	386	386	29.27	310	310	22.74	244	244	18.25	20.18
Nbv5tr6203797	34.78	2.56	2.21e-12	Putative uncharacterized protein n=1 Tax=Ricinus communis RepID=B9RSB2_RICCO (probable)	nuclear transport factor 2 family protein	AT5G04830	PREDICTED: uncharacterized protein LOC104216490	1202	487	487	21.97	534	534	21.19	484	484	22.47	488	488	23.61	22.31	983	983	51.34	1445	1445	67.19	1292	1292	58.11	1128	1128	51.72	57.09
Nbv5tr6217131	40.83	2.56	0	Protein PLANT CADMIUM RESISTANCE 8 (probable)	unknown		protein plant cadmium resistance 8-like	1158	588	588	27.53	541	541	22.28	666	666	32.1	454	454	22.8	26.18	1098	1098	59.53	1596	1600	77.22	1460	1460	68.16	1326	1326	63.11	67.01
Nbv5tr6223647	96.96	2.56	6.44e-07	Vetispiradiene synthase 1 (probable)	alpha-humulene (-)- -beta-caryophyllene synthase	TPS21	vetispiradiene synthase	1690	2564	2564	82.26	1899	1899	53.59	1877	1877	61.98	1478	1478	50.87	62.17	3198	3198	118.8	5632	5632	186.25	4734	4734	151.43	5521	5521	180.06	159.14
Nbv5tr6203373	65.17	2.55	8.61e-08	Germin-like protein 5-1 (probable)	germin-like protein 10	GLP10	germin-like protein	1142	1035	1035	49.14	734	734	30.65	1181	1181	57.71	606	606	30.87	42.09	1935	1935	106.38	2691	2691	131.7	2057	2057	97.37	1939	1939	93.58	107.26
Nbv5tr6234218	14.11	2.55	0.000235	Heat stress transcription factor A-3 (probable)	heat shock transcription factor		heat stress transcription factor a-3	1240	188	188	8.22	222	222	8.54	233	233	10.49	193	193	9.05	9.07	480	480	24.3	621	621	27.99	580	580	25.29	341	341	15.16	23.18
Nbv5tr6222186	16.24	2.55	1.86e-05	not determined by homology or low homology during annotation	---NA---		---NA---	355	55	56	8.55	53	57	7.66	94	94	14.78	60	67	10.98	10.49	126	137	24.23	162	171	26.92	140	141	21.47	205	221	34.31	26.73
Nbv5tr6227883	96.85	2.55	0	3-oxoacyl-[acyl-carrier-protein] reductase FabG (probable)	brn1-like protein		short-chain type dehydrogenase reductase-like	347	387	388	60.63	365	365	50.16	449	449	72.21	399	400	67.05	62.51	820	824	149.09	1103	1105	177.97	980	983	153.14	988	990	157.25	159.36
Nbv5tr6202217	1801.95	2.55	5.93e-06	Pathogenesis-related protein R minor form (probable)	osmotin precursor		thaumatin-like protein	894	20622	22365	1356.38	15381	16785	895.39	22259	24078	1502.99	12797	13955	907.94	1165.68	26220	29920	2101.19	47626	55566	3473.73	48960	54400	3289.48	43450	48759	3006.12	2967.63
Nbv5tr6237200	18.39	2.55	1.09e-06	Predicted protein n=1 Tax=Populus trichocarpa RepID=B9HFH4_POPTR (probable)	vq motif-containing protein	AT5G65170	vq motif-containing family protein	2064	625	625	16.42	482	482	11.14	392	392	10.6	335	335	9.44	11.9	1056	1056	32.12	1055	1055	28.57	1314	1316	34.47	971	973	25.98	30.28
Nbv5tr6201923	10.33	2.55	0.000626	not determined by homology or low homology during annotation	---NA---		vq motif-containing protein 22-like	1191	193	193	8.79	128	128	5.13	172	172	8.06	95	95	4.64	6.65	256	256	13.49	463	463	21.73	412	412	18.7	303	303	14.02	16.99
Nbv5tr6230489	12.3	2.54	0.00907	CBL-interacting serine/threonine-protein kinase 11 (probable)	cbl-interacting serine threonine-protein kinase 11	SIP4	cbl-interacting serine threonine-protein kinase 11-like	1886	148	183	5.26	280	383	9.68	206	258	7.63	229	307	9.47	8.01	595	788	26.23	468	632	18.73	692	855	24.51	280	403	11.78	20.31
Nbv5tr6214519	20.76	2.54	1.16e-05	not determined by homology or low homology during annotation	unknown protein		mental retardation gtpase activating protein homolog 4	1161	199	330	15.41	111	229	9.41	202	375	18.02	98	222	11.12	13.49	213	510	27.58	388	871	41.93	452	828	38.55	225	610	28.96	34.26
Nbv5tr6218070	11.5	2.54	0.00173	not determined by homology or low homology during annotation	---NA---		---NA---	478	114	114	12.93	65	65	6.49	52	53	6.19	33	35	4.26	7.47	166	170	22.33	166	170	19.88	165	166	18.77	127	129	14.87	18.96
Nbv5tr6241946	15.36	2.54	0.000418	Phi-1 protein n=2 Tax=Solanaceae RepID=O82161_TOBAC (putative)	protein exordium	EXO	protein exordium-like	935	101	171	9.92	75	175	8.93	68	137	8.18	108	206	12.82	9.96	177	389	26.12	172	348	20.8	305	586	33.88	134	347	20.46	25.31
Nbv5tr6231935	21.67	2.53	1.1e-07	G-type lectin S-receptor-like serine/threonine-protein kinase At4g27290 (probable)	At4g21380		g-type lectin s-receptor-like serine threonine-protein kinase at4g27290 isoform x1	2747	980	983	19.4	798	805	13.98	628	633	12.86	487	489	10.35	14.15	1390	1392	31.81	2040	2046	41.63	1897	1902	37.43	1610	1615	32.4	35.82
Nbv5tr6219121	23.01	2.53	0.000182	Hydroxymethylglutaryl-CoA synthase (similar to)	hydroxymethylglutaryl- synthase		hydroxymethylglutaryl- synthase-like	1823	351	517	15.38	246	461	12.06	347	575	17.6	250	476	15.19	15.06	476	875	30.13	598	1026	31.45	915	1381	40.95	906	1644	49.71	38.06
Nbv5tr6238061	410.1	2.53	5.78e-07	Probable glutathione S-transferase (probable)	glutathione s-transferase tau 8	GSTU8	probable glutathione s-transferase	912	2269	4130	245.53	1820	5873	307.11	1941	4178	255.65	1376	4191	267.29	268.9	2185	7240	498.41	4981	13854	848.99	5260	11964	709.17	3557	10911	659.41	679
Nbv5tr6229797	34.96	2.53	0.00148	Protein TIFY 11B (probable)	jasmonate-zim-domain protein 6	JAZ6	protein tify 10b-like	1331	585	585	23.83	605	605	21.68	517	517	21.68	555	555	24.25	22.86	1689	1689	79.67	954	954	40.06	1482	1482	60.19	1240	1240	51.35	57.82
Nbv5tr6202628	11.11	2.53	0.000366	Putative uncharacterized protein n=1 Tax=Vitis vinifera RepID=D7TAJ5_VITVI (probable)	membrane receptor protein rgs1	RGS1	regulator of g-protein signaling 1 isoform x1	2173	257	257	6.41	327	327	7.18	300	300	7.7	289	289	7.74	7.26	520	520	15.02	917	917	23.58	746	746	18.56	642	642	16.28	18.36
Nbv5tr6225451	50.56	2.52	2.9e-10	Putative amidase C869.01 (probable)	amidase family protein	AT4G34880	amidase -like	2835	1774	1774	33.93	1991	1991	33.49	1765	1768	34.8	1515	1515	31.08	33.33	3799	3813	84.44	5051	5053	99.61	4460	4460	85.04	3410	3418	66.45	83.89
Nbv5tr6239742	1149.69	2.52	2.01e-05	Non-specific lipid-transfer protein 2 (probable)	bifunctional inhibitor lipid-transfer protein seed storage 2s albumin superfamily protein	AT3G18280	non-specific lipid-transfer protein 2-like	695	7579	7579	591.26	10677	10677	732.65	13380	13380	1074.35	7563	7563	632.96	757.8	17842	17842	1611.76	25914	25914	2083.88	19914	19914	1548.96	30078	30078	2385.35	1907.49
Nbv5tr6234925	11.45	2.52	0.000287	Predicted protein n=1 Tax=Populus trichocarpa RepID=B9I4X4_POPTR (probable)	cysteine histidine-rich c1 domain-containing protein	AT2G27660	PREDICTED: uncharacterized protein LOC104216701	1219	194	194	8.63	214	219	8.57	125	128	5.86	147	150	7.16	7.55	322	331	17.05	443	452	20.72	481	489	21.69	362	366	16.55	19
Nbv5tr6231517	60.39	2.52	4.56e-05	Protein yippee-like At4g27740 (probable)	yippee family zinc-binding protein	AT4G27740	protein yippee-like at4g27740	703	488	488	37.64	438	438	29.71	614	614	48.74	523	523	43.27	39.84	915	915	81.72	1716	1716	136.42	1186	1186	91.2	1168	1168	91.57	100.23
Nbv5tr6204900	40.6	2.52	3.56e-14	Transcription factor MYB21 (probable)	r2r3-myb transcription family	MYB62	transcription factor myb57-like	1766	409	939	28.83	274	825	22.28	427	982	31.03	286	746	24.57	26.68	594	1756	62.43	944	2317	73.33	933	2341	71.66	721	1977	61.7	67.28
Nbv5tr6241872	593.57	2.51	1.92e-09	Glucan endo-1,3-beta-glucosidase, basic vacuolar isoform GGIB50 (probable)	beta- -endoglucanase	AT4G16260	3)-beta-glucan endohydrolase short=(1-	1499	10418	10418	376.82	15465	15466	492.05	9012	9012	335.5	9583	9583	371.85	394.05	26146	26147	1095.12	21271	21271	793.07	25958	25958	936.13	30628	30628	1126.17	987.62
Nbv5tr6230543	20.01	2.51	3.84e-07	Chorismate mutase, chloroplastic (probable)	chorismate mutase 1	CM1	chorismate mutase chloroplastic	1428	172	285	10.82	204	385	12.86	195	332	12.97	204	401	16.33	13.25	335	727	31.96	453	919	35.97	522	956	36.19	359	749	28.91	33.26
Nbv5tr6226068	85.87	2.51	4.02e-06	Probable mediator of RNA polymerase II transcription subunit 37c (probable)	heat shock protein 70-4	HSP70	heat shock cognate 70 kda protein 2-like	2541	2171	2907	62.03	2246	2854	53.56	1553	2291	50.31	1917	2704	61.9	56.95	4364	6030	148.99	5657	7427	163.36	5910	7640	162.54	3159	4445	96.42	142.82
Nbv5tr6243386	38.87	2.51	1.55e-05	Formate dehydrogenase, mitochondrial (probable)	---NA---		---NA---	242	112	112	25.09	121	121	23.85	117	117	26.98	112	112	26.92	25.71	181	181	46.96	282	282	65.13	365	365	81.53	284	284	64.68	64.58
Nbv5tr6220511	13.88	2.51	0.03	not determined by homology or low homology during annotation	---NA---		---NA---	610	18	32	2.84	111	191	14.93	52	90	8.23	55	113	10.77	9.2	144	328	33.76	89	180	16.49	114	235	20.83	126	235	21.23	23.08
Nbv5tr6241108	40.28	2.51	0.000785	not determined by homology or low homology during annotation	---NA---		---NA---	308	192	192	33.8	108	108	16.72	184	184	33.34	121	121	22.85	26.68	376	376	76.64	478	478	86.74	327	327	57.39	263	263	47.06	66.96
Nbv5tr6245025	14.85	2.51	2.19e-05	NAD(P)H:quinone oxidoreductase (probable)	af145234_1nadph:quinone oxidoreductase		nad h:quinone oxidoreductase	506	112	113	12.11	94	94	8.86	105	105	11.58	58	59	6.78	9.83	178	190	23.57	263	265	29.27	253	257	27.46	163	169	18.41	24.68
Nbv5tr6215113	10.83	2.51	0.000475	Receptor-like cytosolic serine/threonine-protein kinase RBK2 (probable)	receptor-like cytoplasmic kinase via5	AT5G35960	receptor-like cytosolic serine threonine-protein kinase rbk2 isoform x1	3041	563	566	10.09	396	398	6.24	396	398	7.3	263	265	5.07	7.18	780	781	16.12	999	1001	18.4	1135	1138	20.23	948	952	17.25	18
Nbv5tr6234382	153.74	2.5	1.42e-11	NAC domain-containing protein 29 (probable)	nac domain protein nac2		nac transcription factor 29-like	1286	2996	2996	126.31	2270	2270	84.18	2184	2184	94.77	2289	2289	103.53	102.2	4205	4205	205.29	6160	6160	267.71	6213	6213	261.17	6757	6757	289.6	255.94
Nbv5tr6213685	122.06	2.5	8.62e-13	Nitrate transporter 1.1 (probable)	achain crystal structure of a nitrate transporter		protein nrt1 ptr family -like	1846	2982	2982	87.58	2887	2887	74.58	2980	2980	90.09	2349	2349	74.01	81.57	4761	4762	161.96	6852	6853	207.48	7522	7522	220.28	7528	7529	224.8	203.63
Nbv5tr6229919	18.19	2.5	1.63e-06	SNF1-related protein kinase catalytic subunit alpha KIN10 (probable)	snf1-related protein kinase catalytic subunit alpha kin10	KIN10	snf1-related protein kinase catalytic subunit alpha kin10-like	3482	204	804	12.52	145	765	10.48	235	812	13.01	181	740	12.36	12.09	177	1333	24.03	292	2157	34.62	259	1808	28.07	298	2174	34.41	30.28
Nbv5tr6236729	324.59	2.5	3.74e-12	Suberization-associated anionic peroxidase (probable)	peroxidase 52	AT5G05340	suberization-associated anionic peroxidase-like	1573	7031	8384	288.98	4471	5528	167.6	5462	7056	250.32	3319	4283	158.37	216.32	8763	11931	476.2	12751	17258	613.18	12105	15369	528.18	11373	15585	546.09	540.91
Nbv5tr6221645	10.49	2.49	0.00104	Retrovirus-related Pol polyprotein from transposon TNT 1-94 (probable)	putative protein		polx_tobac ame: full=retrovirus-related pol polyprotein from transposon tnt 1-94 includes: ame: full=protease includes: ame: full=reverse transcriptase includes: ame: full=endonuclease	366	12	69	10.22	6	68	8.86	12	30	4.57	8	29	4.61	7.07	20	102	17.5	44	123	18.78	23	128	18.91	19	100	15.06	17.56
Nbv5tr6243259	15.58	2.48	0.000142	not determined by homology or low homology during annotation	---NA---		---NA---	588	121	131	12.08	107	112	9.08	110	117	11.1	90	99	9.79	10.52	195	200	21.35	350	357	33.93	230	233	21.42	290	295	27.65	26.09
Nbv5tr6246083	25.85	2.47	0.00036	Trans-cinnamate 4-monooxygenase (probable)	cinnamate-4-hydroxylase		cinnamate 4- partial	304	99	110	19.62	86	93	14.59	83	102	18.72	77	90	17.22	17.54	204	259	53.49	195	245	45.04	218	267	47.48	114	152	27.56	43.39
Nbv5tr6213296	35.07	2.47	4.24e-12	MATE efflux family protein 5 (probable)	mate efflux family protein	AT5G52450	mate efflux family protein 5-like	2191	919	919	22.74	1164	1164	25.34	984	984	25.06	834	834	22.14	23.82	2194	2194	62.87	2331	2331	59.46	2155	2155	53.17	2387	2387	60.05	58.89
Nbv5tr6242305	11.64	2.47	0.00241	not determined by homology or low homology during annotation	---NA---		---NA---	450	74	74	8.92	47	47	4.98	94	94	11.66	48	48	6.2	7.94	192	192	26.79	161	161	20	139	139	16.7	121	121	14.82	19.58
Nbv5tr6237511	11.15	2.47	0.03	Probable methyltransferase PMT16 (similar to)	methyltransferase pmt16	AT2G45750	probable methyltransferase pmt15	1270	184	193	8.24	203	213	8	181	184	8.09	125	131	6	7.58	193	213	10.53	380	414	18.22	438	458	19.5	559	615	26.69	18.73
Nbv5tr6234879	32.22	2.46	1.2e-07	not determined by homology or low homology during annotation	---NA---		---NA---	445	200	212	25.83	160	167	17.9	180	182	22.82	154	164	21.44	22	429	447	63.07	462	485	60.91	398	419	50.9	328	339	41.99	54.22
Nbv5tr6246567	12.7	2.46	0.000185	Pathogenesis-related protein 17 n=4 Tax=Vitis RepID=H6WJJ6_9ROSI (probable)	basic secretory protein family protein	AT2G15220	plant basic secretory family protein	1026	189	189	9.99	218	218	10.13	146	146	7.94	118	118	6.69	8.69	301	301	18.42	354	354	19.28	368	368	19.39	530	530	28.47	21.39
Nbv5tr6231782	157.33	2.45	1.19e-08	Probable WRKY transcription factor 33 (probable)	wrky transcription factor 33	WRKY33	double wrky type transfactor	2065	4180	4180	109.75	4851	4852	112.05	3950	3950	106.75	3788	3788	106.7	108.81	10733	10733	326.32	8991	8991	243.34	10642	10642	278.59	8105	8105	216.33	266.15
Nbv5tr6222779	17.86	2.45	2.86e-06	Probable purine permease 10 (probable)	purine permease 10	PUP10	probable purine permease 11	1490	422	423	15.39	311	312	9.99	335	336	12.58	291	291	11.36	12.33	596	605	25.49	881	890	33.38	843	850	30.84	839	839	31.04	30.19
Nbv5tr6220135	98.29	2.45	1.6e-12	Type I inositol 1,4,5-trisphosphate 5-phosphatase 11 (probable)	type i inositol- -trisphosphate 5-phosphatase 11	5PTASE11	type i inositol -trisphosphate 5-phosphatase 11	1661	1315	2893	94.43	828	1952	56.05	919	1847	62.05	771	1657	58.03	67.64	1462	3831	144.81	2160	5498	184.99	2354	5340	173.8	1938	4826	160.14	165.93
Nbv5tr6233584	51.31	2.44	0.000262	Polygalacturonase inhibitor (probable)	polygalacturonase inhibitor 1	PGIP1	polygalacturonase inhibitor-like	1308	460	1155	47.88	294	692	25.23	469	1049	44.75	223	551	24.5	35.59	541	1304	62.59	896	2124	90.76	1047	2628	108.61	796	2032	85.63	86.9
Nbv5tr6231899	31.13	2.43	2.53e-06	Putative uncharacterized protein n=3 Tax=Vitis vinifera RepID=A5BXD3_VITVI (probable)	calmodulin-binding protein	EDA39	calmodulin-binding family protein isoform 1	2159	1082	1082	27.17	1006	1006	22.22	788	788	20.37	642	642	17.3	21.76	1668	1668	48.5	1826	1826	47.27	2718	2718	68.06	1870	1870	47.74	52.89
Nbv5tr6202148	10.47	2.43	0.000791	Dof zinc finger protein DOF5.2 (probable)	at5g39660 mij24_130		cyclic dof factor 3-like	2180	290	290	7.21	323	323	7.07	339	339	8.68	236	236	6.3	7.31	621	622	17.91	659	659	16.89	741	741	18.38	710	710	17.95	17.78
Nbv5tr6212546	19.89	2.43	7.1e-07	Glutamate receptor 2.9 (probable)	glutamate receptor	GLR2.9	glutamate receptor -like	4271	966	1087	13.8	969	1223	13.66	984	1179	15.4	787	948	12.91	13.94	1888	2341	34.41	2185	2650	34.68	2445	2993	37.88	1735	2197	28.35	33.83
Nbv5tr6214833	19.26	2.43	1.17e-06	Predicted protein n=1 Tax=Populus trichocarpa RepID=B9HIB2_POPTR (probable)	uncharacterized protein	AT3G11810	PREDICTED: uncharacterized protein LOC104245731	2257	537	550	13.21	427	452	9.55	621	652	16.12	556	588	15.15	13.51	1117	1222	33.99	1344	1482	36.7	1200	1275	30.54	1138	1223	29.87	32.77
Nbv5tr6216114	29.1	2.42	0.000193	Ethylene-responsive transcription factor ERF106 (probable)	transcription factor-like protein		ethylene-responsive transcription factor erf106-like	906	354	354	21.18	250	250	13.16	526	526	32.4	236	236	15.15	20.47	650	650	45.04	1015	1015	62.61	846	846	50.48	660	660	40.15	49.57
Nbv5tr6221867	17.63	2.42	2.49e-05	Glutamyl-tRNA reductase 1, chloroplastic (probable)	achain crystal structure of arabidopsis glutamyl-trna reductase in complex with its binding protein		glutamyl-trna reductase chloroplastic-like	2028	478	478	12.78	511	511	12.02	467	467	12.85	420	420	12.05	12.42	1124	1124	34.8	1097	1097	30.23	1268	1268	33.8	787	787	21.39	30.05
Nbv5tr6233883	36.48	2.42	2.87e-12	MACPF domain-containing protein CAD1 (probable)	protein constitutively activated cell death 1	CAD1	macpf domain-containing protein cad1	2197	1188	1188	29.32	1069	1069	23.2	1050	1050	26.67	892	892	23.62	25.7	2189	2189	62.55	2754	2754	70.06	2612	2612	64.27	2066	2066	51.83	62.18
Nbv5tr6200820	23.92	2.42	0.05	Phi-1 protein n=2 Tax=Solanaceae RepID=O82161_TOBAC (probable)	protein exordium	EXO	protein exordium-like	1151	187	301	14.18	140	333	13.8	223	392	19.01	180	401	20.26	16.81	260	661	36.06	356	820	39.82	704	1339	62.89	203	505	24.18	40.74
Nbv5tr6236715	21.22	2.42	6.09e-05	SPX domain-containing protein 2 (probable)	spx domain-containing protein 2	SPX2	spx domain-containing protein 1-like	1180	320	368	16.91	274	329	13.3	303	332	15.7	222	278	13.7	14.9	423	518	27.56	653	784	37.13	639	730	33.44	783	992	46.34	36.12
Nbv5tr6217583	101.42	2.42	1.88e-07	NAC domain-containing protein 42 (probable)	nac domain-containing protein 42	NAC042	transcription factor jungbrunnen 1-like isoform x2	1432	2050	2050	77.62	2318	2318	77.2	1888	1888	73.58	1390	1390	56.46	71.21	3458	3458	151.61	5546	5546	216.45	4809	4809	181.54	3661	3661	140.91	172.63
Nbv5tr6222260	35.1	2.41	0.000175	Pathogenesis-related protein STH-2 (probable)	pollen allergen-like protein		pathogenesis-related protein sth-2-like	649	319	374	31.24	218	284	20.87	223	288	24.76	185	256	22.94	24.96	355	499	48.27	722	952	81.98	540	694	57.81	403	614	52.14	60.05
Nbv5tr6244938	27.98	2.4	0.00161	Secologanin synthase (probable)	cytochrome family subfamily polypeptide 15	CYP72A15	cytochrome p450 cyp72a219-like	1592	194	509	17.34	148	572	17.13	227	678	23.77	140	592	21.63	19.97	371	1221	48.15	705	1917	67.3	359	1059	35.96	355	1166	40.37	47.94
Nbv5tr6213373	17.91	2.4	4.39e-06	Putative uncharacterized protein n=1 Tax=Vitis vinifera RepID=D7TWL9_VITVI (probable)	uncharacterized protein	AT5G62960	PREDICTED: uncharacterized protein LOC104219252	1746	430	528	16.4	236	297	8.11	366	464	14.83	283	358	11.93	12.82	637	779	28.01	943	1149	36.78	829	1024	31.7	669	836	26.39	30.72
Nbv5tr6240720	25.45	2.4	1.63e-07	Predicted protein n=1 Tax=Populus trichocarpa RepID=A9P995_POPTR (probable)	uncharacterized protein	AT1G13360	PREDICTED: uncharacterized protein LOC104249916	594	198	224	20.45	164	172	13.81	245	261	24.52	133	144	14.1	18.22	428	463	48.94	436	492	46.29	432	450	40.95	375	415	38.51	43.67
Nbv5tr6211513	20.49	2.4	5.65e-07	Retrovirus-related Pol polyprotein from transposon 297 (probable)	ac069473_8gypsy ty-3 retroelement polyprotein 69905-74404		transposon tf2-1 polyprotein isoform x1	8142	2318	2392	15.93	2354	2425	14.2	2150	2207	15.13	1803	1854	13.24	14.63	5218	5267	40.61	5345	5414	37.16	4919	4981	33.07	4272	4372	29.6	35.11
Nbv5tr6237586	76.23	2.39	8.98e-07	5-epi-aristolochene synthase 2 (probable)	alpha-humulene (-)- -beta-caryophyllene synthase	TPS21	5-epi-aristolochene synthase	1980	1272	2025	55.45	980	2155	51.91	1143	2038	57.44	918	1876	55.11	54.98	1832	3767	119.45	2260	3999	112.88	2556	4575	124.91	2770	6020	167.58	131.2
Nbv5tr6216204	15.72	2.39	0.00137	not determined by homology or low homology during annotation	---NA---		---NA---	312	108	109	18.94	79	81	12.38	37	37	6.62	39	39	7.27	11.3	168	168	33.81	144	144	25.79	125	125	21.66	152	152	26.85	27.03
Nbv5tr6200457	34.84	2.39	1.3e-11	Putative uncharacterized protein n=1 Tax=Medicago truncatula RepID=G7JGB7_MEDTR (probable)	uncharacterized protein	AT3G11810	PREDICTED: uncharacterized protein LOC104245731	2380	662	1223	27.86	562	1024	20.52	592	1074	25.18	608	1098	26.83	25.1	1217	2294	60.51	1063	2564	60.21	1297	2495	56.67	1382	2692	62.34	59.93
Nbv5tr6204175	22	2.39	2.05e-07	Vacuolar protein sorting-associated protein 2 homolog 2 (probable)	hypothetical protein		vacuolar protein sorting-associated protein 2 homolog 2	1201	364	364	16.43	386	386	15.33	365	365	16.96	304	304	14.72	15.86	699	699	36.54	955	955	44.44	793	793	35.69	758	758	34.79	37.87
Nbv5tr6231544	12.48	2.38	0.000234	F-box/kelch-repeat protein At1g67480 (probable)	beta scruin gb		f-box kelch-repeat protein at1g67480	2298	455	481	11.35	352	383	7.95	336	353	8.57	315	332	8.4	9.07	688	725	19.81	1043	1085	26.39	947	996	23.43	650	690	16.55	21.54
Nbv5tr6220976	122.05	2.38	0.000515	Hop-interacting protein THI031 n=1 Tax=Solanum lycopersicum RepID=G8Z260_SOLLC (probable)	hypothetical protein		hop-interacting protein thi031	1048	2028	2149	111.18	1791	1995	90.78	1260	1387	73.86	1215	1392	77.26	88.27	4375	4819	288.69	3538	3921	209.1	3165	3381	174.4	2871	3215	169.09	210.32
Nbv5tr6243811	30.17	2.38	4.41e-10	Dihydrolipoyllysine-residue acetyltransferase component of acetoin cleaving system (probable)	alpha beta fold family protein	AT5G53050	PREDICTED: uncharacterized protein LOC104248408	1593	658	659	22.43	691	694	20.78	642	648	22.7	571	582	21.25	21.79	1233	1254	49.42	1435	1457	51.12	1668	1687	57.25	1425	1447	50.07	51.96
Nbv5tr6220188	45.74	2.38	3.56e-14	REF/SRPP-like protein At3g05500 (probable)	rubber elongation factor protein	AT3G05500	ref srpp-like protein at3g05500	1547	960	960	33.65	931	931	28.7	1077	1077	38.85	830	830	31.21	33.1	2156	2156	87.5	2389	2389	86.31	2019	2019	70.55	1993	1993	71.01	78.84
Nbv5tr6235358	67.3	2.37	0	Auxin-induced in root cultures protein 12 (probable)	auxin-responsive protein	AT5G47530	cytochrome b561 and domon domain-containing protein at5g47530-like	1921	2250	2250	63.5	1708	1708	42.4	1741	1742	50.61	1317	1317	39.88	49.1	3582	3583	117.1	4085	4086	118.88	4494	4494	126.47	3594	3595	103.15	116.4
Nbv5tr6211536	86.97	2.37	2.27e-13	Cytochrome c (probable)	cytochrome c	CYTC-1	cytochrome c	1122	962	962	46.49	1375	1375	58.44	1616	1616	80.38	1311	1311	67.96	63.32	2753	2753	154.05	3464	3464	172.55	2825	2825	136.11	2818	2818	138.43	150.28
Nbv5tr6231724	37.43	2.37	2.49e-12	Putative uncharacterized protein n=1 Tax=Ricinus communis RepID=B9RD29_RICCO (probable)	prib5 protein		PREDICTED: uncharacterized protein LOC104092313	1374	760	760	29.99	669	669	23.22	770	770	31.27	587	587	24.85	27.33	1240	1240	56.66	1792	1792	72.89	1607	1607	63.23	1652	1652	66.27	64.76
Nbv5tr6219374	25.6	2.37	5.36e-06	Probable sugar phosphate/phosphate translocator At5g25400 (probable)	nucleotide-sugar transporter family protein	AT5G25400	probable sugar phosphate phosphate translocator at5g25400	1590	575	575	19.61	643	643	19.29	482	482	16.92	523	523	19.13	18.74	919	919	36.29	1534	1534	53.92	1454	1454	49.43	1087	1088	37.72	44.34
Nbv5tr6199404	41.49	2.37	1.01e-13	Putative uncharacterized protein n=2 Tax=Ricinus communis RepID=B9S6D3_RICCO (probable)	unknown		protein shroom-like	840	439	448	28.92	509	513	29.13	438	452	30.03	468	474	32.82	30.22	852	866	64.73	1113	1136	75.58	1169	1194	76.84	1034	1062	69.68	71.71
Nbv5tr6220024	27.56	2.36	4.35e-09	Copper-transporting ATPase RAN1 (probable)	atp dependent copper transporter	RAN1	copper-transporting atpase ran1	3465	142	1306	20.44	102	1610	22.16	138	1229	19.79	97	1125	18.88	20.32	181	2972	53.85	128	3045	49.11	236	2927	45.67	171	2696	42.88	47.88
Nbv5tr6237956	49	2.36	3.39e-07	Retrovirus-related Pol polyprotein from transposon TNT 1-94 (probable)	lectin receptor kinase		polx_tobac ame: full=retrovirus-related pol polyprotein from transposon tnt 1-94 includes: ame: full=protease includes: ame: full=reverse transcriptase includes: ame: full=endonuclease	775	484	602	42.12	427	573	35.26	346	437	31.47	364	464	34.82	35.92	952	1294	104.83	722	947	68.29	1012	1248	87.05	832	1118	79.51	84.92
Nbv5tr6244258	98.9	2.35	0.03	Secologanin synthase (probable)	cytochrome family subfamily polypeptide 14	CYP72A14	cytochrome p450 72a15-like	1805	3463	3463	104.02	2891	2891	76.38	1946	1946	60.16	1652	1652	53.24	73.45	7515	7515	261.39	4876	4876	150.98	4103	4103	122.88	5048	5048	154.15	172.35
Nbv5tr6214808	36.59	2.35	1.03e-11	Phospholipase A1-II 1 sp|A2ZW16.2|PLA1_ORYSJ Phospholipase A1-II 1 (probable)	lipase-like protein	AT4G18550	phospholipase a1-ii 1-like	1782	1008	1009	30.7	828	828	22.16	1045	1046	32.76	702	702	22.91	27.13	1966	1966	69.27	2113	2113	66.27	1859	1861	56.46	2032	2033	62.88	63.72
Nbv5tr6206594	68.22	2.35	7.09e-08	Trans-cinnamate 4-monooxygenase (probable)	cinnamate-4-hydroxylase		trans-cinnamate 4-monooxygenase-like	2101	563	1674	43.2	475	1906	43.26	663	2163	57.45	512	2124	58.8	50.68	1047	5003	149.5	1014	4046	107.63	1126	4301	110.66	991	4110	107.82	118.9
Nbv5tr6221517	2063.52	2.34	0	NtPRp27 n=1 Tax=Nicotiana tabacum RepID=Q9XIY9_TOBAC (probable)	basic secretory protein family protein	AT2G15220	p27-like protein	1353	40940	41341	1656.66	51571	52278	1842.68	33628	34261	1413.11	28018	28546	1227.19	1534.91	72116	73390	3405.5	89416	91043	3760.73	84337	85995	3435.91	91115	93074	3791.57	3598.43
Nbv5tr6228026	22.8	2.34	0.00019	Putative uncharacterized protein n=1 Tax=Vitis vinifera RepID=A5C7N0_VITVI (probable)	uncharacterized protein	AT1G13360	PREDICTED: uncharacterized protein LOC104113812	956	272	272	15.43	405	405	20.2	318	318	18.56	230	230	13.99	17.05	678	678	44.53	750	750	43.85	796	796	45.01	451	451	26	39.85
Nbv5tr6212140	41.7	2.33	2.87e-13	ATP-citrate synthase beta chain protein 2 (probable)	atp citrate lyase	ACLB-2	atp-citrate synthase beta chain protein 2	2875	1295	1546	29.16	1446	1834	30.42	1186	1592	30.9	1299	1731	35.02	31.37	2228	2808	61.32	3105	3786	73.6	3446	3993	75.08	3533	4292	82.28	73.07
Nbv5tr6235115	41.57	2.33	5.25e-09	Putative uncharacterized protein n=2 Tax=Vitis vinifera RepID=F6H4E5_VITVI (probable)	uncharacterized protein	AT1G76980	hybrid signal transduction histidine kinase k	1210	662	662	29.66	864	864	34.05	598	598	27.58	693	693	33.31	31.15	1198	1198	62.16	1891	1891	87.34	1711	1711	76.44	1426	1426	64.96	72.73
Nbv5tr6227589	65.71	2.33	1.36e-08	NtEIG-E80 protein n=1 Tax=Nicotiana tabacum RepID=Q9FXS6_TOBAC (probable)	par1 protein	AT3G54040	PREDICTED: uncharacterized protein LOC104235494	1020	344	1064	56.56	193	1144	53.49	306	891	48.75	156	692	39.46	49.56	443	1942	119.53	695	2245	123.01	731	2473	131.07	393	1619	87.49	115.27
Nbv5tr6219864	32.39	2.33	4.62e-09	U-box domain-containing protein 27 (probable)	ubiquitin-protein ligase cmpg2	CMPG2	u-box domain-containing protein 28-like	1715	914	914	28.9	615	615	17.1	920	920	29.94	643	643	21.81	24.44	1585	1585	58.02	1906	1906	62.11	1749	1749	55.13	1619	1619	52.03	56.82
Nbv5tr6220438	12.11	2.33	0.000721	UPF0481 protein At3g47200 (probable)	uncharacterized protein	AT3G50150	upf0481 protein at3g47200-like	1377	238	327	12.88	156	232	8.03	185	261	10.58	73	116	4.9	9.1	210	341	15.55	365	574	23.3	476	642	25.2	305	519	20.77	21.21
Nbv5tr6205995	12.3	2.32	0.000303	Probable aminotransferase TAT2 (probable)	tyrosine aminotransferase	AT5G53970	probable aminotransferase tat2	2292	340	367	8.68	394	420	8.74	327	341	8.3	436	452	11.47	9.3	740	769	21.06	699	762	18.58	1015	1085	25.59	807	880	21.16	21.6
Nbv5tr6204650	51.12	2.32	2.48e-09	Probable inositol transporter 2 (probable)	inositol transporter 2	INT2	probable inositol transporter 2	2205	1520	1520	37.38	1309	1309	28.31	1950	1950	49.35	1498	1498	39.52	38.64	2576	2576	73.35	3547	3547	89.9	3800	3800	93.16	4106	4106	102.64	89.76
Nbv5tr6233370	23.82	2.32	9.06e-08	Protein TIFY 10A (probable)	at1g19180 t29m8_5	JAZ1	protein tify 10a-like	1199	343	438	19.81	243	354	14.08	308	428	19.92	229	383	18.58	18.1	504	815	42.68	616	924	43.07	650	935	42.16	574	865	39.76	41.92
Nbv5tr6244950	24.49	2.31	2.14e-07	Auxin-responsive protein IAA4 (probable)	indole-3-acetic acid inducible 4	ATAUX2-11	auxin-responsive protein iaa4-like	1190	241	296	13.49	374	496	19.88	261	358	16.79	365	509	24.88	18.76	549	839	44.26	700	1012	47.53	690	965	43.84	525	807	37.38	43.25
Nbv5tr6202404	10.36	2.31	0.00127	Cellulose synthase-like protein H1 (probable)	cellulose synthase-like protein b4	CSLB04	cellulose synthase-like protein h1	2812	308	308	5.94	441	441	7.48	469	469	9.31	435	435	9	7.93	815	815	18.2	698	698	13.87	955	955	18.36	1159	1159	22.72	18.29
Nbv5tr6216082	32.92	2.31	1.53e-05	arabinogalactan protein 5 [Arabidopsis thaliana] (probable)	---NA---		classical arabinogalactan protein 4-like isoform x2	1148	746	746	35.23	372	372	15.45	670	670	32.57	346	346	17.53	25.2	1218	1218	66.61	1195	1195	58.18	1262	1262	59.43	1005	1005	48.25	58.12
Nbv5tr6203826	60.42	2.31	4.81e-09	Catalytic, putative n=1 Tax=Ricinus communis RepID=B9STJ1_RICCO (probable)	carnitine racemase like protein	IBR10	enoyl- hydratase domain-containing protein mitochondrial-like	1940	1690	1690	47.23	1895	1895	46.58	1734	1734	49.88	1350	1350	40.48	46.04	2702	2702	87.44	4495	4495	129.49	3869	3869	107.81	3559	3559	101.11	106.47
Nbv5tr6200536	152.26	2.31	3.56e-14	Intracellular ribonuclease LX (probable)	unknown		intracellular ribonuclease lx-like	863	2257	2257	141.8	1607	1607	88.8	2133	2133	137.93	1404	1404	94.63	115.79	3503	3503	254.84	3814	3814	247	4415	4415	276.56	4600	4600	293.79	268.05
Nbv5tr6244644	22.29	2.31	9.44e-07	not determined by homology or low homology during annotation	---NA---		PREDICTED: uncharacterized protein LOC105976546	608	258	258	23.01	234	236	18.51	146	146	13.4	139	140	13.39	17.08	345	345	35.63	455	456	41.92	427	427	37.97	461	463	41.97	39.37
Nbv5tr6212208	45.97	2.31	1.02e-06	Uncharacterized protein C24B11.05 (probable)	haloacid dehalogenase-like hydrolase superfamily protein	AT5G59480	suppressor of disruption of tfiis-like	1158	836	836	39.14	751	751	30.93	872	872	42.02	564	564	28.33	35.11	1395	1395	75.63	2151	2151	103.81	1634	1634	76.28	1441	1441	68.59	81.08
Nbv5tr6224917	108.17	2.31	9.89e-09	Transcription factor bHLH130 (probable)	transcription factor bhlh130	AT2G42280	transcription factor bhlh130-like	1823	3613	3613	107.46	3324	3324	86.96	2278	2278	69.73	2046	2046	65.28	82.36	4559	4559	157.01	6264	6264	192.04	6495	6495	192.6	7292	7292	220.47	190.53
Nbv5tr6199577	105.69	2.31	4.84e-05	Uncharacterized acetyltransferase At3g50280 (probable)	hxxxd-type acyl-transferase-like protein	AT2G39980	uncharacterized acetyltransferase at3g50280-like	1754	3392	3392	104.85	3263	3263	88.72	1890	1890	60.13	2100	2100	69.64	80.84	5103	5103	182.66	4473	4473	142.53	6124	6124	188.74	7389	7389	232.19	186.53
Nbv5tr6236522	71.35	2.3	5.43e-09	Beta-amylase 1, chloroplastic (probable)	beta-amylase 1	BAM1	beta-amylase chloroplastic-like	2053	1874	1874	49.49	2124	2124	49.34	2167	2167	58.9	2162	2162	61.25	54.75	3833	3833	117.22	4101	4101	111.64	5875	5875	154.7	4500	4500	120.81	126.09
Nbv5tr6228134	36.04	2.3	7.43e-05	Pathogenesis-related protein 1A (probable)	pathogenesis-related protein 1	PRB1	pr1a_tobac ame: full=pathogenesis-related protein 1a short=pr-1a flags: precursor	672	404	435	35.1	274	320	22.71	391	445	36.95	174	185	16.01	27.69	494	562	52.51	753	828	68.86	649	705	56.71	839	937	76.85	63.73
Nbv5tr6232892	15.15	2.3	0.0017	not determined by homology or low homology during annotation	---NA---		ring-h2 finger protein atl20- partial	366	134	134	19.85	65	65	8.47	66	67	10.22	52	52	8.26	11.7	141	143	24.53	160	165	25.2	201	206	30.43	178	181	27.26	26.85
Nbv5tr6232793	14.24	2.3	9.21e-05	Putative AC9 transposase (probable)	putative protein		zinc finger bed domain-containing protein ricesleeper 2-like	685	143	153	12.11	131	134	9.33	125	128	10.43	140	142	12.06	10.98	270	272	24.93	350	352	28.72	347	357	28.17	231	237	19.07	25.22
Nbv5tr6233980	24.67	2.29	5.8e-06	4-hydroxyphenylpyruvate dioxygenase (probable)	4-hydroxyphenylpyruvate dioxygenase	PDS1	4-hydroxyphenylpyruvate dioxygenase	1926	651	655	18.44	700	715	17.7	679	683	19.79	680	688	20.78	19.18	1335	1372	44.72	1650	1693	49.13	1737	1767	49.6	1089	1116	31.94	43.85
Nbv5tr6236167	36.38	2.29	5.9e-07	Guanylate kinase (probable)	guanylate kinase	AGK2	guanylate kinase 2-like	1964	1058	1058	29.21	1156	1156	28.07	1037	1037	29.47	880	880	26.06	28.2	2309	2309	73.81	2451	2451	69.75	2437	2437	67.08	1699	1699	47.68	64.58
Nbv5tr6215946	18.76	2.29	8.91e-06	Protein LURP-one-related 15 (probable)	lor15_arath ame: full=protein lurp-one-related 15	AT5G01750	protein lurp-one-related 15-like	960	361	361	20.39	265	265	13.16	240	240	13.95	173	173	10.48	14.5	581	581	38	577	577	33.59	559	559	31.48	522	522	29.97	33.26
Nbv5tr6243595	140.26	2.28	0.00352	Copper transport protein ATOX1 (probable)	at1g66240 t6j19_6	ATX1	copper chaperone	575	1006	1026	96.75	870	943	78.21	1584	1662	161.3	945	1020	103.18	109.86	1446	1639	178.96	3297	3523	342.43	2422	2493	234.38	2335	2553	244.72	250.12
Nbv5tr6211146	46.33	2.28	0.00236	Pleiotropic drug resistance protein 1 (probable)	abc transporter g family member 40	PDR12	pleiotropic drug resistance protein 1	383	347	347	49.12	200	200	24.9	267	267	38.9	212	212	32.2	36.28	337	337	55.24	697	700	102.15	692	694	97.96	522	522	75.12	82.62
Nbv5tr6221177	18.55	2.28	1.06e-05	Catalytic, putative n=1 Tax=Ricinus communis RepID=B9SJU8_RICCO (probable)	alpha beta-hydrolases superfamily protein	AT2G36290	PREDICTED: uncharacterized protein LOC104120311 isoform X1	1653	474	478	15.68	448	456	13.16	556	566	19.11	284	287	10.1	14.51	777	800	30.39	1213	1241	41.96	941	962	31.46	825	853	28.44	33.06
Nbv5tr6205757	14.48	2.28	8.04e-05	Probable L-type lectin-domain containing receptor kinase S.5 (probable)	concanavalin a-like lectin kinase-like protein	AT5G06740	probable l-type lectin-domain containing receptor kinase	2532	174	701	15.01	99	500	9.42	115	518	11.42	73	406	9.33	11.29	200	1121	27.8	178	1079	23.82	278	1328	28.35	169	1063	23.14	25.78
Nbv5tr6245479	41.67	2.28	3.39e-07	Protein kinase 2B, chloroplastic (probable)	protein kinase 2b	APK2B	protein kinase chloroplastic-like	2196	1469	1471	36.32	1489	1493	32.42	1384	1387	35.25	1000	1005	26.62	32.65	2726	2755	78.76	2868	2894	73.65	3546	3567	87.81	2260	2274	57.08	74.33
Nbv5tr6220238	53.13	2.28	3.57e-11	Ras-related protein RABH1e (probable)	ras-related protein rabh1e	RABH1e	ras-related protein rabh1e	1545	1083	1088	38.18	1349	1350	41.67	1216	1224	44.21	1100	1106	41.64	41.43	2242	2247	91.31	3105	3112	112.57	2674	2685	93.95	2245	2254	80.41	94.56
Nbv5tr6235049	13.31	2.27	0.000432	BURP domain-containing protein 17 (probable)	burp domain protein uspl1	USPL1	burp domain-containing protein 5-like	1081	159	234	11.74	165	211	9.31	173	260	13.42	100	140	7.53	10.5	379	527	30.61	227	355	18.35	331	491	24.55	270	426	21.72	23.81
Nbv5tr6219578	74.64	2.27	1.04e-05	Cytochrome c (probable)	cytochrome c	CYTC-2	cytochrome c	663	329	592	48.41	321	877	63.08	357	761	64.05	284	683	59.92	58.87	512	1399	132.48	818	2041	172.05	644	1572	128.18	475	1219	101.34	133.51
Nbv5tr6237301	54.4	2.27	0.000798	Ethylene-responsive transcription factor 4 (probable)	ethylene-responsive transcription factor 9	ERF9	ethylene-responsive transcription factor 4-like	1417	641	1355	51.85	525	1183	39.81	569	1181	46.51	357	810	33.25	42.86	901	2359	104.52	1079	2783	109.77	1322	3002	114.53	653	1548	60.21	97.26
Nbv5tr6227612	18.15	2.27	6.92e-06	G-type lectin S-receptor-like serine/threonine-protein kinase At1g11330 (probable)	g-type lectin s-receptor-like serine threonine-protein kinase	AT1G11330	low quality protein: g-type lectin s-receptor-like serine threonine-protein kinase at1g11330	3164	676	968	16.59	540	969	14.61	523	801	14.13	385	652	11.99	14.33	924	1526	30.28	1162	1967	34.74	1297	2104	35.95	847	1661	28.93	32.48
Nbv5tr6220759	26.32	2.27	2.35e-08	Predicted protein n=1 Tax=Populus trichocarpa RepID=B9NAB4_POPTR (probable)	fad nad -binding oxidoreductase domain-containing protein		PREDICTED: uncharacterized protein LOC104117795	1659	471	699	22.84	500	704	20.24	410	590	19.85	430	568	19.91	20.71	806	1233	46.66	994	1541	51.91	1050	1524	49.66	790	1201	39.9	47.03
Nbv5tr6205562	87.36	2.27	3.56e-14	Abhydrolase domain-containing protein 4 (probable)	putative protein		probable 1-acylglycerol-3-phosphate o-acyltransferase	1940	2591	2591	72.41	2535	2535	62.32	2515	2515	72.35	2294	2294	68.78	68.96	4419	4419	143.01	6193	6193	178.41	6020	6020	167.75	4791	4791	136.12	156.32
Nbv5tr6231108	27.19	2.27	9.42e-07	Probable WRKY transcription factor 31 (probable)	wrky dna-binding protein 31	WRKY31	probable wrky transcription factor 31	2111	473	921	23.65	267	866	19.56	426	801	21.17	279	774	21.33	21.43	530	1426	42.41	858	1945	51.49	1049	2309	59.13	622	1588	41.46	48.62
Nbv5tr6207191	90.66	2.27	5.1e-05	Somatic embryogenesis receptor kinase 2 (probable)	achain isolated serk1 co-receptor ectodomain at high resolution		somatic embryogenesis receptor kinase 2-like	1191	1806	1806	82.22	1618	1618	64.79	1905	1905	89.26	1023	1023	49.96	71.56	2240	2240	118.08	4173	4173	195.82	3456	3456	156.87	3848	3848	178.08	162.21
Nbv5tr6220833	10.33	2.26	0.00163	Putative uncharacterized protein n=2 Tax=Vitis vinifera RepID=A5AGZ4_VITVI (probable)	unknown		maintenance of telomere capping protein 1-like	1050	132	195	10.07	93	152	6.9	111	144	7.65	77	145	8.03	8.16	213	409	24.46	200	344	18.31	193	296	15.24	185	304	15.96	18.49
Nbv5tr6234204	42.4	2.26	0.00632	not determined by homology or low homology during annotation	---NA---		---NA---	980	678	704	38.95	458	514	25.01	684	753	42.88	418	466	27.66	33.62	857	978	62.65	1537	1719	98.03	1534	1665	91.84	804	917	51.57	76.03
Nbv5tr6221440	81.64	2.25	0	Probable serine/threonine-protein kinase Cx32, chloroplastic (probable)	ac012394_14 protein kinase 59396-62219		probable serine threonine-protein kinase nak isoform x2	2069	2409	2409	63.13	3178	3178	73.25	2286	2286	61.66	2228	2228	62.64	65.17	4696	4696	142.5	5599	5599	151.24	5998	5998	156.72	5135	5135	136.79	146.81
Nbv5tr6243073	33.25	2.25	0.000573	Sigma factor sigB regulation protein rsbQ (probable)	unknown		probable strigolactone esterase dad2	882	564	564	34.67	409	409	22.11	489	489	30.94	279	279	18.4	26.53	576	576	41	1033	1033	65.46	982	982	60.19	1160	1160	72.49	59.78
Nbv5tr6225999	26.53	2.24	6.07e-07	Acyl-coenzyme A thioesterase 13 (probable)	thioesterase-like protein	AT1G04290	acyl-coenzyme a thioesterase 13	918	331	366	21.62	316	405	21.04	385	474	28.81	190	227	14.38	21.46	557	696	47.6	744	938	57.11	667	803	47.29	497	666	39.99	48
Nbv5tr6204540	70.66	2.24	6.26e-11	Calcium-binding protein CAST (probable)	calcium-binding protein cml42	CML42	calcium-binding protein cast-like	1432	1556	1556	58.91	1543	1543	51.39	1682	1682	65.55	1293	1293	52.52	57.09	3108	3108	136.26	3513	3513	137.11	3634	3634	137.19	2610	2610	100.46	127.75
Nbv5tr6240944	15.83	2.24	0.00863	not determined by homology or low homology during annotation	---NA---		---NA---	221	84	85	20.85	68	68	14.67	33	35	8.84	25	26	6.84	12.8	105	108	30.68	141	146	36.92	96	100	24.46	86	90	22.45	28.63
Nbv5tr6224922	35.02	2.24	7.42e-05	Putative uncharacterized protein n=1 Tax=Ricinus communis RepID=B9RZI1_RICCO (probable)	maternal effect embryo arrest 14 protein	MEE14	PREDICTED: uncharacterized protein LOC104109237	1302	861	861	35.85	1074	1074	39.34	355	355	15.22	499	499	22.29	28.18	1098	1098	52.95	1399	1399	60.05	1577	1577	65.48	1755	1755	74.29	63.19
Nbv5tr6243200	10.12	2.24	0.00208	Polyprotein, putative n=1 Tax=Solanum demissum RepID=Q0KIN7_SOLDE (probable)	---NA---		protein defective in meristem silencing 3-like	323	51	71	11.92	35	44	6.5	32	39	6.74	31	42	7.56	8.18	74	123	23.91	63	105	18.17	44	91	15.23	61	93	15.87	18.29
Nbv5tr6205395	51.75	2.24	6.63e-07	Sucrose synthase (similar to)	sucrose synthase 4	SUS4	sucrose synthase	2076	1291	1291	33.72	1889	1890	43.42	1781	1781	47.88	1518	1518	42.53	41.89	3568	3569	107.93	3269	3270	88.03	4073	4073	106.06	2729	2731	72.51	93.63
Nbv5tr6226732	36.81	2.24	0.000234	Zinc finger A20 and AN1 domain-containing stress-associated protein 1 (probable)	a20 an1-like zinc finger family protein	AT1G12440	zinc finger a20 and an1 domain-containing stress-associated protein 1	841	296	344	22.18	415	514	29.15	468	526	34.9	401	470	32.51	29.68	886	1033	77.12	827	962	63.93	1113	1232	79.19	592	698	45.75	66.5
Nbv5tr6205778	19.18	2.23	4.53e-05	3-ketoacyl-CoA synthase 11 (probable)	beta-ketoacyl- synthase	KCS11	3-ketoacyl- synthase 11-like	2840	660	750	14.32	686	789	13.25	880	1006	19.77	629	734	15.03	15.59	1400	1565	34.6	1652	1824	35.89	2066	2235	42.54	1159	1342	26.04	34.77
Nbv5tr6244874	31.2	2.23	1.14e-09	Auxin-responsive protein IAA17 (probable)	auxin-induced iaa17 axr3-1		auxin-responsive protein iaa17-like	1482	602	602	22.02	745	745	23.97	689	689	25.94	753	753	29.55	25.37	1084	1085	45.96	1615	1615	60.9	1669	1669	60.88	1574	1574	58.54	56.57
Nbv5tr6203284	235.67	2.23	0.05	Copper transport protein ATOX1 (probable)	copper homeostasis factor	CCH	copper transport protein cch-like	804	2022	2373	160.03	1110	1467	87.02	3917	5103	354.2	1629	2259	163.43	191.17	2228	3307	258.24	5696	7569	526.15	5699	7165	481.76	4451	6436	441.21	426.84
Nbv5tr6229674	48.89	2.23	0.04	Glycine-rich protein (probable)	---NA---		glycine-rich protein precursor	1130	913	959	46.01	1079	1171	49.42	501	546	26.96	679	721	37.11	39.88	1915	2085	115.84	1333	1468	72.61	1017	1088	52.05	2170	2349	114.58	88.77
Nbv5tr6235623	44.41	2.23	7.78e-06	Nicotiana tabacum ORF n=1 Tax=Nicotiana tabacum RepID=P93382_TOBAC (probable)	---NA---		PREDICTED: uncharacterized protein LOC104240545	588	479	479	44.17	400	400	32.44	362	362	34.36	335	335	33.14	36.03	801	801	85.53	1069	1069	101.61	725	725	66.65	725	725	67.96	80.44
Nbv5tr6221140	18.5	2.23	6.61e-06	Probable protein phosphatase 2C 40 (probable)	protein phosphatase 2c 40	AT3G16560	probable protein phosphatase 2c 40	2107	607	607	15.62	675	675	15.28	561	561	14.86	513	514	14.19	14.99	1098	1098	32.72	1279	1279	33.93	1289	1289	33.07	1309	1309	34.24	33.49
Nbv5tr6230262	37.81	2.23	0.01	Probable WRKY transcription factor 40 (probable)	transcription factor, putative		probable wrky transcription factor 40	1873	1135	1135	32.86	1139	1139	29	1057	1057	31.49	954	954	29.63	30.74	2917	2918	97.81	2305	2305	68.78	2188	2188	63.15	1511	1511	44.46	68.55
Nbv5tr6229501	224.38	2.22	4.16e-11	Abscisic stress-ripening protein 1 (probable)	---NA---		asr1 protein	779	1810	1810	125.98	3097	3097	189.6	2973	2974	213.05	2760	2760	206.08	183.68	4661	4664	375.89	6320	6322	453.57	6405	6406	444.54	5061	5063	358.23	408.06
Nbv5tr6234347	12.87	2.22	0.00415	Cell number regulator 8 (probable)	unknown		cell number regulator 8-like	1359	161	245	9.77	83	186	6.53	208	377	15.48	95	243	10.4	10.55	141	408	18.85	373	782	32.16	241	526	20.92	217	536	21.74	23.42
Nbv5tr6237261	76.98	2.22	0	Uncharacterized protein At1g01500 (probable)	unknown		PREDICTED: uncharacterized protein At1g01500-like	1550	2216	2216	77.52	2145	2145	66	1590	1590	57.25	1384	1384	51.94	63.17	3033	3033	122.85	4047	4047	145.92	4149	4150	144.74	4137	4137	147.11	140.16
Nbv5tr6214329	12.04	2.22	0.000932	Predicted protein n=1 Tax=Populus trichocarpa RepID=B9MYJ8_POPTR (probable)	---NA---		PREDICTED: uncharacterized protein LOC104099020	1285	235	235	9.92	251	251	9.32	244	244	10.6	210	210	9.51	9.83	510	510	24.92	596	596	25.92	513	513	21.58	351	351	15.06	21.87
Nbv5tr6219645	11.59	2.22	0.00345	Cytochrome P450 710A1 (probable)	cytochrome p450	CYP710A1	sterol 22-desaturase	2607	481	481	10	376	376	6.88	493	493	10.55	474	474	10.58	9.5	901	901	21.7	1065	1065	22.83	1263	1263	26.19	645	645	13.64	21.09
Nbv5tr6233164	477.86	2.22	2.55e-07	Superoxide dismutase [Cu-Zn] (probable)	superoxide dismutase	CSD1	superoxide dismutase	866	6528	6528	408.71	6909	6909	380.48	6322	6322	407.39	5600	5600	376.13	393.18	9507	9507	689.24	16728	16728	1079.57	14676	14676	916.13	12557	12557	799.2	871.03
Nbv5tr6236987	56.82	2.22	4.57e-13	Zeaxanthin epoxidase, chloroplastic (probable)	CTF2A		zeaxanthin chloroplastic-like	2473	2065	2382	52.22	1814	2199	42.41	1856	2123	47.91	1512	1859	43.72	46.57	3359	4145	105.23	4010	4731	106.92	4462	5284	115.51	3127	3853	85.87	103.38
Nbv5tr6237935	18.17	2.21	0.000106	Expansin-like A2 (probable)	expansin-like a2	EXLA2	expansin-like a2	854	263	263	16.7	236	236	13.18	243	243	15.88	213	213	14.51	15.07	514	514	37.79	569	569	37.24	547	547	34.63	361	361	23.3	33.24
Nbv5tr6231802	28.08	2.21	4.65e-05	GEM-like protein 4 (probable)	gram domain-containing protein aba-responsive	AT5G08350	gem-like protein 4	1040	521	521	27.16	550	550	25.22	398	398	21.36	341	341	19.07	23.2	693	693	41.84	879	881	47.34	1264	1264	65.7	947	948	50.24	51.28
Nbv5tr6230135	29.38	2.2	0.000271	NADP-dependent alkenal double bond reductase P2 (probable)	zinc-binding dehydrogenase family protein	AT5G16990	2-alkenal reductase (nadp(+)-dependent)-like	1482	642	642	23.49	589	589	18.95	766	766	28.84	669	669	26.26	24.39	1613	1613	68.33	1565	1565	59.02	1309	1309	47.75	1074	1074	39.94	53.76
Nbv5tr6211908	15.07	2.2	8.7e-05	Alpha-soluble NSF attachment protein (probable)	alpha-soluble nsf attachment protein 2	ALPHA-SNAP2	alpha-soluble nsf attachment	1740	254	317	9.88	371	484	13.27	313	404	12.96	304	425	14.21	12.58	546	818	29.52	698	966	31.03	514	691	21.47	627	902	28.57	27.65
Nbv5tr6246557	15.36	2.2	7.11e-05	CBS domain-containing protein CBSX5 (probable)	cbs domain-containing protein	AT5G53750	cbs domain-containing protein cbsx5-like	1647	431	431	14.19	354	354	10.25	414	414	14.03	357	357	12.61	12.77	732	732	27.9	957	957	32.47	744	744	24.42	828	828	27.71	28.13
Nbv5tr6207610	17.47	2.2	1.66e-05	Putative uncharacterized protein n=1 Tax=Ricinus communis RepID=B9RT36_RICCO (probable)	calcium-dependent lipid-binding domain-containing protein	AT3G16510	formin-like protein 18	1249	315	417	18.1	144	253	9.66	272	378	16.89	194	290	13.51	14.54	377	565	28.4	543	726	32.49	667	861	37.27	473	677	29.88	32.01
Nbv5tr6205979	79.53	2.2	0	Cysteine proteinase RD21a (probable)	cysteine protease component of protease-inhibitor complex	AT5G43060	low-temperature-induced cysteine proteinase-like	2020	2353	2422	65.01	2221	2307	54.47	2748	2846	78.62	2218	2308	66.46	66.14	4118	4425	137.53	5076	5379	148.82	4694	4875	130.46	5756	6078	165.84	145.67
Nbv5tr6207646	58.13	2.2	8.86e-06	Chalcone--flavonone isomerase (probable)	chalcone-flavanone isomerase family protein	AT5G05270	probable chalcone--flavonone isomerase 3	1215	583	583	26.02	1163	1163	45.65	1169	1169	53.69	1428	1428	68.36	48.43	2017	2017	104.22	2576	2576	118.49	2589	2589	115.19	1947	1947	88.32	106.56
Nbv5tr6200647	990.4	2.19	3.56e-06	1-aminocyclopropane-1-carboxylate oxidase 3 (probable)	1-aminocyclopropane-1-carboxylate oxidase	EFE	1-aminocyclopropane-1-carboxylate oxidase	1314	24280	24698	1019.1	25178	25837	937.73	13359	13759	584.34	17143	17739	785.23	831.6	31818	32955	1574.59	35928	36938	1571.09	48992	50214	2065.84	47597	49503	2076.47	1822
Nbv5tr6207080	18.43	2.19	0.000306	Probable receptor-like protein kinase At1g67000 (probable)	protein kinase family protein	AT5G38260	cysteine-rich receptor-like protein kinase 27 isoform x1	2353	706	716	16.5	775	791	16.03	646	657	15.58	554	567	14.02	15.53	942	972	25.94	1800	1834	43.56	1322	1355	31.13	1457	1504	35.23	33.96
Nbv5tr6245668	42.01	2.19	0.00149	Fructose-bisphosphate aldolase cytoplasmic isozyme (probable)	fructose bisphosphate aldolase	AT2G36460	fructose-bisphosphate aldolase cytoplasmic isozyme-like	1676	400	687	22.22	419	712	20.26	1247	1807	60.17	632	1105	38.35	35.25	1164	1828	68.48	1452	2103	70.13	1849	2568	82.83	1816	2664	87.61	77.26
Nbv5tr6212182	14.23	2.19	0.00938	Glutathione S-transferase (probable)	glutathione s-transferase	GSTF2	glutathione s-transferase	869	243	260	16.22	159	171	9.38	168	183	11.75	141	155	10.37	11.93	221	243	17.56	500	561	36.08	359	401	24.95	362	411	26.07	26.16
Nbv5tr6235043	33.96	2.19	3.78e-09	Putative uncharacterized protein n=2 Tax=Vitis vinifera RepID=A5BH42_VITVI (probable)	uncharacterized protein	AT2G15760	herbivore elicitor-regulated 1	1773	859	859	26.27	1037	1037	27.89	1024	1024	32.23	845	845	27.72	28.53	1977	1977	70.01	1880	1880	59.26	2261	2261	68.94	1665	1665	51.76	62.49
Nbv5tr6231923	15.74	2.19	5.77e-05	not determined by homology or low homology during annotation	uncharacterized protein	AT5G11970	PREDICTED: uncharacterized protein LOC104238174	688	146	165	13	171	181	12.55	143	169	13.71	136	161	13.61	13.22	304	373	34.04	299	363	29.49	300	359	28.21	237	301	24.11	28.96
Nbv5tr6221491	10.85	2.19	0.00152	Probable LRR receptor-like serine/threonine-protein kinase At1g06840 (probable)	probable lrr receptor-like serine threonine-protein kinase	AT1G06840	probable lrr receptor-like serine threonine-protein kinase at1g06840	3696	739	739	10.84	469	469	6.05	713	713	10.77	566	566	8.91	9.14	963	963	16.36	1537	1537	23.24	1367	1367	19.99	1367	1367	20.39	19.99
Nbv5tr6201743	72.01	2.19	7.51e-06	Probable WRKY transcription factor 7 (probable)	dna-binding protein	WRKY7	probable wrky transcription factor 7	1500	1362	1636	59.13	1468	1916	60.92	1255	1668	62.06	1141	1540	59.72	60.46	1705	2408	100.79	2717	3926	146.28	3425	4441	160.05	2318	3341	122.76	132.47
Nbv5tr6229899	21.57	2.19	1.16e-06	Protein WAX2 (probable)	maize gl1 homolog		protein eceriferum 1-like	2812	599	890	17.16	523	859	14.57	732	1109	22.01	550	915	18.93	18.17	1108	1783	39.81	1432	1985	39.45	1643	2412	46.37	1132	1700	33.32	39.74
Nbv5tr6224730	11.93	2.19	0.02	Zinc finger CCCH domain-containing protein 20 (probable)	ccch-type zinc finger protein	AT2G19810	zinc finger ccch domain-containing protein 20-like	1320	121	206	8.46	244	341	12.32	142	227	9.6	129	221	9.74	10.03	343	486	23.12	256	417	17.66	244	389	15.93	508	746	31.15	21.96
Nbv5tr6204091	33.03	2.18	2.88e-09	Chaperone protein dnaJ 8, chloroplastic (probable)	chaperone protein dnaj 8	J8	chaperone protein dnaj chloroplastic-like	1032	624	624	32.78	539	539	24.91	607	607	32.82	378	378	21.3	27.95	834	834	50.74	1293	1293	70.02	1187	1187	62.18	1142	1142	60.99	60.98
Nbv5tr6224933	85.44	2.18	1.44e-12	Glutathione S-transferase (probable)	glutathione s-transferase		glutathione s-transferase	1584	2164	2222	76.06	2105	2189	65.91	2280	2349	82.76	1658	1735	63.71	72.11	3261	3440	136.35	4981	5207	183.72	4159	4305	146.92	4447	4690	163.19	157.55
Nbv5tr6233359	124.23	2.18	5.76e-06	Nucleosome assembly protein 1-like 1 (probable)	nucleosome assembly protein i-like protein mouse nap pir accession number partial		nucleosome assembly protein 1 1	1704	1542	3945	125.52	1121	3864	108.14	940	2859	93.63	797	2747	93.77	105.27	1466	6980	257.17	1993	7608	249.53	2566	7850	249.04	1244	5016	162.25	229.5
Nbv5tr6240871	181.14	2.17	0.05	Uncharacterized isomerase BH0283 (probable)	catalyzing the hydroxylation of phenazine-1-carboxylic acid to 2-hydroxy-phenazine-1-carboxylic acid		phenazine biosynthesis-like domain-containing protein 1	2544	7841	7864	167.6	7327	7355	137.88	7156	7191	157.74	6744	6775	154.9	154.53	20660	20721	511.37	15874	15912	349.57	11853	11882	252.49	10536	10582	229.27	335.67
Nbv5tr6220967	13.35	2.16	0.00032	Putative uncharacterized protein n=1 Tax=Ricinus communis RepID=B9SGK6_RICCO (probable)	protein trichome birefringence-like 39	TBL39	protein trichome birefringence-like 39	1574	296	371	12.78	276	312	9.45	286	357	12.66	245	299	11.05	11.48	558	649	25.89	575	684	24.29	615	751	25.79	512	668	23.39	24.84
Nbv5tr6218779	12.27	2.14	0.000736	Bifunctional aspartate aminotransferase and glutamate/aspartate-prephenate aminotransferase (probable)	aspartate aminotransferase	AAT	prephenate aminotransferase	1899	362	362	10.34	337	337	8.46	443	443	13.02	369	369	11.3	10.78	748	748	24.73	785	785	23.1	791	791	22.52	753	753	21.86	23.05
Nbv5tr6234963	10.89	2.14	0.00175	WRKY transcription factor 6 (probable)	wrky transcription factor 6	WRKY6	probable wrky transcription factor 31 isoform x2	1826	357	406	12.06	221	262	6.84	311	369	11.28	193	249	7.93	9.53	528	665	22.86	530	658	20.14	671	771	22.83	419	525	15.85	20.42
Nbv5tr6225706	14.68	2.14	0.000267	Uncharacterized acetyltransferase At3g50280 (probable)	hxxxd-type acyl-transferase-like protein	AT5G01210	uncharacterized acetyltransferase at3g50280	1928	553	578	16.25	522	557	13.78	386	415	12.01	283	317	9.56	12.9	548	641	20.87	797	875	25.36	1067	1132	31.74	1016	1131	32.33	27.58
Nbv5tr6212121	31.27	2.13	3.95e-09	Programmed cell death 6-interacting protein (probable)	ac007591_7 gb		alg-2 interacting protein x-like	1220	708	709	31.51	629	634	24.78	597	602	27.54	558	564	26.89	27.68	1092	1103	56.76	1463	1483	67.94	1354	1356	60.09	1117	1129	51.01	58.95
Nbv5tr6234640	10.78	2.13	0.00196	Probable serine/threonine-protein kinase RLCKVII (probable)	serine threonine-protein kinase rlckvii	AT1G07870	probable serine threonine-protein kinase rlckvii	2154	173	420	10.57	198	458	10.14	134	337	8.73	116	322	8.7	9.53	246	690	20.11	303	795	20.63	417	957	24.02	227	645	16.5	20.32
Nbv5tr6203312	14.39	2.13	0.000185	Hydroxycinnamoyl-Coenzyme A shikimate/quinate hydroxycinnamoyltransferase (probable)	anthranilate n-benzoyltransferase		shikimate o-hydroxycinnamoyltransferase	1581	214	331	11.35	168	342	10.32	254	412	14.54	243	400	14.72	12.73	526	826	32.8	357	581	20.54	522	783	26.77	444	814	28.38	27.12
Nbv5tr6202856	115.7	2.12	9.5e-10	Non-lysosomal glucosylceramidase (probable)	beta- gba2 type family protein	AT5G49900	non-lysosomal glucosylceramidase-like isoform x3	3074	7389	7389	130.33	5460	5460	84.71	6016	6016	109.21	4792	4792	90.67	103.73	11684	11684	238.63	10685	10685	194.27	11475	11475	201.8	13555	13555	243.04	219.43
Nbv5tr6232564	18.91	2.12	0.05	RNA-directed DNA polymerase (Reverse transcriptase) n=1 Tax=Medicago truncatula RepID=Q2HVM1_MEDTR (probable)	---NA---		PREDICTED: uncharacterized protein LOC104087344, partial	423	164	173	22.17	116	118	13.3	103	106	13.98	133	133	18.29	16.94	347	349	51.8	159	159	21.01	272	275	35.14	270	272	35.44	35.85
Nbv5tr6206328	32.8	2.11	1.73e-09	6-phosphogluconate dehydrogenase, decarboxylating (probable)	6-phosphogluconate decarboxylating 3	AT3G02360	6-phosphogluconate decarboxylating 3	1943	208	1019	28.43	181	1186	29.11	248	1180	33.89	100	882	26.4	29.46	298	2032	65.66	391	2361	67.91	369	2161	60.12	301	1951	55.34	62.26
Nbv5tr6204206	261.16	2.11	0	B2 protein (probable)	unnamed protein product		b2 protein	1659	7819	7819	255.54	6662	6662	191.51	8013	8013	269.54	6525	6525	228.77	236.34	12655	12656	478.95	16470	16470	554.84	15511	15511	505.43	13566	13568	450.77	497.5
Nbv5tr6199766	15.59	2.11	0.01	not determined by homology or low homology during annotation	---NA---		e3 ubiquitin-protein ligase xbat35-like	284	106	106	20.24	57	57	9.57	85	85	16.7	46	46	9.42	13.98	139	139	30.73	201	201	39.56	139	139	26.46	111	111	21.54	29.57
Nbv5tr6225429	15.74	2.11	0.00258	Ethylene-responsive transcription factor 3 (probable)	ethylene-responsive transcription factor 3	ERF3	ethylene-responsive transcription factor 3-like	1682	397	397	12.8	409	409	11.6	499	499	16.56	454	454	15.7	14.16	1001	1001	37.36	891	891	29.61	1012	1012	32.53	614	614	20.12	29.9
Nbv5tr6230802	22.83	2.11	1.03e-06	NAC domain-containing protein 8 (probable)	AC084221_9unknown protein		nac domain-containing protein 8 isoform x1	2675	1059	1078	21.85	1043	1050	18.72	1106	1116	23.28	833	846	18.4	20.56	1801	1809	42.46	2305	2321	48.49	2153	2164	43.73	1877	1888	38.9	43.4
Nbv5tr6235213	11.7	2.11	0.00122	Probable WRKY transcription factor 42 (probable)	wrky transcription factor 42	WRKY42	probable wrky transcription factor 31	2052	377	383	10.12	433	443	10.3	389	398	10.82	383	388	11	10.56	501	520	15.91	952	984	26.8	909	929	24.47	791	814	21.86	22.26
Nbv5tr6224903	113.16	2.11	1.51e-05	Momilactone A synthase (probable)	xanthoxin dehydrogenase	ABA2	secoisolariciresinol dehydrogenase-like	1443	323	2672	100.4	305	2831	93.56	455	3049	117.91	295	2373	95.65	101.88	559	6220	270.62	534	5797	224.52	566	5286	198.03	526	4372	166.99	215.04
Nbv5tr6213280	10.76	2.11	0.00221	U-box domain-containing protein 4 (probable)	armadillo beta-catenin-like repeat-containing protein	AT1G08315	u-box domain-containing protein 11	5057	967	967	10.37	780	780	7.36	999	999	11.02	858	858	9.87	9.65	1733	1733	21.52	2194	2194	24.25	1743	1743	18.63	1583	1583	17.25	20.41
Nbv5tr6214518	20.76	2.11	0.01	not determined by homology or low homology during annotation	unknown protein		vq motif-containing family protein	1179	346	535	24.6	142	248	10.03	291	512	24.23	163	325	16.03	18.73	271	622	33.12	569	1077	51.05	577	990	45.39	266	607	28.38	39.49
Nbv5tr6237803	171.63	2.1	7.66e-07	Aristolochene synthase (probable)	alpha-humulene (-)- -beta-caryophyllene synthase	TPS21	5-epi-aristolochene synthase	1955	3510	6639	184.12	2535	6240	152.22	2281	5256	150.03	1754	4662	138.7	156.27	2944	8332	267.57	4634	10680	305.32	5884	12529	346.45	5304	13914	392.28	327.9
Nbv5tr6206976	50.1	2.09	2.88e-05	Aldehyde dehydrogenase family 2 member C4 (probable)	aldehyde dehydrogenase 2c4	ALDH2C4	aldehyde dehydrogenase family 2 member c4	3327	2738	2738	44.62	3111	3111	44.59	2852	2852	47.84	2654	2654	46.4	45.86	3818	3818	72.05	6856	6856	115.17	6601	6601	107.26	5394	5395	89.38	95.96
Nbv5tr6223102	11.95	2.09	0.0013	not determined by homology or low homology during annotation	beta-fructofuranosidase-like protein	AT4G34860	alkaline neutral invertase cinv2-like	2150	255	499	12.58	180	427	9.47	220	457	11.86	160	369	9.98	10.97	461	1008	29.44	328	851	22.12	441	894	22.48	299	689	17.66	22.92
Nbv5tr6234321	45.01	2.09	0.00111	Dihydropyrimidinase (probable)	pyrimidine 2	PYD2	dihydropyrimidinase family protein	1992	151	1333	36.28	145	1489	35.65	264	1915	53.65	128	1376	40.18	41.44	157	2015	63.51	320	4008	112.45	284	2860	77.61	269	3333	92.22	86.45
Nbv5tr6239153	33.58	2.09	3.47e-05	not determined by homology or low homology during annotation	---NA---		---NA---	987	606	606	33.29	609	612	29.57	346	346	19.56	687	687	40.49	30.73	1194	1203	76.52	1086	1088	61.61	1228	1228	67.26	927	928	51.82	64.3
Nbv5tr6216592	17.84	2.09	0.02	not determined by homology or low homology during annotation	---NA---		PREDICTED: uncharacterized protein LOC104227565 isoform X1	273	121	127	25.22	84	85	14.85	70	71	14.51	50	50	10.65	16.31	110	111	25.53	231	232	47.5	160	163	32.28	154	155	31.29	34.15
Nbv5tr6221866	25.41	2.09	2.49e-07	Cysteine-rich receptor-like protein kinase 10 (probable)	unknown		receptor-like protein kinase at4g00960	2491	1315	1323	28.8	998	1005	19.24	1017	1021	22.87	961	967	22.58	23.37	1716	1741	43.88	2270	2282	51.2	2491	2501	54.28	2046	2069	45.78	48.78
Nbv5tr6245535	11.88	2.09	0.00806	Serine carboxypeptidase-like 11 (probable)	serine carboxypeptidase-like 11	SCPL11	serine carboxypeptidase-like 11 isoform x1	875	251	251	15.55	220	220	11.99	154	154	9.82	94	94	6.25	10.9	220	220	15.79	374	374	23.89	471	471	29.1	355	355	22.36	22.78
Nbv5tr6230662	48.87	2.08	1.19e-11	Farnesyl pyrophosphate synthase 1 (probable)	farnesyl diphosphate synthase 2	FPS2	farnesyl pyrophosphate synthase 1-like	1743	1403	1569	48.81	1583	1798	49.2	1055	1221	39.09	1108	1308	43.65	45.19	1877	2172	78.24	2731	3096	99.27	3001	3326	103.16	2582	3022	95.56	94.06
Nbv5tr6226375	19.38	2.08	1.09e-05	E3 ubiquitin-protein ligase MARCH2 (probable)	ring fyve phd zinc finger superfamily protein	AT3G47550	PREDICTED: uncharacterized protein LOC104107639	1500	349	505	18.25	441	539	17.14	344	497	18.49	335	455	17.64	17.88	664	909	38.05	650	1007	37.52	765	1057	38.09	655	963	35.39	37.26
Nbv5tr6237070	10.03	2.08	0.00394	Uncharacterized protein sll0103 (probable)	c3h4 type zinc finger protein	AT5G60710	PREDICTED: uncharacterized protein LOC104119450 isoform X2	2787	561	561	10.91	485	485	8.3	581	581	11.63	306	306	6.39	9.31	1041	1041	23.45	937	937	18.79	1035	1035	20.08	760	760	15.03	19.34
Nbv5tr6226507	10.8	2.07	0.00246	Deacetylvindoline O-acetyltransferase (probable)	hxxxd-type acyl-transferase-like protein	AT3G26040	deacetylvindoline o-acetyltransferase-like	1553	325	325	11.35	259	259	7.95	365	365	13.12	208	208	7.79	10.05	393	393	15.89	649	649	23.36	710	710	24.71	548	548	19.45	20.85
Nbv5tr6244115	98.48	2.07	5.95e-07	Putative uncharacterized protein n=1 Tax=Vitis vinifera RepID=F6H6K8_VITVI (probable)	late embryogenesis abundant hydroxyproline-rich glycoprotein	AT2G46150	late embryogenesis abundant hydroxyproline-rich glycofamily	1374	2945	2945	116.21	2348	2348	81.5	2267	2267	92.07	1839	1839	77.85	91.91	4395	4395	200.82	5542	5542	225.43	4650	4650	182.95	3798	3798	152.36	190.39
Nbv5tr6203787	45.23	2.06	7.4e-12	Caffeoyl-CoA O-methyltransferase 4 (probable)	caffeoyl- o-methyltransferase	CCoAOMT1	caffeoyl- o-methyltransferase-like	1194	959	963	43.73	981	993	39.66	1104	1112	51.97	711	720	35.07	42.61	1473	1515	79.66	1761	1777	83.18	2112	2139	96.84	1953	1986	91.68	87.84
Nbv5tr6202873	144.75	2.06	1.63e-07	Predicted protein n=1 Tax=Populus trichocarpa RepID=B9HRK8_POPTR (probable)	uncharacterized protein	AT5G66440	PREDICTED: uncharacterized protein LOC104219532	1274	3835	4005	170.44	4301	4596	172.04	2119	2312	101.27	2092	2282	104.19	136.99	4654	5309	261.63	5962	6647	291.6	6837	7389	313.53	5273	6014	260.19	281.74
Nbv5tr6230100	10.81	2.06	0.00795	Probable calcium-binding protein CML49 (probable)	calcium-binding protein cml49	AT3G10300	probable calcium-binding protein cml50	1180	250	250	11.49	191	191	7.72	298	298	14.09	150	150	7.39	10.17	265	265	14.1	535	535	25.34	542	542	24.83	421	421	19.66	20.98
Nbv5tr6246549	120.47	2.05	1.4e-10	3-ketoacyl-CoA thiolase 2, peroxisomal (probable)	3-ketoacyl- thiolase	PKT3	3-ketoacyl- thiolase peroxisomal	1825	4535	4535	134.73	3572	3572	93.34	4207	4207	128.64	3178	3178	101.29	114.5	5956	5956	204.9	8750	8750	267.96	8256	8256	244.55	7367	7367	222.49	234.98
Nbv5tr6225824	20.29	2.05	7.56e-06	Copper-transporting ATPase RAN1 (probable)	atp dependent copper transporter	RAN1	copper-transporting atpase ran1	3534	24	1298	19.91	6	1127	15.21	19	1363	21.52	11	1238	20.38	19.26	19	2295	40.77	33	2208	34.92	43	2750	42.07	34	2593	40.44	39.55
Nbv5tr6227359	12.97	2.05	0.000758	Predicted protein n=1 Tax=Populus trichocarpa RepID=B9MW33_POPTR (probable)	af439849_1 at2g31130	AT2G31130	PREDICTED: uncharacterized protein LOC104214477 isoform X2	1060	272	305	15.6	190	217	9.76	193	222	11.69	186	224	12.29	12.34	273	356	21.09	470	589	31.06	451	526	26.83	341	428	22.25	25.31
Nbv5tr6218026	23.58	2.05	2.83e-06	Putative RING-H2 finger protein ATL61 (probable)	ring u-box superfamily protein	AT5G41400	ring-h2 finger protein atl60-like	989	489	489	26.81	358	358	17.26	481	481	27.14	318	318	18.7	22.48	647	647	41.07	770	770	43.51	1001	1001	54.71	806	806	44.92	46.05
Nbv5tr6224899	77.42	2.05	7.39e-05	Putative uncharacterized protein n=1 Tax=Solanum tuberosum RepID=Q38M44_SOLTU (probable)	uncharacterized protein	AT2G01100	sarcoplasmic reticulum histidine-rich calcium-binding protein	1923	2055	2567	72.38	2598	3499	86.77	1750	2256	65.47	1729	2296	69.45	73.52	4001	5295	172.87	4129	5439	158.08	4728	5980	168.11	2680	3653	104.7	150.94
Nbv5tr6204965	18.12	2.04	0.00168	4-hydroxyphenylpyruvate dioxygenase (probable)	4-hydroxyphenylpyruvate dioxygenase	PDS1	4-hydroxyphenylpyruvate dioxygenase	1988	679	681	18.57	697	703	16.86	568	579	16.25	617	624	18.26	17.49	1257	1305	41.21	1060	1081	30.39	1587	1603	43.59	952	983	27.25	35.61
Nbv5tr6206609	17.68	2.04	5.05e-05	Arginine decarboxylase (probable)	arginine decarboxylase 2	ADC2	arginine decarboxylase	3175	463	971	16.58	362	788	11.84	683	1259	22.13	463	951	17.42	16.99	877	1517	30	1200	1989	35.01	1322	2257	38.43	1186	2030	35.24	34.67
Nbv5tr6236203	99.38	2.04	0.000131	Calcium-binding protein KIC (probable)	calcium-binding ef-hand family protein	AT2G46600	calcium-binding protein kic	724	1519	1519	113.75	1586	1586	104.47	1019	1019	78.54	1085	1085	87.17	95.98	1595	1595	138.31	2691	2691	207.73	2796	2796	208.77	2977	2977	226.64	195.36
Nbv5tr6201728	13.41	2.04	0.00914	Cysteine-rich receptor-like protein kinase 3 (probable)	cysteine-rich receptor-like protein kinase 3	CRK3	cysteine-rich receptor-like protein kinase 3	2499	687	687	14.91	499	499	9.52	721	721	16.1	470	470	10.94	12.87	1442	1442	36.23	1141	1141	25.52	1008	1008	21.81	977	977	21.55	26.27
Nbv5tr6214671	50.12	2.04	2.96e-06	Alpha-glucosidase (probable)	glycosyl hydrolases family 31 protein	AT5G11720	glycosyl hydrolases family 31 protein isoform 1	3022	3049	3049	54.7	3070	3070	48.45	2593	2593	47.88	2191	2191	42.17	48.3	3644	3644	75.71	6153	6153	113.79	5307	5307	94.93	5990	5990	109.25	98.42
Nbv5tr6199436	191.17	2.04	0.00293	not determined by homology or low homology during annotation	---NA---		---NA---	262	423	435	90.02	834	840	152.9	1275	1282	273.06	963	974	216.23	183.05	1305	1307	313.2	1652	1654	352.82	1838	1844	380.47	2128	2141	450.41	374.23
Nbv5tr6221187	87.13	2.04	5.81e-12	not determined by homology or low homology during annotation	---NA---		protein nim1-interacting 2-like	667	243	897	72.91	266	1189	85.01	190	1016	85	168	1063	92.7	83.91	148	1497	140.91	238	2265	189.79	253	2161	175.14	192	2158	178.33	171.04
Nbv5tr6214198	24.89	2.04	0.000535	Reticuline oxidase-like protein (probable)	fad-binding and bbe domain-containing protein	AT4G20840	reticuline oxidase-like protein	2146	863	863	21.8	1005	1005	22.33	988	988	25.69	964	964	26.13	23.99	1799	1799	52.63	2249	2249	58.57	2014	2014	50.73	1307	1307	33.57	48.88
Nbv5tr6246219	14.03	2.04	0.000397	Retrovirus-related Pol polyprotein from transposon TNT 1-94 (probable)	reverse transcriptase (pfam: score )		retrotransposon ty1-copia subclass	1027	269	324	17.11	191	222	10.31	200	263	14.29	166	217	12.29	13.5	460	529	32.34	332	423	23.02	437	492	25.9	460	538	28.87	27.53
Nbv5tr6212324	25.7	2.04	3.09e-07	Shaggy-related protein kinase theta (similar to)	shaggy-related protein kinase theta	SK32	shaggy-related protein kinase epsilon	1603	301	731	24.72	255	778	23.15	295	745	25.94	244	684	24.82	24.66	432	1258	49.27	528	1312	45.74	612	1609	54.26	514	1517	52.16	50.36
Nbv5tr6224845	31.6	2.04	0.000239	Putative uncharacterized protein n=1 Tax=Ricinus communis RepID=B9RW19_RICCO (probable)	tetraspanin family protein	AT2G20740	tetraspanin-19	1360	531	798	31.81	501	841	29.49	457	791	32.46	396	636	27.2	30.24	471	973	44.92	941	1878	77.18	848	1564	62.17	796	1557	63.1	61.84
Nbv5tr6234141	60.74	2.04	0.000207	RNA-directed DNA polymerase (Reverse transcriptase) (probable)	non-ltr retroelement reverse transcriptase		unclassified-like protein	904	801	801	48.04	1500	1500	79.13	817	817	50.43	886	886	57.01	58.65	1398	1398	97.09	2178	2178	134.65	2393	2393	143.1	1685	1685	102.74	119.39
Nbv5tr6245358	11.08	2.03	0.00284	Zinc finger AN1 domain-containing stress-associated protein 12 (probable)	zinc finger (an1-like) family protein	PMZ	ankyrin repeat and sam domain-containing protein 6-like isoform x1	2373	198	520	11.88	144	537	10.79	154	467	10.98	109	387	9.49	10.79	171	986	26.09	264	1094	25.77	201	822	18.73	152	727	16.89	21.87
Nbv5tr6231977	14.31	2.03	0.00083	Umecyanin (probable)	blue copper-binding protein		blue copper	1418	254	527	20.15	153	316	10.63	188	325	12.79	138	295	12.1	13.92	173	635	28.12	201	736	29.01	166	756	28.82	186	694	26.98	28.23
Nbv5tr6204333	55.16	2.03	0	Electron transfer flavoprotein subunit beta, mitochondrial (probable)	electron transfer flavoprotein beta-subunit-like		electron transfer flavoprotein subunit mitochondrial	1317	1244	1244	51.21	1546	1546	55.98	1226	1226	51.95	1247	1247	55.07	53.55	2086	2086	99.44	2901	2901	123.11	2605	2605	106.93	2518	2518	105.38	108.71
Nbv5tr6237796	11.56	2.03	0.00187	Protein EIN4 (probable)	protein ein4	EIN4	ethylene receptor 2-like	2739	549	550	10.89	579	579	10.08	623	625	12.73	518	519	11.02	11.18	914	915	20.97	1225	1225	25	1138	1138	22.46	1119	1120	22.54	22.74
Nbv5tr6243694	40.79	2.02	7.34e-05	Calcium-binding protein PBP1 (probable)	ef- calcium binding motif-containing protein	AT4G27280	calcium-binding protein pbp1-like	634	492	492	42.08	458	458	34.45	466	466	41.02	462	462	42.39	39.98	991	991	98.14	975	975	85.95	933	933	79.55	684	684	59.46	80.78
Nbv5tr6213993	11.05	2.02	0.00268	Cysteine-rich receptor-like protein kinase 3 (probable)	cysteine-rich receptor-like protein kinase 3	CRK3	cysteine-rich receptor-like protein kinase 2	2324	558	558	13.02	500	500	10.26	446	446	10.71	368	368	9.21	10.8	654	654	17.67	1050	1050	25.25	931	931	21.66	962	962	22.82	21.85
Nbv5tr6212887	101.45	2.02	0.01	Desiccation protectant protein Lea14 homolog (probable)	desiccation-related protein lea14	LEA14	desiccation protectant protein lea14 homolog	854	1694	1694	107.55	1701	1701	94.99	1683	1683	109.98	1231	1231	83.84	99.09	1953	1953	143.58	3752	3752	245.54	4073	4073	257.82	2405	2405	155.22	200.54
Nbv5tr6207768	12.18	2.02	0.00142	PHD finger protein ALFIN-LIKE 2 (probable)	alfin-like 1 protein	AL1	phd finger protein alfin-like 2-like	1389	257	257	10.03	363	363	12.46	314	314	12.62	305	305	12.77	11.97	485	485	21.92	714	714	28.73	671	671	26.11	500	500	19.84	24.15
Nbv5tr6206643	15.89	2.02	0.000153	Poly(A) RNA polymerase cid11 (probable)	hen1 suppressor 1	AT2G39740	poly rna polymerase gld2	2915	344	977	18.17	338	935	15.3	228	759	14.53	254	717	14.31	15.58	430	1410	30.37	612	1866	35.78	645	1814	33.64	433	1380	26.09	31.47
Nbv5tr6199275	14.13	2.02	0.04	Retrovirus-related Pol polyprotein LINE-1 (probable)	reverse transcriptase like protein		rna-directed dna polymerase (reverse transcriptase)	2453	1137	1147	25.35	416	432	8.4	562	583	13.26	335	352	8.35	13.84	919	953	24.39	1178	1206	27.48	1273	1298	28.61	1336	1398	31.41	27.97
Nbv5tr6233834	40.19	2.01	7.17e-11	Carbonic anhydrase, chloroplastic (probable)	beta carbonic anhydrase 4	BCA4	carbonic anhydrase 2-like isoform x1	1649	571	1138	37.42	1033	1681	48.62	630	1085	36.72	571	1045	36.86	39.9	1022	1882	71.65	1158	2427	82.26	1331	2379	77.99	1548	2647	88.48	80.09
Nbv5tr6233589	32.55	2.01	6.13e-08	GTP-binding protein YPTM2 (probable)	ras-related protein rabd2a	RA-5	gtp-binding protein yptm2	1538	917	919	32.4	758	759	23.54	1083	1085	39.37	897	900	34.04	32.33	1488	1504	61.4	1923	1938	70.42	1921	1927	67.73	1666	1674	59.99	64.89
Nbv5tr6235687	20.07	2.01	0.000242	NAC domain-containing protein 21/22 (probable)	transcription factor nac1	NAC1	nac domain-containing protein 21 22-like	1408	508	518	19.95	587	591	20.02	479	483	19.14	486	494	20.41	19.88	724	731	32.6	856	863	34.26	1211	1225	47.03	1152	1173	45.92	39.95
Nbv5tr6229957	21.72	2.01	6.43e-05	Putative uncharacterized protein n=2 Tax=Vitis vinifera RepID=D7TTW3_VITVI (probable)	platz transcription factor family protein	AT4G17900	platz transcription factor family protein	1193	666	666	30.27	518	518	20.71	393	393	18.38	343	343	16.72	21.52	895	895	47.1	857	857	40.15	827	827	37.47	1044	1044	48.23	43.24
Nbv5tr6243686	162.69	2.01	1.78e-08	Ubiquitin-like protein 5 (probable)	ubiquitin-like protein	UBL5	ubiquitin-like protein 5	404	875	876	117.56	1271	1272	150.15	1311	1316	181.78	1354	1355	195.08	161.15	2074	2079	323.08	2327	2332	322.61	2083	2096	280.46	2705	2706	369.18	323.83
Nbv5tr6200392	30.25	2.01	3.1e-08	Uncharacterized acetyltransferase At3g50280 (probable)	hxxxd-type acyl-transferase-like protein	AT5G42830	uncharacterized acetyltransferase at3g50280-like	1541	1001	1001	35.22	745	745	23.06	904	904	32.74	767	767	28.95	29.99	1681	1681	68.49	1595	1595	57.85	1648	1648	57.81	1589	1589	56.83	60.25
Nbv5tr6225675	332.92	2	5.14e-05	1-aminocyclopropane-1-carboxylate oxidase (probable)	1-aminocyclopropane-1-carboxylate oxidase	EFE	1-aminocyclopropane-1-carboxylate oxidase	1509	7626	10106	363.11	7962	11255	355.7	5375	7855	290.49	5364	8258	318.31	331.9	6846	11746	488.7	10881	17768	658.07	14207	21891	784.23	11086	19939	728.29	664.82
Nbv5tr6230949	123.39	2	0	Probable mannitol dehydrogenase (probable)	cinnamyl-alcohol dehydrogenase 6	CAD6	probable mannitol dehydrogenase	1615	3706	3706	124.42	3497	3498	103.29	4322	4323	149.38	3229	3231	116.37	123.36	5832	5835	226.84	7093	7096	245.56	8093	8093	270.9	7140	7141	243.71	246.75
Nbv5tr6200681	-13.31	-2	0.01	50S ribosomal protein L18, chloroplastic (probable)	50s ribosomal protein l18 l5e family protein	AT1G48350	50s ribosomal protein chloroplastic	496	181	181	19.79	341	347	33.36	208	210	23.63	253	253	29.67	26.61	136	136	17.21	85	86	9.69	70	70	7.63	165	168	18.67	13.3
Nbv5tr6235098	-19.2	-2	0.04	Craniofacial development protein 2 (probable)	---NA---		craniofacial development protein 2-like	854	709	864	54.85	408	474	26.47	434	542	35.42	426	539	36.71	38.36	308	397	29.19	197	238	15.58	230	266	16.84	197	233	15.04	19.16
Nbv5tr6236630	-19.7	-2	0.000474	Craniofacial development protein 2 (probable)	---NA---		craniofacial development protein 2-like	1269	855	1170	49.99	534	825	31	584	832	36.59	593	867	39.74	39.33	395	550	27.21	278	381	16.78	294	414	17.64	268	389	16.9	19.63
Nbv5tr6231279	-13.41	-2	0.000337	E3 ubiquitin-protein ligase CHFR (probable)	AC007519_27F16N3.15		e3 ubiquitin-protein ligase chfr	1808	806	806	24.17	867	867	22.87	993	993	30.65	916	916	29.47	26.79	284	284	9.86	484	484	14.96	477	477	14.26	474	474	14.45	13.38
Nbv5tr6233286	-218.72	-2	8.32e-09	Light-induced protein, chloroplastic (probable)	plastid-lipid associated protein pap fibrillin family protein	AT4G22240	light-induced chloroplastic	1603	12005	12018	406.49	15831	15849	471.52	10334	10348	360.24	13961	13990	507.63	436.47	5190	5201	203.7	5597	5607	195.49	6867	6879	231.98	6955	6975	239.83	217.75
Nbv5tr6233933	-18.31	-2	1.35e-05	Putative uncharacterized protein n=1 Tax=Vitis vinifera RepID=F6H5L5_VITVI (probable)	AT2G45380		myeloid leukemia factor 1-like isoform x3	1300	849	849	35.41	894	894	32.8	985	985	42.28	800	800	35.79	36.57	401	401	19.37	419	419	18.01	432	432	17.96	417	417	17.68	18.26
Nbv5tr6237346	-14.38	-2	0.000481	Putative uncharacterized protein n=1 Tax=Vitis vinifera RepID=D7TPA4_VITVI (probable)	at4g02920 t4i9_20		PREDICTED: uncharacterized protein LOC104224985	882	575	587	36.08	513	535	28.93	340	347	21.96	415	422	27.83	28.7	216	222	15.8	192	201	12.74	221	224	13.73	228	240	15	14.32
Nbv5tr6205748	-106.79	-2	8.2e-06	Sucrose transport protein (probable)	sucrose transport protein suc2	SUC2	sucrose transporter	2333	10978	10978	255.13	8258	8258	168.81	9783	9783	234.01	7865	7865	196.09	213.51	3548	3548	95.48	4221	4221	101.12	4365	4365	101.14	5466	5466	129.13	106.72
Nbv5tr6224752	-12.01	-2.01	0.04	Aldehyde dehydrogenase family 3 member F1 (probable)	aldehyde dehydrogenase 3f1	ALDH3F1	aldehyde dehydrogenase family 3 member f1-like	1958	681	681	18.86	834	834	20.31	809	809	23.06	1126	1126	33.45	23.92	597	597	19.14	262	262	7.48	305	305	8.42	448	448	12.61	11.91
Nbv5tr6205725	-20.93	-2.01	2.34e-06	Aspartic proteinase-like protein 2 (probable)	protease-like protein		aspartic proteinase-like protein 2	2157	1360	1501	37.73	1433	1631	36.06	1696	1876	48.54	1473	1652	44.55	41.72	745	833	24.25	757	825	21.38	617	677	16.97	711	804	20.54	20.78
Nbv5tr6219076	-19.58	-2.01	5.57e-06	BAG family molecular chaperone regulator 1 (probable)	bcl-2-associated athanogene 1	BAG1	bag family molecular chaperone regulator 1-like	2580	1743	1743	36.63	2058	2077	38.39	1945	1945	42.07	1701	1704	38.42	38.88	734	744	18.1	766	766	16.59	1063	1065	22.31	933	944	20.17	19.3
Nbv5tr6200888	-191.77	-2.01	0.04	Chitinase-like protein 1 (probable)	chitinase-like protein 1	POM1	chitinase-like protein 1	1335	6206	6243	253.55	8271	8317	297.11	13104	13159	550.07	9657	9698	422.54	380.82	3975	3993	187.78	4170	4199	175.79	4331	4348	176.07	5222	5245	216.55	189.05
Nbv5tr6225163	-53.29	-2.01	6.24e-10	Apolipoprotein D (probable)	chloroplastic lipocalin	CHL	chloroplastic lipocalin	1248	2277	2278	98.97	3025	3041	116.21	1994	2000	89.43	2538	2559	119.27	105.97	976	985	49.55	1028	1040	46.57	1330	1332	57.7	1273	1288	56.88	52.68
Nbv5tr6200844	-55.56	-2.01	1.9e-16	Cystathionine gamma-synthase, chloroplastic (similar to)	cystathionine gamma-synthase	MTO1	cystathionine gamma synthase	1627	2547	3062	102.04	2797	3502	102.65	2665	3309	113.5	2696	3457	123.59	110.44	1149	1471	56.76	1147	1415	48.61	1423	1707	56.72	1308	1696	57.45	54.89
Nbv5tr6212904	-19.44	-2.01	6.32e-06	Putative glucose-6-phosphate 1-epimerase (probable)	aldose 1-epimerase family protein	AT5G66530	glucose-6-phosphate 1-epimerase	1415	875	875	33.53	1310	1310	44.15	922	922	36.36	989	989	40.65	38.67	457	457	20.28	425	425	16.79	439	439	16.77	593	593	23.1	19.23
Nbv5tr6206770	-40.58	-2.01	5.04e-12	Mitogen-activated protein kinase 19 (probable)	mitogen-activated protein kinase 19	MPK19	mitogen-activated protein kinase 19-like	3000	3346	3911	70.68	4076	4883	77.62	3790	4638	86.27	3589	4535	87.93	80.63	1644	1995	41.75	1800	2101	39.14	1970	2334	42.06	1632	2026	37.22	40.04
Nbv5tr6204436	-20.07	-2.01	0.000131	Probable pectate lyase 4 (probable)	pectate lyase-like protein		probable pectate lyase 4	1933	1044	1044	29.28	1583	1583	39.06	1519	1519	43.85	1575	1575	47.39	39.9	521	521	16.92	703	703	20.33	839	839	23.46	652	652	18.59	19.83
Nbv5tr6200764	-10.4	-2.01	0.00909	Putative uncharacterized protein n=1 Tax=Vitis vinifera RepID=A5AJ89_VITVI (probable)	hsp40 cysteine-rich domain-containing protein	AT3G47650	uncharacterized loc102600333	656	209	252	20.83	217	272	19.77	162	193	16.42	196	292	25.89	20.73	112	147	14.07	60	67	5.71	80	93	7.66	124	165	13.86	10.33
Nbv5tr6205017	-54.26	-2.01	9.11e-07	Vacuolar cation/proton exchanger 3 (probable)	vacuolar cation proton exchanger 3	CAX3	vacuolar cation proton exchanger 3	2102	3677	4416	113.91	3402	4210	95.52	3076	3898	103.49	3548	4325	119.68	108.15	2038	2557	76.37	1107	1412	37.54	1463	1796	46.19	1679	2115	55.46	53.89
Nbv5tr6204041	-18.59	-2.02	0.00489	50S ribosomal protein L11, chloroplastic (probable)	plastid ribosomal protein l11	PRPL11	50s ribosomal protein chloroplastic	1364	1209	1209	48.06	1124	1124	39.3	613	613	25.08	820	820	34.97	36.85	435	435	20.02	363	363	14.87	390	390	15.46	562	562	22.71	18.27
Nbv5tr6200884	-11.65	-2.02	0.00449	Aquaporin PIP2-7 (probable)	plasma membrane intrinsic protein 3	PIP3	aquaporin pip2-7-like	1184	419	444	20.33	493	514	20.7	650	668	31.48	381	401	19.7	23.05	235	254	13.47	157	166	7.84	189	206	9.41	308	320	14.9	11.4
Nbv5tr6228151	-62.99	-2.02	1.49e-05	Glutamate--glyoxylate aminotransferase 2 (probable)	glutamate--glyoxylate aminotransferase 2	AOAT2	glutamate--glyoxylate aminotransferase 2-like	1678	3224	3988	128.86	4000	5235	148.78	2331	2803	93.22	2932	3691	127.94	124.7	1412	1692	63.31	1187	1408	46.9	1838	2221	71.55	1694	1982	65.1	61.71
Nbv5tr6230398	-11.05	-2.02	0.00545	Leucine-rich repeat receptor-like protein CLAVATA2 (probable)	receptor like protein 15	RLP15	probable lrr receptor-like serine threonine-protein kinase at4g36180	4226	1433	2169	27.83	598	1414	15.96	1211	1878	24.8	698	1378	18.97	21.89	246	568	8.44	506	933	12.34	470	831	10.63	499	915	11.93	10.84
Nbv5tr6203362	-52.9	-2.02	7.96e-05	Probable plastid-lipid-associated protein 8, chloroplastic (probable)	plastid-lipid associated protein pap fibrillin family protein	AT5G19940	probable plastid-lipid-associated protein chloroplastic	1090	2562	2562	127.44	2716	2716	118.83	1701	1701	87.09	1595	1595	85.11	104.62	912	912	52.53	875	875	44.86	1028	1028	50.98	1157	1157	58.51	51.72
Nbv5tr6224650	-11.42	-2.03	0.00105	Actin-97 (similar to)	actin 3		actin partial	613	166	236	20.87	150	256	19.92	198	292	26.58	145	237	22.49	22.47	62	98	10.04	81	124	11.31	118	167	14.73	53	90	8.09	11.04
Nbv5tr6207538	-12.18	-2.03	0.000655	U-box domain-containing protein 10 (probable)	cellulose synthase-interactive protein 1	AT2G22125	binding isoform 1	7328	2858	2858	21.15	3169	3169	20.62	3679	3679	28.02	3298	3298	26.18	23.99	1640	1640	14.05	1273	1273	9.71	1513	1513	11.16	1638	1638	12.32	11.81
Nbv5tr6233899	-29.63	-2.03	2.7e-05	Phosphoglucomutase, chloroplastic (probable)	pgmp_arath ame: full= chloroplastic short=pgm ame: full=glucose phosphomutase flags: precursor	PGM	chloroplastic isoform x2	2323	1969	1969	45.96	3154	3154	64.75	2179	2179	52.35	2805	2805	70.23	58.32	1002	1002	27.08	941	941	22.64	1293	1293	30.09	1474	1474	34.97	28.7
Nbv5tr6204569	-26.71	-2.03	0.000975	DAG protein, chloroplastic (probable)	multiple organellar rna editing factor 9	AT1G11430	dag chloroplastic	1820	1379	1379	41.08	2472	2472	64.77	1450	1450	44.46	1882	1882	60.15	52.62	947	947	32.67	630	630	19.35	695	695	20.64	1023	1023	30.98	25.91
Nbv5tr6226345	-20.11	-2.03	3.41e-06	DDB1- and CUL4-associated factor 8 (probable)	dwd motif protein	AT3G45620	ddb1- and cul4-associated factor 8-like	1969	612	1414	38.94	748	1655	40.09	560	1264	35.82	620	1481	43.75	39.65	309	624	19.9	345	630	17.88	340	700	19.22	347	756	21.16	19.54
Nbv5tr6200580	-28	-2.03	0.00205	Putative uncharacterized protein n=1 Tax=Vitis vinifera RepID=F6I6V1_VITVI (probable)	plastid movement impaired1	PMI1	plastid movement impaired1	2827	2262	2263	43.4	3609	3609	60.88	2398	2398	47.34	3352	3352	68.97	55.15	1674	1674	37.18	920	920	18.19	1102	1102	21.07	1649	1649	32.15	27.15
Nbv5tr6225382	-19.69	-2.03	0.03	Predicted protein n=1 Tax=Populus trichocarpa RepID=B9MZ14_POPTR (probable)	af361581_1 at4g35320 f23e12_120	AT4G35320	PREDICTED: uncharacterized protein LOC104215288	1049	502	521	26.93	705	720	32.73	1021	1048	55.75	703	714	39.59	38.75	346	350	20.95	335	346	18.43	426	438	22.57	266	272	14.29	19.06
Nbv5tr6233676	-22.2	-2.03	8.43e-07	Putative uncharacterized protein n=1 Tax=Ricinus communis RepID=B9R945_RICCO (probable)	uncharacterized protein	AT1G74730	PREDICTED: uncharacterized protein LOC104247619	980	337	928	51.34	219	833	40.54	280	808	46.01	187	629	37.33	43.81	80	340	21.78	110	381	21.73	141	377	20.8	124	393	22.1	21.6
Nbv5tr6225670	-44.2	-2.04	2.7e-05	14-3-3 protein 7 (probable)	ac007894_3 gb		14-3-3-like protein	770	984	1062	74.78	1499	1804	111.73	1004	1159	84	815	1003	75.77	86.57	496	619	50.47	416	515	37.38	455	562	39.46	467	589	42.16	42.37
Nbv5tr6204252	-147.93	-2.04	2.86e-16	30S ribosomal protein S5, chloroplastic (probable)	30s ribosomal protein s5	AT2G33800	30s ribosomal protein chloroplastic	1297	7199	7199	300.94	7074	7074	260.11	6758	6758	290.77	6912	6912	309.98	290.45	2969	2969	143.72	2716	2716	117.03	3167	3167	132	4173	4173	177.34	142.52
Nbv5tr6206452	-23.05	-2.04	1.08e-05	Acetyl-coenzyme A carboxylase carboxyl transferase subunit alpha, chloroplastic (probable)	acetyl-coenzyme a carboxylase carboxyl transferase subunit alpha	CAC3	acetyl-coenzyme a carboxylase carboxyl transferase subunit chloroplastic isoform x1	2801	2563	2563	49.61	3149	3149	53.62	1817	1817	36.2	1984	1984	41.2	45.16	856	856	19.19	931	931	18.58	1156	1156	22.31	1441	1441	28.36	22.11
Nbv5tr6198915	-14.2	-2.04	0.00804	Soluble epoxide hydrolase (probable)	alpha beta fold family protein	AT4G36530	chloroplastic-like isoform x5	457	184	184	21.83	282	282	29.43	183	183	22.35	296	296	37.67	27.82	139	139	19.1	81	81	9.91	97	97	11.47	116	116	13.99	13.62
Nbv5tr6219274	-23.75	-2.04	2.78e-07	Uncharacterized protein n=1 Tax=Glycine max RepID=C6TG03_SOYBN (probable)	uncharacterized protein	AT5G42070	e3 ubiquitin-protein ligase march10	926	761	761	44.56	1038	1038	53.46	683	683	41.16	747	747	46.92	46.52	398	398	26.98	319	319	19.25	384	384	22.42	377	377	22.44	22.77
Nbv5tr6219998	-28.73	-2.04	0.000128	Glucose-6-phosphate 1-dehydrogenase, chloroplastic (probable)	glucose-6-phosphate dehydrogenase	G6PD1	glucose-6-phosphate 1- chloroplastic	2165	2723	2723	68.19	2799	2799	61.66	1795	1795	46.27	1819	1819	48.87	56.25	1056	1056	30.62	686	686	17.71	1077	1077	26.89	1369	1369	34.85	27.52
Nbv5tr6201768	-36.24	-2.04	4.74e-05	not determined by homology or low homology during annotation	af370611_1 protein	AT3G52070	PREDICTED: uncharacterized protein LOC104088025	857	1255	1255	79.4	1123	1128	62.77	907	908	59.13	1225	1229	83.41	71.18	430	431	31.57	398	398	25.96	540	541	34.13	747	748	48.11	34.94
Nbv5tr6200703	-28.2	-2.04	3.02e-08	tRNA pseudouridine synthase B (probable)	pseudouridine synthase family protein	AT5G14460	PREDICTED: uncharacterized protein LOC104110198 isoform X1	2088	2000	2000	51.93	2740	2740	62.58	1720	1720	45.97	2164	2164	60.28	55.19	881	881	26.49	845	845	22.62	1053	1053	27.26	1197	1197	31.6	26.99
Nbv5tr6233558	-17.16	-2.04	2.19e-05	Putative uncharacterized protein n=1 Tax=Vitis vinifera RepID=F6HJ20_VITVI (probable)	AT4G19160		PREDICTED: uncharacterized protein LOC104239644 isoform X1	2463	1078	1628	35.84	951	1468	28.42	953	1524	34.53	942	1514	35.75	33.64	356	524	13.36	522	772	17.52	498	741	16.26	566	838	18.75	16.47
Nbv5tr6230226	-19.99	-2.04	3.51e-06	Probable indole-3-acetic acid-amido synthetase GH3.5 (probable)	jasmonic acid-amido synthetase jar1	JAR1	probable indole-3-acetic acid-amido synthetase isoform x1	2042	820	1191	31.62	902	1668	38.96	996	1564	42.74	806	1533	43.67	39.25	382	699	21.49	336	608	16.64	401	621	16.44	419	832	22.46	19.26
Nbv5tr6200733	-32.03	-2.04	2.81e-07	Serine/threonine-protein kinase SAPK2 (probable)	serine threonine-protein kinase srk2c	AT1G78290	serine threonine-protein kinase sapk2-like isoform x1	1416	1770	1828	69.99	1693	1814	61.09	1355	1423	56.08	1447	1571	64.53	62.93	539	604	26.78	599	638	25.18	727	766	29.24	992	1089	42.39	30.9
Nbv5tr6224819	-13.16	-2.04	0.000321	Transcription factor TCP2 (probable)	basic helix-loop-helix dna binding protein partial		transcription factor tcp2-like isoform x1	2252	546	988	23.79	649	1328	28.12	512	946	23.44	473	1072	27.69	25.76	225	480	13.38	227	444	11.02	246	482	11.57	269	590	14.44	12.6
Nbv5tr6233292	-145.83	-2.05	6.88e-07	Elongation factor TuB, chloroplastic (similar to)	translation elongation factor ef-tu chloroplast	RABE1b	elongation factor chloroplastic	1954	10064	10064	279.25	13109	13109	319.94	7865	7865	224.62	10604	10604	315.65	284.87	5318	5318	170.87	3846	3846	110	4363	4363	120.71	5480	5480	154.58	139.04
Nbv5tr6200024	-10.23	-2.05	0.00216	Metal tolerance protein C1 (probable)	metal tolerance protein c1	AT2G47830	metal tolerance protein 2 isoform x2	1832	837	837	24.77	696	696	18.12	645	645	19.65	550	550	17.46	20	252	252	8.64	320	320	9.76	322	322	9.5	372	372	11.19	9.77
Nbv5tr6221612	-42.71	-2.05	0.00802	not determined by homology or low homology during annotation	---NA---		---NA---	311	627	627	109.31	392	392	60.11	430	430	77.16	468	468	87.53	83.53	305	305	61.57	208	208	37.38	157	157	27.29	209	209	37.04	40.82
Nbv5tr6200838	-43.83	-2.05	0.03	Putative uncharacterized transposon-derived protein F52C9.6 (probable)	---NA---		PREDICTED: uncharacterized protein LOC102596609	682	937	1584	125.93	452	799	55.87	590	1021	83.54	526	899	76.67	85.5	273	538	49.53	271	506	41.47	271	480	38.05	258	466	37.66	41.68
Nbv5tr6235173	-14.86	-2.05	0.000215	Uncharacterized protein n=3 Tax=Glycine max RepID=I1NG84_SOYBN (probable)	---NA---		PREDICTED: uncharacterized protein LOC104117768	376	243	253	36.48	195	211	26.76	151	155	23	184	194	30.01	29.07	101	113	18.87	89	98	14.57	78	82	11.79	75	79	11.58	14.2
Nbv5tr6204201	-12.83	-2.05	0.00308	T4.15 protein n=1 Tax=Malus x robusta RepID=I7K8L3_9ROSA (probable)	---NA---		PREDICTED: uncharacterized protein LOC104213545	597	293	312	28.34	277	345	27.56	173	194	18.13	228	268	26.11	25.04	170	185	19.46	76	89	8.33	115	123	11.14	84	107	9.88	12.2
Nbv5tr6231102	-36.75	-2.05	3.99e-11	Putative uncharacterized protein n=1 Tax=Vitis vinifera RepID=F6HW60_VITVI (probable)	pb1 domain-containing protein	AT5G64430	PREDICTED: uncharacterized protein LOC104234359	1937	2159	2347	65.7	2917	3192	78.59	2279	2549	73.44	2075	2316	69.55	71.82	898	1095	35.49	887	1079	31.13	1230	1368	38.18	1008	1247	35.48	35.07
Nbv5tr6229737	-26.25	-2.06	2.45e-06	Ring finger protein 26 (probable)	protein boi-related gene 3	AT3G12920	boi-related e3 ubiquitin-protein ligase 1-like	1624	1402	1599	53.38	1342	1695	49.78	1081	1337	45.94	1145	1525	54.62	50.93	659	875	33.83	593	762	26.22	528	626	20.84	385	525	17.82	24.68
Nbv5tr6219028	-10.57	-2.06	0.00164	Uncharacterized protein C24B11.05 (probable)	haloacid dehalogenase-like hydrolase superfamily protein	AT3G62040	haloacid dehalogenase-like hydrolase family protein	966	372	372	20.88	474	474	23.4	339	339	19.58	301	301	18.12	20.5	123	123	7.99	172	172	9.95	221	221	12.37	165	165	9.41	9.93
Nbv5tr6200180	-19.05	-2.06	0.000516	Uncharacterized protein n=3 Tax=Glycine max RepID=I1MDT8_SOYBN (probable)	---NA---		---NA---	272	172	172	34.29	153	153	26.83	216	216	44.32	201	201	42.98	37.1	81	81	18.7	68	68	13.97	95	95	18.88	102	102	20.67	18.05
Nbv5tr6245663	-22.3	-2.06	6.05e-07	Nudix hydrolase 2 (probable)	nudix hydrolase 2	NUDT2	nudix hydrolase 2-like isoform x1	1399	785	978	37.9	1043	1332	45.41	926	1148	45.79	838	1060	44.07	43.29	362	459	20.6	416	524	20.93	445	528	20.4	433	559	22.02	20.99
Nbv5tr6206221	-17.34	-2.06	1.76e-05	Probable methyltransferase PMT13 (probable)	type ii membrane pectin methyltransferase	AT4G00740	probable methyltransferase pmt13	2400	1221	1221	27.58	1528	1528	30.36	1700	1700	39.53	1539	1539	37.3	33.69	629	629	16.45	665	665	15.49	671	671	15.11	799	799	18.35	16.35
Nbv5tr6234459	-36.08	-2.06	1.19e-09	Probable serine/threonine-protein kinase WNK4 (probable)	serine threonine-protein kinase wnk4	WNK4	probable serine threonine-protein kinase wnk4 isoform x1	2460	2719	3246	71.54	3052	3626	70.29	2201	2651	60.14	2707	3315	78.38	70.09	1043	1290	32.92	894	1090	24.76	1438	1725	37.91	1464	1805	40.44	34.01
Nbv5tr6199646	-19.41	-2.06	0.000165	not determined by homology or low homology during annotation	---NA---		protein nim1-interacting 1-like	615	383	383	33.77	553	553	42.88	426	426	38.66	380	380	35.94	37.81	232	232	23.68	133	133	12.09	158	158	13.89	267	267	23.93	18.4
Nbv5tr6213401	-11.34	-2.06	0.00102	Putative uncharacterized protein n=1 Tax=Vitis vinifera RepID=F6HLH8_VITVI (probable)	protein trichome birefringence	TBR	protein trichome birefringence-like	1964	375	694	19.16	412	913	22.17	395	771	21.91	437	846	25.05	22.07	165	378	12.08	129	303	8.62	194	369	10.16	197	430	12.07	10.73
Nbv5tr6213753	-11.69	-2.06	0.000783	RING finger protein 5 (probable)	ring u-box superfamily protein	AT1G19310	ring finger protein 5-like	1267	385	534	22.85	318	482	18.14	385	612	26.96	313	502	23.05	22.75	77	191	9.46	162	290	12.79	163	251	10.71	126	259	11.27	11.06
Nbv5tr6200690	-20.98	-2.06	0.00235	Probable RNA-directed DNA polymerase from transposon BS (probable)	contains reverse transcriptase domain pf		rna-directed dna polymerase (reverse transcriptase)	503	427	488	52.6	267	309	29.3	343	401	44.49	276	320	37	40.85	179	208	25.96	131	143	15.89	139	147	15.8	181	199	21.81	19.86
Nbv5tr6203527	-10.89	-2.07	0.0013	dead box ATP-dependent RNA helicase, putative [Ricinus communis] (probable)	atp-dependent rna helicases		dead box atp-dependent rna	439	188	188	23.22	211	211	22.92	149	149	18.94	146	146	19.34	21.11	72	72	10.3	86	86	10.95	83	83	10.22	75	75	9.42	10.22
Nbv5tr6227078	-54.81	-2.07	1.66e-08	Myosin-7 (probable)	myosin heavy chain-related protein	AT1G63300	myosin heavy striated muscle-like isoform x1	4023	7339	7745	104.38	9828	10458	123.97	5887	6388	88.61	6883	7453	107.76	106.18	3588	3822	59.65	2584	2687	37.33	3625	3809	51.18	3845	4185	57.34	51.37
Nbv5tr6218679	-14.68	-2.07	9.91e-05	UPF0301 protein Cag_1601 (probable)	AC010164_5Unknown protein		PREDICTED: uncharacterized protein LOC104102608 isoform X1	1657	838	838	27.42	1039	1039	29.9	763	763	25.7	874	874	30.68	28.43	379	379	14.36	377	377	12.72	430	430	14.03	417	417	13.87	13.74
Nbv5tr6200893	-44.76	-2.07	1.97e-13	Glycine-rich RNA-binding protein (probable)	AT2G21660		rna-binding (rrm rbd rnp motif) family protein	822	1065	1334	87.99	990	1256	72.87	1110	1389	94.3	1017	1284	90.86	86.5	393	502	38.34	475	612	41.61	488	587	38.6	572	722	48.41	41.74
Nbv5tr6233309	-15.36	-2.07	0.000374	RuBisCO large subunit-binding protein subunit alpha, chloroplastic (probable)	chaperonin-60 alpha	CPN60A	ru large subunit-binding protein subunit alpha	2067	877	974	25.55	1111	1346	31.06	1019	1165	31.45	900	1087	30.59	29.66	470	607	18.44	330	394	10.65	329	367	9.6	546	695	18.53	14.31
Nbv5tr6200899	-32.58	-2.07	0.00167	Retrovirus-related Pol polyprotein from type-1 retrotransposable element R2 (probable)	AC079281_8unknown protein		v-type proton atpase subunit b 2	499	536	782	84.97	381	499	47.69	357	560	62.63	330	490	57.12	63.1	195	293	36.86	148	224	25.09	184	249	26.98	189	300	33.14	30.52
Nbv5tr6246464	-12.87	-2.08	0.01	5-methyltetrahydropteroyltriglutamate--homocysteine methyltransferase (probable)	at5g17920 mpi7_60	ATMS1	5-methyltetrahydropteroyltriglutamate--homocysteine methyltransferase	1325	213	447	18.29	230	571	20.55	367	811	34.16	236	592	25.99	24.75	144	339	16.06	103	175	7.38	138	291	11.87	128	293	12.19	11.88
Nbv5tr6207614	-43.23	-2.08	2.91e-13	Predicted protein (Fragment) n=1 Tax=Populus trichocarpa RepID=B9GK70_POPTR (probable)	uncharacterized protein	AT1G64680	beta-carotene isomerase chloroplastic	1299	1800	1800	75.13	2430	2430	89.21	1756	1756	75.44	2070	2070	92.69	83.12	935	935	45.19	751	751	32.31	893	893	37.16	1058	1058	44.89	39.89
Nbv5tr6212270	-23.4	-2.08	2.5e-07	Monoglyceride lipase (probable)	esterase lipase thioesterase family protein	AT5G19290	caffeoylshikimate esterase-like	1320	1118	1118	45.92	1229	1229	44.4	1085	1085	45.87	1007	1007	44.37	45.14	572	572	27.21	460	460	19.48	502	502	20.56	472	472	19.71	21.74
Nbv5tr6229328	-14.05	-2.08	0.000146	Actin, plasmodial isoform (probable)	actin 11	ACT11	loc100284092 isoform x1	926	380	382	22.37	582	583	30.03	423	423	25.49	483	485	30.46	27.09	222	223	15.12	186	187	11.29	192	192	11.21	243	244	14.52	13.03
Nbv5tr6234072	-12.38	-2.08	0.000456	MADS-box protein SOC1 (probable)	mads-box protein soc1	AGL20	mads-box protein soc1-like	988	418	418	22.94	504	504	24.33	402	402	22.71	432	432	25.43	23.85	212	212	13.47	159	159	8.99	269	269	14.72	156	156	8.7	11.47
Nbv5tr6235555	-15.12	-2.08	0.0053	not determined by homology or low homology during annotation	---NA---		---NA---	579	402	428	40.08	278	294	24.22	221	242	23.32	266	289	29.03	29.16	153	161	17.46	96	103	9.94	145	153	14.28	144	152	14.47	14.04
Nbv5tr6225144	-58.47	-2.08	0.00138	Peroxidase 42 (probable)	peroxidase atp1a		peroxidase 42-like	1747	3106	3106	96.4	4644	4644	126.77	4583	4583	146.4	2457	2457	81.8	112.84	1496	1497	53.8	1431	1432	45.81	1720	1720	53.22	2048	2049	64.65	54.37
Nbv5tr6212475	-13.15	-2.08	0.00124	Uncharacterized oxidoreductase At1g06690, chloroplastic (probable)	nad -linked oxidoreductase superfamily protein	AT2G27680	probable aldo-keto reductase 2 isoform x1	1773	362	672	20.55	564	1101	29.61	343	645	20.3	526	946	31.03	25.38	200	416	14.73	115	228	7.19	250	415	12.65	225	461	14.33	12.23
Nbv5tr6220196	-16.63	-2.08	0.000135	Uncharacterized protein n=2 Tax=Glycine max RepID=I1JTA7_SOYBN (probable)	protein rad-like 1	RL1	protein radialis-like 1	512	245	245	25.94	318	318	29.62	344	344	37.49	309	309	35.1	32.04	110	110	13.49	94	94	10.26	154	154	16.26	201	201	21.64	15.41
Nbv5tr6200839	-10.27	-2.08	0.00185	PsbB mRNA maturation factor Mbb1, chloroplastic (probable)	protein high chlorophyll fluorescent 107	HCF107	psbb mrna maturation factor chloroplastic	3406	1231	1466	23.34	1299	1634	22.88	767	944	15.47	790	1015	17.33	19.75	481	604	11.13	352	416	6.83	398	490	7.78	608	754	12.2	9.48
Nbv5tr6241943	-3426.31	-2.08	4.5e-06	Ribulose bisphosphate carboxylase small chain 8B, chloroplastic (probable)	ribulose bisphosphate carboxylase small chain 3b precursor ( isco small subunit 3b)	AT5G38410	ribulose bisphosphate carboxylase small chloroplastic	625	57758	70704	6133.58	72444	97710	7455.71	48422	62706	5598.9	56144	76861	7153.05	6585.31	27032	37889	3806.06	17226	23579	2108.48	22860	29326	2536.52	33765	47455	4184.95	3159
Nbv5tr6231275	-10.79	-2.08	0.0016	Subtilisin-like protease SDD1 (probable)	subtilisin-like protease sdd1	SDD1	subtilisin-like protease sdd1	2460	190	938	20.67	162	1080	20.94	185	1046	23.73	116	756	17.88	20.8	57	465	11.87	51	297	6.75	49	354	7.78	73	610	13.67	10.02
Nbv5tr6230486	-73.67	-2.09	8.08e-07	50S ribosomal protein L13, chloroplastic (probable)	50s ribosomal protein l13	emb1473	50s ribosomal protein chloroplastic	1278	2919	2919	123.84	4614	4614	172.18	2976	2976	129.95	3080	3080	140.18	141.54	1553	1553	76.29	1149	1149	50.25	1410	1410	59.64	1977	1977	85.26	67.86
Nbv5tr6236469	-17.68	-2.09	0.000169	50S ribosomal protein L27, chloroplastic (probable)	50s ribosomal protein l27	RPL27	50s ribosomal protein chloroplastic	954	534	595	33.82	615	734	36.69	448	541	31.65	415	551	33.59	33.94	179	237	15.6	174	232	13.59	164	206	11.67	330	418	24.15	16.25
Nbv5tr6203230	-36.07	-2.09	8.16e-05	Beta-xylosidase/alpha-L-arabinofuranosidase 2 (probable)	beta-d-xylosidase 4	XYL4	beta-xylosidase alpha-l-arabinofuranosidase 2-like	2764	3776	3776	74.07	3686	3686	63.6	3463	3463	69.92	3264	3264	68.69	69.07	1720	1720	39.07	968	968	19.57	1260	1260	24.64	2442	2442	48.7	33
Nbv5tr6233395	-155.14	-2.09	5.55e-08	Solanesyl diphosphate synthase 1 (probable)	solanesyl diphosphate synthase 1	SPS1	probable solanesyl-diphosphate synthase chloroplastic	1913	8941	8941	253.41	11949	11949	297.88	9449	9449	275.64	12006	12006	365.05	298	4761	4761	156.25	3987	3987	116.48	5561	5561	157.15	4913	4913	141.55	142.86
Nbv5tr6233836	-11.05	-2.09	0.00106	Proactivator polypeptide (probable)	saposin b domain-containing protein	AT3G51730	prosaposin-like isoform x1	2499	766	1034	22.43	735	1003	19.14	626	878	19.61	694	1014	23.6	21.2	220	362	9.09	276	435	9.73	361	528	11.42	321	469	10.34	10.15
Nbv5tr6200487	-46.67	-2.09	5.84e-08	Thioredoxin M4, chloroplastic (probable)	thioredoxin m4	TRX-M4	thioredoxin chloroplastic-like	815	1301	1373	91.34	1726	1816	106.26	980	1064	72.85	1148	1219	87	89.36	490	517	39.83	484	530	36.34	587	626	41.52	707	785	53.09	42.7
Nbv5tr6237126	-23.8	-2.09	1.67e-07	Type I inositol 1,4,5-trisphosphate 5-phosphatase 2 (probable)	inositol- -trisphosphate 5-phosphatase		type i inositol -trisphosphate 5-phosphatase 2-like isoform x1	2479	1938	2239	48.97	1844	2384	45.86	1576	1911	43.02	1509	1893	44.42	45.57	753	967	24.49	600	784	17.68	840	1012	22.07	837	1027	22.83	21.77
Nbv5tr6214446	-11.42	-2.09	0.000803	U11/U12 small nuclear ribonucleoprotein 48 kDa protein (probable)	u1148_arath ame: full=u11 u12 small nuclear ribonucleoprotein 48 kda protein short=u11 u12 snrnp 48 kda protein short=u11 u12-48k	AT3G04160	u11 u12 small nuclear ribonucleoprotein 48 kda protein	4027	1750	1750	23.56	1717	1717	20.33	1649	1649	22.85	1431	1431	20.67	21.85	662	662	10.32	750	750	10.41	768	768	10.31	782	782	10.7	10.44
Nbv5tr6225106	-10.22	-2.1	0.03	50S ribosomal protein 6, chloroplastic (probable)	plastid-specific 50s ribosomal protein 6	PSRP6	50s ribosomal protein chloroplastic	596	148	148	13.46	330	330	26.41	183	183	17.13	215	215	20.98	19.5	138	138	14.54	67	67	6.28	56	56	5.08	121	121	11.19	9.27
Nbv5tr6245677	-34.31	-2.1	0.01	Uncharacterized protein n=9 Tax=Brachypodium distachyon RepID=I1HP84_BRADI (probable)	---NA---		craniofacial development protein 2-like	430	484	728	91.79	288	449	49.8	283	471	61.13	291	441	59.65	65.59	205	315	45.99	107	185	24.05	129	210	26.4	140	224	28.71	31.29
Nbv5tr6241932	-18.5	-2.1	0.00239	Homogentisate phytyltransferase 1, chloroplastic (probable)	homogentisate phytyltransferase 1	HPT1	homogentisate phytyltransferase chloroplastic isoform x1	1557	732	954	33.22	641	828	25.36	845	1068	38.28	928	1186	44.31	35.29	273	360	14.52	244	329	11.81	591	722	25.07	349	446	15.79	16.8
Nbv5tr6235263	-22.05	-2.1	0.01	not determined by homology or low homology during annotation	---NA---		---NA---	219	191	243	60.16	142	177	38.54	126	158	40.26	85	111	29.48	42.11	56	74	21.21	57	78	19.91	57	83	20.49	56	74	18.62	20.06
Nbv5tr6211558	-18.02	-2.1	0.00281	GTPase Der (probable)	double era-like gtpase	emb2738	plastid gtpase der	3960	700	2171	29.72	1130	3527	42.48	617	1771	24.96	934	2773	40.73	34.47	357	1267	20.09	206	748	10.56	345	1052	14.36	480	1494	20.79	16.45
Nbv5tr6230766	-16.32	-2.1	2.72e-05	Predicted protein n=2 Tax=Populus trichocarpa RepID=B9IAY1_POPTR (probable)	at2g04039 at2g04039	AT2G04039	PREDICTED: uncharacterized protein LOC104220441	1008	538	538	28.94	743	743	35.15	522	522	28.9	550	550	31.74	31.18	289	289	18	245	245	13.58	241	241	12.92	273	273	14.93	14.86
Nbv5tr6237148	-10.37	-2.1	0.00166	Probable serine/threonine-protein kinase WNK4 (probable)	serine threonine-protein kinase wnk4	WNK4	probable serine threonine-protein kinase wnk4 isoform x2	2186	615	756	18.75	728	885	19.31	508	605	15.44	762	968	25.76	19.81	264	334	9.59	242	290	7.41	312	373	9.22	368	458	11.55	9.44
Nbv5tr6223127	-13.14	-2.1	0.01	not determined by homology or low homology during annotation	---NA---		protein nim1-interacting 2-like	420	203	204	26.33	195	195	22.14	243	243	32.29	140	140	19.39	25.04	44	44	6.58	78	78	10.38	80	80	10.3	155	155	20.34	11.9
Nbv5tr6226175	-16.37	-2.1	0.03	PsbP-like protein 1, chloroplastic (probable)	-like protein 1	PPL1	psbp-like protein chloroplastic	1811	985	985	29.49	1629	1634	43.03	769	769	23.7	887	893	28.68	31.22	555	559	19.38	270	274	8.46	304	304	9.07	733	739	22.49	14.85
Nbv5tr6218955	-18.53	-2.1	0.00893	RNA polymerase sigma factor sigB (probable)	rna polymerase sigma subunit 2	SIG2	rna polymerase sigma factor sigb-like	2538	67	1711	36.55	37	2457	46.17	46	1059	23.29	34	1550	35.52	35.38	20	800	19.79	10	487	10.72	23	626	13.33	30	1084	23.54	16.85
Nbv5tr6243763	-27.2	-2.11	0.00506	Cytochrome b6-f complex subunit 7 3 n=2 Tax=Vitis vinifera RepID=F6HQF8_VITVI (probable)	cytochrome b6f complex subunit		cytochrome p450 isoform 2	662	583	588	48.16	887	923	66.49	501	507	42.74	534	563	49.47	51.71	311	326	30.92	144	154	13	196	205	16.74	416	449	37.38	24.51
Nbv5tr6205305	-11.73	-2.11	0.003	Homeobox-leucine zipper protein ATHB-13 (probable)	homeobox-leucine zipper protein athb-13	ATHB13	homeobox-leucine zipper protein athb-13	1528	517	517	18.34	655	655	20.44	835	835	30.5	527	527	20.06	22.34	248	248	10.19	274	274	10.02	272	272	9.62	349	349	12.59	10.61
Nbv5tr6220459	-77.43	-2.11	1.07e-05	Retrovirus-related Pol polyprotein from transposon TNT 1-94 (probable)	gag pol polyprotein		hypothetical protein VITISV_031363	4696	9188	14888	171.89	7275	12091	122.79	6406	11106	131.98	7471	13168	163.1	147.44	3569	6254	83.61	2422	4214	50.15	3079	4989	57.43	4386	7570	88.85	70.01
Nbv5tr6202862	-27.08	-2.11	0.000133	not determined by homology or low homology during annotation	---NA---		---NA---	756	753	888	63.69	402	593	37.41	629	742	54.77	503	647	49.78	51.41	224	285	23.67	242	321	23.73	218	268	19.16	293	422	30.77	24.33
Nbv5tr6200566	-30.63	-2.11	4.03e-07	Putative uncharacterized protein n=2 Tax=Vitis vinifera RepID=F6GZ12_VITVI (probable)	pb1_up2 domain-containing protein	AT3G26510	octicosapeptide phox bem1p family protein isoform 1	1567	1145	1967	68.06	678	1837	55.91	751	1351	48.11	669	1629	60.47	58.14	217	478	19.15	308	695	24.79	541	969	33.43	416	929	32.68	27.51
Nbv5tr6204504	-12.55	-2.11	0.000342	ATP-dependent zinc metalloprotease FTSH 6, chloroplastic (probable)	uncharacterized protein	AT5G22340	PREDICTED: uncharacterized protein LOC104091531 isoform X1	1887	645	901	25.89	725	958	24.21	515	695	20.55	566	805	24.81	23.87	301	403	13.41	208	327	9.69	245	337	9.65	259	428	12.5	11.31
Nbv5tr6221697	-10.4	-2.11	0.01	Putative uncharacterized protein n=1 Tax=Vitis vinifera RepID=F6HGD2_VITVI (probable)	uncharacterized protein	AT4G20170	PREDICTED: uncharacterized protein LOC104210124	2716	771	771	15.39	828	828	14.54	1243	1243	25.54	1110	1110	23.77	19.81	379	379	8.76	427	428	8.81	492	492	9.79	506	506	10.27	9.41
Nbv5tr6230466	-12.43	-2.11	0.000371	Putative uncharacterized protein n=1 Tax=Vitis vinifera RepID=F6HNL7_VITVI (probable)	uncharacterized protein	AT2G39950	PREDICTED: uncharacterized protein LOC104236057	2645	1045	1156	23.7	982	1092	19.69	1119	1253	26.44	987	1117	24.56	23.6	378	436	10.35	391	447	9.45	443	487	9.95	608	715	14.9	11.16
Nbv5tr6234188	-11.1	-2.11	0.000963	Pyruvate kinase isozyme G, chloroplastic (probable)	plastidial pyruvate kinase 3	PKp3	pyruvate kinase isozyme chloroplastic	1990	616	616	16.78	882	882	21.14	767	767	21.51	855	855	24.99	21.1	347	347	10.95	297	297	8.34	389	389	10.57	367	367	10.16	10.01
Nbv5tr6246553	-16.72	-2.12	0.00279	Acyltransferase-like protein At1g54570, chloroplastic (probable)	phytyl ester synthase 1	AT1G54570	acyltransferase-like protein chloroplastic isoform x1	3027	1032	1328	23.79	1551	2030	31.98	1143	1523	28.08	1574	2235	42.95	31.7	684	917	19.02	490	617	11.39	604	830	14.82	589	807	14.69	14.98
Nbv5tr6200739	-70.38	-2.12	0.0032	Patellin-3 (probable)	patl3_arath ame: full=patellin-3	AT1G72160	patellin-3-like	2391	3742	3768	85.44	6866	6996	139.54	5455	5564	129.86	7141	7299	177.56	133.1	2356	2469	64.83	2258	2331	54.49	3035	3079	69.61	2587	2688	61.96	62.72
Nbv5tr6200744	-35.54	-2.12	0.04	Polyprotein, putative n=1 Tax=Solanum demissum RepID=Q6L4B3_SOLDE (probable)	---NA---		PREDICTED: uncharacterized protein LOC104109376	397	513	731	99.83	236	364	43.73	341	500	70.28	262	377	55.24	67.27	127	198	31.31	141	220	30.97	140	228	31.05	146	242	33.6	31.73
Nbv5tr6230825	-74.99	-2.12	6.08e-07	ATP-dependent Clp protease adapter protein ClpS (probable)	at1g68660 f24j5_4	AT1G68660	PREDICTED: uncharacterized protein LOC104214399	1025	2269	2269	120.02	3350	3350	155.87	2202	2202	119.89	3012	3012	170.92	141.67	997	997	61.07	1226	1226	66.85	1373	1373	72.41	1235	1235	66.41	66.68
Nbv5tr6226412	-11.68	-2.12	0.000603	Preprotein translocase subunit SECE1 (probable)	unknown		preprotein translocase subunit sece1	798	392	392	26.63	307	307	18.35	304	304	21.26	307	307	22.38	22.15	156	156	12.27	135	135	9.45	166	166	11.25	129	129	8.91	10.47
Nbv5tr6236823	-90.24	-2.12	1.81e-23	Probable polyamine oxidase 2 (probable)	polyamine oxidase 2	PAO2	probable polyamine oxidase 2	2431	7512	7515	167.61	7752	7780	152.62	7551	7556	173.45	7865	7901	189.04	170.68	3391	3401	87.83	2931	2942	67.64	3845	3845	85.5	3555	3564	80.81	80.44
Nbv5tr6224944	-28.23	-2.12	1.9e-07	Probable xyloglucan endotransglucosylase/hydrolase protein 28 (probable)	probable xyloglucan endotransglucosylase hydrolase protein 28	XTH28	probable xyloglucan endotransglucosylase hydrolase protein 28	1500	475	1177	42.54	693	1619	51.47	613	1544	57.44	704	1599	62	53.37	205	641	26.83	225	596	22.21	266	662	23.86	292	753	27.67	25.14
Nbv5tr6219259	-24.24	-2.12	0.00021	Rapid alkalinization factor n=2 Tax=Medicago truncatula RepID=G7JLH2_MEDTR (probable)	protein ralf-like 33	RALFL33	rapid alkalinization factor-like	842	706	706	45.46	589	591	33.47	870	878	58.19	671	671	46.35	45.87	274	274	20.43	320	320	21.24	371	371	23.82	321	321	21.01	21.63
Nbv5tr6225673	-34.97	-2.12	2.73e-06	Haloalkane dehalogenase 2 sp|P64303.1|DHMA2_MYCTU Haloalkane dehalogenase 2 (probable)	putative hydrolase	AT1G52510	uncharacterized hydrolase ynr064c isoform x1	2097	2396	2413	62.39	3235	3247	73.84	1900	1911	50.86	2781	2790	77.39	66.12	955	960	28.74	1079	1089	29.02	1233	1242	32.02	1314	1324	34.8	31.15
Nbv5tr6231999	-20.29	-2.13	9.95e-06	Integrase core domain containing protein n=7 Tax=Solanum RepID=Q0KIN0_SOLDE (probable)	---NA---		integrase core domain containing protein	402	303	328	44.24	293	320	37.96	228	247	34.29	216	251	36.32	38.2	145	165	25.77	102	112	15.57	101	109	14.66	103	114	15.63	17.91
Nbv5tr6219077	-12.49	-2.13	0.000327	Probable LRR receptor-like serine/threonine-protein kinase At1g67720 (probable)	lrr receptor-like serine threonine-protein kinase	AT1G67720	probable lrr receptor-like serine threonine-protein kinase at1g67720 isoform x2	3388	1538	1538	24.61	1609	1609	22.65	1432	1432	23.59	1364	1364	23.42	23.57	707	707	13.1	648	648	10.69	603	603	9.62	670	670	10.9	11.08
Nbv5tr6203938	-28.48	-2.13	3.24e-08	not determined by homology or low homology during annotation	uncharacterized protein	AT4G13540	upf0329 protein ecu01_0100 ecu01_1510 isoform 1	1112	928	990	48.27	1433	1495	64.12	836	936	46.97	970	1067	55.81	53.79	341	408	23.04	448	515	25.88	427	473	22.99	537	592	29.34	25.31
Nbv5tr6224834	-30.68	-2.14	8.18e-10	ATP-dependent Clp protease proteolytic subunit 5, chloroplastic (probable)	atp-dependent clp protease proteolytic subunit 5	CLPP5	atp-dependent clp protease proteolytic subunit chloroplastic-like	1710	1169	1703	54	1256	1973	55.03	1153	1647	53.75	1273	1976	67.21	57.5	460	783	28.75	367	622	20.33	582	871	27.54	597	951	30.65	26.82
Nbv5tr6243628	-13.48	-2.14	0.000331	Integrase core domain containing protein n=7 Tax=Solanum RepID=Q0KIN0_SOLDE (probable)	AC000348_32T7N9.5		integrase core domain containing protein	329	152	191	31.48	102	128	18.55	117	156	26.46	101	139	24.57	25.27	49	68	12.98	62	79	13.42	39	56	9.2	47	69	11.56	11.79
Nbv5tr6236997	-120.86	-2.14	3.33e-18	Probable ADP-ribosylation factor GTPase-activating protein AGD11 (probable)	calcium-dependent lipid-binding ( domain) family protein	AT1G70810	probable adp-ribosylation factor gtpase-activating protein agd11	1055	4431	4431	227.72	5296	5296	239.4	3627	3627	191.85	4483	4483	247.16	226.53	1701	1701	101.23	1992	1992	105.53	2106	2106	107.91	2068	2068	108.04	105.68
Nbv5tr6221273	-15.39	-2.14	4.12e-05	Probable aquaporin SIP2-1 (probable)	aquaporin sip2-1	SIP2	probable aquaporin sip2-1	1670	724	724	23.51	1084	1084	30.96	887	887	29.64	910	910	31.69	28.95	357	357	13.42	454	454	15.19	378	378	12.24	405	405	13.37	13.55
Nbv5tr6203697	-24.69	-2.14	4.04e-06	Protein LHCP TRANSLOCATION DEFECT (probable)	protein grana deficient chloroplast 1	AT1G50900	protein lhcp translocation defect	874	654	654	40.57	1039	1039	56.69	608	608	38.82	740	741	49.31	46.35	334	334	23.99	263	263	16.82	316	316	19.55	417	417	26.3	21.66
Nbv5tr6246007	-485.64	-2.14	0.02	Ribulose bisphosphate carboxylase/oxygenase activase 2, chloroplastic (probable)	ribulose bisphosphate carboxylase oxygenase activase	RCA	ribulose bisphosphate carboxylase oxygenase activase chloroplastic isoform x2	1915	10030	27598	781.37	14972	47957	1194.3	7996	21234	618.78	11657	34810	1057.31	912.94	5566	19102	626.26	2641	8139	237.53	4751	12425	350.75	4990	17187	494.68	427.3
Nbv5tr6230090	-37.22	-2.14	6.34e-09	Soluble inorganic pyrophosphatase (probable)	inorganic pyrophosphatase-like protein		soluble inorganic pyrophosphatase-like	1521	1952	1952	69.58	1812	1814	56.88	2227	2227	81.71	1878	1879	71.86	70.01	700	701	28.94	953	953	35.02	956	956	33.98	913	916	33.19	32.78
Nbv5tr6233590	-70.58	-2.15	1.29e-21	Calmodulin-related protein (probable)	calmodulin 5	CAM5	calmodulin-7 isoform x1	970	1958	2075	115.98	2558	2690	132.25	2296	2515	144.69	2073	2259	135.46	132.1	973	1047	67.77	952	1024	59	967	1062	59.19	998	1058	60.12	61.52
Nbv5tr6216811	-21.23	-2.15	0.00018	Putative glutamine amidotransferase YLR126C (probable)	gamma-glutamyl peptidase 3	AT4G30550	glutamine amidotransferase ylr126c	1528	1391	1391	49.36	1145	1145	35.74	1131	1131	41.31	854	854	32.51	39.73	254	254	10.44	643	643	23.52	470	470	16.63	649	649	23.41	18.5
Nbv5tr6245044	-11.41	-2.15	0.000622	Putative gag-pol polyprotein, identical n=2 Tax=Solanum demissum RepID=Q5NRP4_SOLDE (probable)	retrovirus-related polyproteins and to cchc zinc finger protein (pfam: score= e= e= 1)		PREDICTED: uncharacterized protein LOC104238195 isoform X1	1931	898	898	25.21	797	797	19.68	627	627	18.12	739	739	22.26	21.32	382	382	12.42	302	302	8.74	323	323	9.04	329	330	9.42	9.91
Nbv5tr6204554	-10.41	-2.15	0.00131	Uncharacterized oxidoreductase At1g06690, chloroplastic (probable)	nad -linked oxidoreductase superfamily protein	AT2G27680	pyridoxal chloroplastic isoform x2	1667	315	559	18.18	365	766	21.91	260	469	15.7	326	631	22.02	19.45	145	305	11.49	101	193	6.47	131	230	7.46	148	325	10.75	9.04
Nbv5tr6200875	-77.96	-2.15	1.11e-09	SUMO-conjugating enzyme UBC9 (probable)	ubiquitin conjugating enzyme 9	UBC9	ubiquitin-conjugating enzyme e2 10	747	1914	2037	147.85	1835	1952	124.62	2177	2350	175.56	1599	1743	135.72	145.94	707	742	62.36	764	842	63	920	978	70.78	931	1027	75.78	67.98
Nbv5tr6230673	-14.07	-2.16	0.00109	30S ribosomal protein S17, chloroplastic (probable)	30s ribosomal protein s17	RPS17	30s ribosomal protein chloroplastic	832	407	420	27.37	382	433	24.82	407	439	29.45	302	329	23	26.16	174	212	16	111	120	8.06	110	116	7.54	229	253	16.76	12.09
Nbv5tr6236658	-32.35	-2.16	2.68e-06	Adenosine kinase, putative n=1 Tax=Ricinus communis RepID=B9R7X0_RICCO (probable)	pfkb-like carbohydrate kinase family protein	AT1G19600	adenosine kinase	1327	1539	1601	65.41	1150	1238	44.49	1484	1581	66.49	1384	1475	64.65	60.26	700	770	36.43	530	574	24.17	538	559	22.77	631	681	28.29	27.92
Nbv5tr6230416	-20.86	-2.16	1.79e-05	Basic blue protein (probable)	basic blue protein plantacyanin		basic blue	697	567	573	44.57	519	551	37.7	508	553	44.28	322	347	28.96	38.88	161	182	16.39	172	190	15.24	222	241	18.69	229	275	21.75	18.02
Nbv5tr6229646	-37.96	-2.16	3.78e-08	Cycloartenol-C-24-methyltransferase 1 (probable)	24-sterol c-methyltransferase	SMT1	cycloartenol-c-24-methyltransferase 1-like	1494	1506	1507	54.69	2446	2449	78.18	1915	1917	71.61	2017	2021	78.68	70.79	888	892	37.48	706	707	26.45	922	922	33.36	916	922	34.01	32.83
Nbv5tr6199858	-10.89	-2.16	0.000903	not determined by homology or low homology during annotation	---NA---		hypothetical protein MIMGU_mgv1a018587mg, partial	606	218	218	19.5	311	311	24.47	188	188	17.31	206	206	19.77	20.27	87	87	9.01	80	80	7.38	95	95	8.47	139	139	12.64	9.38
Nbv5tr6218893	-10.95	-2.16	0.000845	Plastidial pyruvate kinase 4, chloroplastic (probable)	pyruvate kinase-like protein	AT3G49160	plastidial pyruvate kinase chloroplastic	3550	1480	1480	22.6	1390	1391	18.69	1281	1281	20.14	1229	1229	20.14	20.39	494	494	8.74	619	619	9.75	641	641	9.76	614	614	9.53	9.44
Nbv5tr6221884	-18.96	-2.16	0.00704	Probable leucine-rich repeat receptor-like protein kinase At5g49770 (probable)	serine threonine kinase	AT1G79620	probable leucine-rich repeat receptor-like protein kinase at5g49770	3861	3527	3527	49.53	2456	2456	30.34	2418	2419	34.96	1730	1734	26.12	35.24	849	849	13.81	984	985	14.26	1065	1065	14.91	1550	1551	22.14	16.28
Nbv5tr6243762	-51.38	-2.16	1.44e-16	Transcriptional corepressor LEUNIG (probable)	wd40 repeat protein mucilage-modified 1	LUH	transcriptional corepressor leunig-like	3059	5611	5612	99.47	5671	5675	88.47	5365	5369	97.95	5077	5082	96.63	95.63	2111	2113	43.37	2181	2184	39.9	2532	2532	44.75	2714	2718	48.97	44.25
Nbv5tr6206692	-10.64	-2.17	0.00101	3-oxoacyl-[acyl-carrier-protein] synthase II, chloroplastic (probable)	3-ketoacyl-acp synthase		3-oxoacyl-	2035	321	643	17.13	314	797	18.68	378	758	20.79	368	777	22.21	19.7	149	309	9.53	151	289	7.94	205	371	9.86	158	329	8.91	9.06
Nbv5tr6246239	-63.71	-2.17	8.4e-08	Phototropin-1 (probable)	phototropin 1	PHOT1	low quality protein: phototropin-1	3991	8658	8658	117.62	11018	11018	131.66	7070	7070	98.86	8544	8544	124.52	118.16	4262	4262	67.05	2340	2340	32.77	3827	3827	51.84	4792	4792	66.18	54.46
Nbv5tr6244620	-14.86	-2.17	5.12e-05	Potassium channel AKT2/3 (probable)	potassium channel akt2 3	KT2/3	potassium channel akt2 3-like	3182	1588	1648	28.08	1828	1882	28.21	1300	1340	23.5	1584	1668	30.49	27.57	707	747	14.74	499	509	8.94	701	728	12.37	797	854	14.79	12.71
Nbv5tr6200529	-12.55	-2.17	0.000248	Polyprotein, putative n=1 Tax=Solanum demissum RepID=Q6L4B3_SOLDE (probable)	---NA---		PREDICTED: uncharacterized protein LOC104087916	392	136	209	28.91	93	152	18.49	91	153	21.78	90	161	23.89	23.27	49	79	12.65	42	85	12.12	36	63	8.69	43	67	9.42	10.72
Nbv5tr6233783	-11.98	-2.17	0.02	Probable pectinesterase/pectinesterase inhibitor 34 (probable)	pectinesterase pectinesterase inhibitor 34	AT3G49220	probable pectinesterase pectinesterase inhibitor 34	2324	1003	1010	23.56	917	954	19.58	1222	1246	29.92	603	631	15.79	22.21	276	286	7.73	265	268	6.44	401	410	9.54	703	726	17.22	10.23
Nbv5tr6224692	-18.18	-2.17	0.000357	Hydroxycinnamoyl-Coenzyme A shikimate/quinate hydroxycinnamoyltransferase (probable)	hxxxd-type acyl-transferase-like protein	AT4G13840	protein eceriferum 26-like	1667	1078	1078	35.06	1130	1130	32.33	898	898	30.06	1078	1078	37.61	33.77	655	655	24.67	324	324	10.86	351	351	11.38	467	467	15.44	15.59
Nbv5tr6205722	-17.49	-2.17	0.04	RuBisCO large subunit-binding protein subunit alpha, chloroplastic (probable)	chaperonin-60 alpha	CPN60A	ru large subunit-binding protein subunit alpha	2426	0	1180	26.37	0	1335	26.24	4	2192	50.42	0	1118	26.81	32.46	0	585	15.14	0	588	13.55	0	665	14.82	0	721	16.38	14.97
Nbv5tr6224882	-24.44	-2.17	5e-08	Thioredoxin M4, chloroplastic (probable)	thioredoxin m4	TRX-M4	thioredoxin-like	1011	908	950	50.95	871	959	45.24	613	780	43.05	615	727	41.83	45.27	272	329	20.43	321	389	21.5	321	363	19.41	314	403	21.97	20.83
Nbv5tr6233713	-50.99	-2.18	5.93e-10	BAG family molecular chaperone regulator 7 (probable)	bcl-2-associated athanogene 7	BAG7	bag family molecular chaperone regulator 7	2141	2976	2976	75.36	4414	4414	98.32	3799	3799	99.02	3844	3845	104.46	94.29	1831	1831	53.69	1338	1338	34.93	1559	1559	39.36	1757	1757	45.23	43.3
Nbv5tr6229937	-12.31	-2.18	0.000301	IST1-like protein (probable)	regulator of vps4 activity protein	AT4G32350	cyclin-dependent kinase 12 isoform x2	2672	1101	1101	22.34	1262	1262	22.52	1085	1085	22.66	1082	1082	23.55	22.77	493	493	11.58	424	424	8.87	608	608	12.3	440	440	9.08	10.46
Nbv5tr6246561	-10.76	-2.18	0.000918	Multiple C2 and transmembrane domain-containing protein 1 (probable)	c2 calcium lipid-binding plant phosphoribosyltransferase family protein	AT4G11610	multiple c2 and transmembrane domain-containing protein 2-like	4135	1637	1640	21.5	1475	1477	17.03	1528	1528	20.62	1449	1451	20.41	19.89	547	548	8.32	556	556	7.51	835	836	10.93	731	733	9.77	9.13
Nbv5tr6241567	-23.9	-2.18	1.98e-06	not determined by homology or low homology during annotation	---NA---		---NA---	264	223	254	52.17	203	229	41.37	165	189	39.95	168	197	43.4	44.22	114	122	29.01	69	73	15.45	80	85	17.41	86	93	19.42	20.32
Nbv5tr6206755	-48.01	-2.18	4.22e-06	Probable rhamnose biosynthetic enzyme 1 (probable)	udp-l-rhamnose synthase	RHM1	probable rhamnose biosynthetic enzyme 1	2676	2692	3607	73.08	2933	4159	74.12	3707	5064	105.6	3273	4673	101.57	88.59	1306	1787	41.93	1093	1767	36.9	1425	1973	39.86	1453	2119	43.64	40.58
Nbv5tr6213136	-11.8	-2.18	0.000424	Tryptophan synthase beta chain 2 (probable)	tryptophan synthase beta chain	TSBtype2	tryptophan synthase beta chain 1	1981	684	684	18.72	946	946	22.77	761	761	21.44	822	822	24.14	21.77	352	352	11.16	344	344	9.71	334	334	9.11	356	356	9.9	9.97
Nbv5tr6200816	-19.11	-2.19	0.00015	Alpha-galactosidase (probable)	alpha-galactosidase 2	AGAL2	alpha-galactosidase	1478	717	799	29.31	876	1008	32.52	966	1143	43.16	732	904	35.58	35.14	271	320	13.59	231	275	10.4	367	420	15.36	532	664	24.76	16.03
Nbv5tr6235155	-19.5	-2.19	0.01	Craniofacial development protein 2 (probable)	---NA---		craniofacial development protein 2-like	589	454	517	47.59	251	281	22.75	309	371	35.15	326	384	37.92	35.85	178	223	23.77	81	101	9.58	144	178	16.34	131	168	15.72	16.35
Nbv5tr6203600	-12.99	-2.19	0.000306	Heavy metal-associated isoprenylated plant protein 26 (probable)	farnesylated protein 6	FP6	heavy metal-associated isoprenylated plant protein 26-like	1160	308	401	18.74	373	529	21.75	451	639	30.74	291	489	24.52	23.94	126	207	11.2	128	199	9.59	144	210	9.79	169	278	13.21	10.95
Nbv5tr6215451	-18.67	-2.19	2.76e-06	Uncharacterized protein n=2 Tax=Glycine max RepID=I1LE40_SOYBN (probable)	unnamed protein product		PREDICTED: uncharacterized protein LOC104249372	956	595	634	35.96	482	555	27.69	579	642	37.48	494	595	36.2	34.33	204	254	16.68	201	250	14.62	244	271	15.32	221	278	16.03	15.66
Nbv5tr6229986	-23.67	-2.19	3.92e-07	Putative uncharacterized protein n=2 Tax=Vitis vinifera RepID=F6HBR1_VITVI (similar to)	low psii accumulation 3 protein	LPA3	protein low psii accumulation chloroplastic	1580	1301	1301	44.64	1734	1734	52.34	996	996	35.18	1145	1145	42.15	43.58	544	544	21.62	463	463	16.38	561	561	19.19	643	643	22.43	19.9
Nbv5tr6224812	-39.56	-2.19	6.56e-13	Zeatin O-glucosyltransferase (probable)	udp-glucosyl transferase 73b3	UGT73B3	zeatin o-glucosyltransferase-like	1977	2191	2578	70.7	2060	2851	68.77	2369	2845	80.31	1794	2434	71.61	72.85	764	1098	34.87	773	1068	30.19	1051	1331	36.39	791	1137	31.7	33.29
Nbv5tr6219412	-37.8	-2.2	4.7e-10	65-kDa microtubule-associated protein 6 (probable)	microtubule-associated protein 65-6	ATMAP65-6	65-kda microtubule-associated protein 6-like isoform x1	2490	2902	2902	63.19	3791	3791	72.61	3142	3142	70.42	3035	3035	70.9	69.28	1497	1497	37.75	1096	1096	24.6	1175	1175	25.51	1719	1719	38.05	31.48
Nbv5tr6204527	-13.83	-2.2	9e-05	Putative uncharacterized protein n=1 Tax=Vitis vinifera RepID=D7TGM3_VITVI (probable)	uncharacterized protein	AT2G23390	acyl- n-acyltransferase isoform 1	1889	898	898	25.77	1028	1028	25.95	739	739	21.83	904	904	27.84	25.35	289	291	9.67	322	322	9.53	539	539	15.42	390	392	11.44	11.52
Nbv5tr6221063	-13	-2.2	0.04	not determined by homology or low homology during annotation	---NA---		af211538_1avr9 cf-9 rapidly elicited protein 180	645	342	342	28.75	189	189	13.97	380	380	32.88	220	220	19.84	23.86	104	104	10.12	134	134	11.61	151	151	12.66	106	106	9.06	10.86
Nbv5tr6207595	-96.97	-2.2	7.3e-05	Putative uncharacterized protein n=1 Tax=Vitis vinifera RepID=D7TPV7_VITVI (probable)	cold-regulated 413-plasma membrane 2	COR413-PM2	cold-regulated 413 plasma membrane protein 2-like	1052	2644	2644	136.27	3452	3452	156.49	4105	4105	217.76	3644	3644	201.48	178	1280	1280	76.39	1123	1123	59.66	1996	1996	102.57	1632	1632	85.51	81.03
Nbv5tr6245395	-12.66	-2.2	0.000207	Malonate--CoA ligase (probable)	long-chain-fatty-acid- ligase-like protein		malonate-- ligase-like	2283	367	949	22.54	290	1265	26.42	332	909	22.22	202	844	21.5	23.17	96	492	13.53	66	321	7.86	147	500	11.84	81	365	8.81	10.51
Nbv5tr6225595	-37.63	-2.2	0.000451	MOSC domain-containing protein 2, mitochondrial (probable)	molybdenum cofactor sulfurase-like protein	AT1G30910	mitochondrial amidoxime reducing component 2-like	1441	2467	2467	92.82	2066	2066	68.37	1427	1427	55.26	1468	1468	59.26	68.93	630	630	27.45	830	830	32.19	906	906	33.99	825	825	31.56	31.3
Nbv5tr6226126	-21.65	-2.2	7.66e-07	Uncharacterized protein At3g49140 (probable)	putative protein		pentatricopeptide repeat superfamily isoform 1	1880	1357	1393	40.17	1802	1884	47.79	1042	1073	31.85	1202	1263	39.08	39.72	558	588	19.64	363	395	11.74	634	671	19.29	682	737	21.61	18.07
Nbv5tr6233645	-66.24	-2.2	4.05e-16	PGR5-like protein 1B, chloroplastic (probable)	pgr5-like protein 1a	PGR5-LIKE A	pgr5-like protein chloroplastic	1358	3130	3200	127.76	3341	3631	127.51	2467	2596	106.68	2633	2872	123.01	121.24	1235	1374	63.52	947	1031	42.43	1134	1251	49.8	1420	1583	64.25	55
Nbv5tr6225464	-13.39	-2.2	0.01	Uncharacterized protein 043R (probable)	proline-rich family protein	AT5G07020	PREDICTED: uncharacterized protein LOC104088298	1280	403	484	20.5	744	909	33.87	324	398	17.35	448	584	26.54	24.56	237	320	15.7	116	150	6.55	172	216	9.12	237	310	13.35	11.18
Nbv5tr6205675	-39.68	-2.2	0.0052	Protein COBRA (probable)	phytochelatin synthetase-like protein		protein cobra-like	1879	1612	1633	47.12	2424	2453	62.26	3071	3111	92.39	2854	2882	89.21	72.75	968	980	32.74	847	866	25.76	1126	1144	32.91	1379	1392	40.83	33.06
Nbv5tr6200497	-28.63	-2.21	1.81e-09	Amino acid permease 3 (probable)	amino acid		amino acid transporter	1932	1811	1997	56.04	1579	1993	49.2	1633	1965	56.76	1242	1576	47.45	52.36	530	725	23.56	435	607	17.56	766	943	26.39	704	961	27.42	23.73
Nbv5tr6203151	-12.12	-2.21	0.000305	CBL-interacting serine/threonine-protein kinase 24 (probable)	achain crystal structure of the kinase domain of at5g35410		cbl-interacting serine threonine-protein kinase 24	1981	271	649	17.76	441	869	20.92	377	773	21.78	444	960	28.19	22.16	169	350	11.09	109	291	8.21	170	405	11.05	189	352	9.79	10.04
Nbv5tr6199291	-51.22	-2.21	2.94e-09	Long chain acyl-CoA synthetase 1 (probable)	long chain acyl- synthetase 1	LACS1	long chain acyl- synthetase 1	3076	5733	5733	101.05	6283	6283	97.41	5278	5278	95.75	4212	4212	79.65	93.47	1551	1551	31.66	2266	2266	41.17	2062	2062	36.24	3343	3343	59.9	42.24
Nbv5tr6225351	-21.24	-2.21	1.93e-06	Putative uncharacterized protein n=2 Tax=Vitis vinifera RepID=A5BVV3_VITVI (probable)	serine-rich protein	AT5G25280	PREDICTED: uncharacterized protein LOC104097433	2222	1878	1968	48.02	1374	1493	32.04	1378	1463	36.74	1316	1456	38.11	38.73	593	644	18.2	626	699	17.58	577	627	15.25	674	763	18.93	17.49
Nbv5tr6234551	-16	-2.21	1.75e-05	Putative uncharacterized protein n=2 Tax=Vitis vinifera RepID=A5ANN1_VITVI (probable)	uncharacterized protein	AT3G52710	PREDICTED: uncharacterized protein LOC104111674	1192	649	704	32.02	551	726	29.05	541	654	30.62	379	519	25.33	29.25	159	222	11.69	207	280	13.13	250	299	13.56	225	316	14.61	13.25
Nbv5tr6229454	-17.77	-2.21	0.03	Ycf54-like protein (probable)	uncharacterized protein	AT5G58250	PREDICTED: uncharacterized protein LOC104112888	1121	590	590	28.54	1059	1059	45.05	572	572	28.48	533	535	27.76	32.46	390	390	21.84	132	132	6.58	153	153	7.38	467	467	22.96	14.69
Nbv5tr6203598	-53.49	-2.21	3.35e-06	Putative uncharacterized protein n=1 Tax=Vitis vinifera RepID=D7TAM0_VITVI (probable)	plastid transcriptionally active7	PTAC7	PREDICTED: uncharacterized protein LOC104117056 isoform X1	772	902	1188	83.44	1704	2044	126.27	1020	1235	89.27	1009	1215	91.54	97.63	488	613	49.85	413	552	39.96	454	586	41.03	480	640	45.69	44.14
Nbv5tr6202046	-19.97	-2.21	0.01	Putative uncharacterized protein n=2 Tax=Vitis vinifera RepID=F6I793_VITVI (probable)	lil3 protein	LIL3:1	PREDICTED: uncharacterized protein LOC104237170	676	171	312	25.02	326	735	51.85	217	395	32.61	217	425	36.57	36.51	118	245	22.75	74	142	11.74	102	179	14.31	94	213	17.37	16.54
Nbv5tr6236497	-18.31	-2.21	3.38e-05	Receptor-like protein 12 (probable)	receptor like protein 6	RLP6	PREDICTED: uncharacterized protein LOC104238820 isoform X2	2722	2171	2171	43.24	1757	1757	30.78	1485	1485	30.44	1370	1370	29.28	33.44	668	668	15.41	682	682	14	708	708	14.06	841	841	17.03	15.13
Nbv5tr6230248	-33.58	-2.21	0.000164	Putative uncharacterized protein n=1 Tax=Vitis vinifera RepID=D7T3P1_VITVI (probable)	ac015445_10 ests gb	AT1G50020	PREDICTED: uncharacterized protein LOC104239299	1316	900	1057	43.55	1331	1977	71.64	963	1327	56.27	1132	1680	74.25	61.43	373	567	27.05	412	554	23.53	561	741	30.44	422	725	30.36	27.85
Nbv5tr6236414	-135.17	-2.21	2.64e-07	Uncharacterized protein ycf36 (probable)	uncharacterized protein	AT5G67370	PREDICTED: uncharacterized protein LOC104240116	1464	6436	6436	238.36	8183	8183	266.56	5076	5076	193.49	7286	7286	289.48	246.97	3095	3095	132.73	2102	2102	80.24	3201	3201	118.2	3082	3082	116.03	111.8
Nbv5tr6236555	-11.6	-2.21	0.00159	Putative uncharacterized protein n=1 Tax=Vitis vinifera RepID=F6I5K3_VITVI (probable)	uncharacterized protein	AT3G01810	PREDICTED: uncharacterized protein LOC104249864	3545	933	1125	17.21	1509	1833	24.66	1020	1246	19.61	1174	1423	23.35	21.21	598	790	13.99	253	325	5.12	437	519	7.91	579	733	11.4	9.61
Nbv5tr6229580	-74.43	-2.21	7.3e-05	Protein WAX2 (probable)	maize gl1 homolog		protein eceriferum 1-like	2501	1968	5920	128.34	2289	6518	124.29	1625	5183	115.65	2240	7567	175.98	136.07	1293	3310	83.09	814	1854	41.43	990	3062	66.18	810	2533	55.82	61.63
Nbv5tr6236175	-17.78	-2.21	4.47e-06	Retrovirus-related Pol polyprotein from transposon TNT 1-94 (probable)	strong similarity to zea mays retrotransposon hopscotch polyprotein (gb		retrotransposon like protein	6325	3969	4749	40.71	3175	4016	30.28	2743	3378	29.8	2434	3142	28.89	32.42	1426	1886	18.72	1037	1373	12.13	1297	1643	14.04	1208	1570	13.68	14.64
Nbv5tr6243749	-10.6	-2.22	0.000852	Sugar transporter, putative n=1 Tax=Ricinus communis RepID=B9S6G4_RICCO (probable)	uncharacterized protein	AT4G36660	aldehyde dehydrogenase	889	312	312	19.03	424	428	22.96	320	321	20.15	228	229	14.98	19.28	141	141	9.96	156	158	9.93	76	78	4.74	161	163	10.11	8.68
Nbv5tr6230464	-10.24	-2.22	0.00128	7-ethoxycoumarin O-deethylase (probable)	cytochrome p450 76c4	CYP76C4	geraniol 8-hydroxylase-like	2037	573	592	15.76	559	636	14.89	796	894	24.49	576	677	19.33	18.62	258	305	9.4	208	218	5.98	298	330	8.76	298	347	9.39	8.38
Nbv5tr6229563	-139.16	-2.22	6.53e-14	not determined by homology or low homology during annotation	---NA---		---NA---	674	3691	3697	297.4	3634	3639	257.49	2759	2761	228.6	2656	2662	229.73	253.3	1300	1305	121.56	1250	1252	103.82	1352	1353	108.52	1500	1500	122.66	114.14
Nbv5tr6221037	-17.03	-2.22	7.82e-06	Probable LRR receptor-like serine/threonine-protein kinase At2g16250 (probable)	lrr receptor-like serine threonine-protein kinase	AT2G16250	probable lrr receptor-like serine threonine-protein kinase at2g16250	3609	2115	2115	31.77	2236	2236	29.55	2033	2033	31.44	1937	1937	31.22	30.99	790	790	13.74	791	791	12.25	860	860	12.88	1113	1113	17	13.97
Nbv5tr6225476	-14.48	-2.22	5.25e-05	Probable polygalacturonase (probable)	glycoside hydrolase family 28 protein polygalacturonase family protein	AT4G23820	probable polygalacturonase	2036	733	869	23.14	1012	1196	28.01	898	1040	28.51	767	906	25.88	26.39	301	392	12.09	323	383	10.51	373	441	11.71	435	492	13.32	11.91
Nbv5tr6203891	-12.68	-2.23	0.000436	30S ribosomal protein S10, chloroplastic (probable)	30s ribosomal protein s10	AT3G13120	30s ribosomal protein chloroplastic-like	947	353	366	20.95	329	350	17.63	381	405	23.87	414	482	29.6	23.01	122	139	9.22	109	137	8.09	134	154	8.79	207	262	15.25	10.34
Nbv5tr6204652	-32.63	-2.23	3.64e-07	Predicted protein n=1 Tax=Populus trichocarpa RepID=B9NGG0_POPTR (probable)	rieske (2fe-2s) domain-containing protein	AT1G71500	3-phenylpropionate cinnamic acid dioxygenase ferredoxin subunit	1354	1289	1291	51.7	1767	1796	63.26	1316	1321	54.44	1553	1573	67.57	59.24	630	645	29.91	411	423	17.46	552	560	22.36	887	902	36.72	26.61
Nbv5tr6237760	-14.76	-2.23	0.02	Putative disease resistance protein RGA4 (probable)	nb-arc domain-containing disease resistance protein	AT3G14470	disease resistance protein rga2-like	681	340	504	40.13	196	292	20.45	192	294	24.09	176	263	22.46	26.78	98	137	12.63	82	129	10.59	118	182	14.45	87	129	10.44	12.03
Nbv5tr6206680	-14.1	-2.23	6.48e-05	Golgin candidate 2 (probable)	golgin candidate 2	GC2	golgin candidate isoform 1	2574	1095	1095	23.07	1485	1485	27.51	1192	1192	25.84	1143	1143	25.83	25.56	496	496	12.1	414	414	8.99	604	604	12.69	564	564	12.08	11.46
Nbv5tr6225778	-18.13	-2.23	3.18e-06	OTU domain-containing protein At3g57810 (probable)	otu-like cysteine protease domain-containing protein	AT3G57810	otu domain-containing protein at3g57810-like	1808	1002	1002	30.05	1166	1170	30.86	1031	1033	31.88	1199	1202	38.67	32.87	555	555	19.27	397	398	12.3	501	501	14.98	406	406	12.38	14.73
Nbv5tr6225084	-41.62	-2.23	6.08e-13	UPF0308 protein At2g37240, chloroplastic (probable)	thioredoxin superfamily protein	AT5G65840	prostamide prostaglandin f synthase	1106	1555	1555	76.23	1502	1502	64.77	1599	1599	80.68	1531	1531	80.52	75.55	477	477	27.08	597	597	30.17	837	837	40.91	754	754	37.58	33.93
Nbv5tr6200542	-12.59	-2.23	0.01	Retrovirus-related Pol polyprotein from type-1 retrotransposable element R2 (probable)	AC079281_8unknown protein		rna-directed dna polymerase (reverse transcriptase)	786	341	476	32.83	178	261	15.84	221	305	21.65	204	281	20.79	22.78	114	155	12.38	89	117	8.32	101	143	9.84	108	146	10.24	10.19
Nbv5tr6207600	-10.45	-2.23	0.00572	Ferredoxin-1 (probable)	ferredoxin c1	AT4G14890	root r-b2	738	242	242	17.78	310	310	20.03	232	232	17.54	258	258	20.33	18.92	154	154	13.1	57	57	4.32	78	78	5.71	144	144	10.75	8.47
Nbv5tr6227329	-56.63	-2.24	6.25e-07	DUF246 domain-containing protein At1g04910 (probable)	o-fucosyltransferase family protein	AT5G65470	auxin growth promotor protein	1087	1729	1729	86.24	2085	2085	91.48	2521	2521	129.42	1905	1905	101.94	102.27	855	855	49.38	802	802	41.24	934	934	46.45	897	897	45.48	45.64
Nbv5tr6246564	-13.34	-2.24	0.000105	Agglutinin alpha chain (probable)	mannose-binding lectin superfamily protein	AT1G73040	jacalin-related lectin 19	821	352	352	23.25	439	439	25.5	405	405	27.53	283	283	20.05	24.08	132	132	10.09	143	143	9.73	178	178	11.72	170	170	11.41	10.74
Nbv5tr6218623	-10.71	-2.24	0.00223	Peptidyl-prolyl cis-trans isomerase FKBP16-3, chloroplastic (probable)	peptidyl-prolyl cis-trans isomerase fkbp16-3	AT2G43560	peptidyl-prolyl cis-trans isomerase fkbp16- chloroplastic	1357	437	437	17.46	544	544	19.12	416	416	17.11	552	552	23.66	19.34	164	164	7.59	127	127	5.23	200	200	7.97	338	338	13.73	8.63
Nbv5tr6233884	-10.57	-2.24	0.01	Peroxidase 63 (probable)	peroxidase 63	AT5G40150	peroxidase 63-like	1365	60	307	12.19	93	649	22.67	126	608	24.86	57	393	16.75	19.12	29	172	7.91	29	192	7.86	50	238	9.43	29	223	9	8.55
Nbv5tr6225359	-15.56	-2.24	0.00979	Polyprotein, putative n=1 Tax=Solanum demissum RepID=Q6L4B3_SOLDE (probable)	---NA---		PREDICTED: uncharacterized protein LOC104247782	457	196	341	40.46	123	233	24.31	89	171	20.88	100	210	26.73	28.1	39	98	13.46	42	99	12.11	49	111	13.13	45	95	11.46	12.54
Nbv5tr6220043	-18.55	-2.24	2.36e-06	At4g33480 n=4 Tax=Arabidopsis RepID=A2RVW1_ARATH (probable)	uncharacterized protein	AT4G33480	PREDICTED: uncharacterized protein LOC104248051	1662	918	918	29.95	1241	1241	35.61	875	875	29.38	1124	1124	39.34	33.57	410	410	15.49	355	355	11.94	504	504	16.39	490	490	16.25	15.02
Nbv5tr6230791	-31.01	-2.24	0.03	PsbP-like protein 2, chloroplastic (probable)	-like protein 2	PPL2	psbp-like protein chloroplastic	973	916	916	51.04	1673	1673	82	655	655	37.57	893	893	53.38	56	486	486	31.36	241	241	13.84	331	331	18.39	642	642	36.37	24.99
Nbv5tr6233315	-18.28	-2.24	2.79e-06	Serine/threonine-protein kinase STN7, chloroplastic (probable)	serine threonine-protein kinase snt7	STN7	serine threonine-protein kinase chloroplastic	1948	1157	1157	32.2	1353	1353	33.12	1002	1002	28.7	1282	1282	38.28	33.08	469	469	15.12	470	470	13.48	479	479	13.29	611	611	17.29	14.8
Nbv5tr6224684	-10.14	-2.25	0.00459	24-methylenesterol C-methyltransferase 2 (probable)	24-methylenesterol c-methyltransferase 2	SMT2	24-methylenesterol c-methyltransferase 2-like	1687	492	559	17.97	382	502	14.19	617	764	25.27	346	449	15.48	18.23	171	223	8.3	165	211	6.99	215	262	8.4	197	265	8.66	8.09
Nbv5tr6203927	-136.46	-2.25	0.00103	50S ribosomal protein L24, chloroplastic (probable)	50s ribosomal protein chloroplast precursor	AT5G54600	50s ribosomal protein chloroplastic	1130	4557	4587	220.09	7910	7988	337.12	3570	3629	179.22	4700	4761	245.07	245.37	2220	2250	125.01	1793	1831	90.56	2073	2090	99.98	2406	2462	120.09	108.91
Nbv5tr6219206	-85.13	-2.25	1.15e-08	50S ribosomal protein L3, chloroplastic (probable)	50s ribosomal protein l3		50s ribosomal protein chloroplastic-like	1228	3282	3282	144.91	4380	4380	170.1	2993	2993	136.01	3422	3422	162.09	153.28	1636	1636	83.64	955	955	43.46	1268	1268	55.82	1998	1998	89.68	68.15
Nbv5tr6212124	-10.19	-2.25	0.00104	Fimbrin-like protein 2 (probable)	fimbrin 2	AT5G48460	fimbrin-like protein 2	2310	575	752	17.65	545	785	16.21	633	825	19.93	545	775	19.51	18.33	216	307	8.34	229	323	7.81	265	334	7.82	278	359	8.57	8.14
Nbv5tr6245799	-226.18	-2.25	1.68e-05	Glucose-1-phosphate adenylyltransferase large subunit 1 (probable)	glucose-1-phosphate adenylyltransferase	APL3	glucose-1-phosphate adenylyltransferase large subunit 1	2770	14987	15165	296.83	21160	22230	382.73	20811	21530	433.75	23426	24502	514.5	406.95	6879	7325	166.02	9474	9938	200.51	9086	9363	182.73	8198	8735	173.81	180.77
Nbv5tr6245935	-38.16	-2.25	7.19e-12	Uncharacterized protein n=4 Tax=Glycine max RepID=I1MTK7_SOYBN (probable)	calmodulin binding protein 60a	AT5G62570	PREDICTED: uncharacterized protein LOC104235325	2450	3634	3634	80.42	3047	3047	59.31	2944	2944	67.06	2870	2870	68.14	68.73	1195	1195	30.62	1177	1177	26.85	1361	1361	30.03	1547	1547	34.8	30.58
Nbv5tr6206431	-669.89	-2.25	0.00792	Ribulose bisphosphate carboxylase/oxygenase activase 1, chloroplastic (probable)	ribulose bisphosphate carboxylase oxygenase activase	RCA	ribulose bisphosphate carboxylase oxygenase activase chloroplastic isoform x1	1950	22766	37563	1044.42	37296	65832	1610.02	16891	28642	819.68	24524	45448	1355.64	1207.44	13145	24051	774.36	7235	11239	322.12	9909	16745	464.21	10191	20857	589.53	537.55
Nbv5tr6236639	-13.53	-2.25	0.00035	Sucrose synthase (probable)	sucrose synthase 4	SUS4	sucrose synthase	2865	913	913	17.28	1659	1659	27.62	1518	1518	29.57	1123	1123	22.8	24.32	486	487	10.67	544	544	10.61	462	462	8.72	682	683	13.14	10.79
Nbv5tr6246547	-141.91	-2.25	7.99e-06	UPF0308 protein At2g37240, chloroplastic (probable)	thioredoxin superfamily protein	AT2G37240	thioredoxin-like protein chloroplastic	1119	4406	4406	213.48	6689	6689	285.08	4109	4109	204.92	6091	6091	316.61	255.02	1961	1961	110.02	1935	1935	96.64	2470	2470	119.33	2567	2567	126.44	113.11
Nbv5tr6237063	-10.01	-2.25	0.00121	Putative TPR domain containing protein, identical n=1 Tax=Solanum demissum RepID=Q60D20_SOLDE (probable)	tetratricopeptide repeat-containing protein	AT3G17670	tpr domain containing identical	1112	396	397	19.36	465	468	20.07	299	300	15.06	333	337	17.63	18.03	119	119	6.72	155	155	7.79	151	151	7.34	206	206	10.21	8.02
Nbv5tr6205598	-29.84	-2.26	3.97e-10	Cytosolic purine 5'-nucleotidase (probable)	had-superfamily subfamily 5 -nucleotidase	AT1G75210	5 -nucleotidase domain-containing protein 4 isoform x2	2531	2654	2654	56.85	2764	2764	52.08	2294	2294	50.58	2364	2364	54.33	53.46	994	994	24.66	858	858	18.95	1194	1194	25.5	1166	1166	25.39	23.62
Nbv5tr6234090	-17.63	-2.26	6.29e-05	50S ribosomal protein L5, chloroplastic (probable)	l5 ribosomal protein	AT4G01310	50s ribosomal protein chloroplastic	1478	384	778	28.54	451	1280	41.3	307	704	26.58	225	759	29.87	31.57	100	360	15.29	88	290	10.97	151	345	12.62	152	453	16.89	13.94
Nbv5tr6229458	-72.84	-2.26	0.00191	5-methyltetrahydropteroyltriglutamate--homocysteine methyltransferase (probable)	at5g17920 mpi7_60	ATMS1	5-methyltetrahydropteroyltriglutamate--homocysteine methyltransferase	3205	2991	5122	86.65	4250	8681	129.17	5388	10001	174.14	3501	7285	132.21	130.54	1895	3909	76.57	1312	2473	43.12	1779	3095	52.2	1713	3426	58.92	57.7
Nbv5tr6237341	-22.37	-2.26	1.12e-07	Hydrolase, alpha/beta fold family protein n=1 Tax=Solanum demissum RepID=Q6L459_SOLDE (probable)	alpha beta fold family protein	AT5G02970	alpha beta fold family protein	2423	1847	1847	41.33	1854	1854	36.49	1778	1778	40.95	1729	1729	41.51	40.07	651	651	16.87	669	669	15.43	790	790	17.63	918	918	20.88	17.7
Nbv5tr6233280	-56.76	-2.26	3.93e-06	Chloroplast stem-loop binding protein of 41 kDa a, chloroplastic (similar to)	mrna binding protein precursor-like	CSP41A	chloroplast stem-loop binding protein of 41 kda chloroplastic	1583	2670	2670	91.45	4092	4092	123.28	2324	2324	81.93	3009	3009	110.56	101.8	1167	1167	46.28	1015	1015	35.84	1103	1103	37.67	1735	1735	60.41	45.05
Nbv5tr6237774	-13.54	-2.26	0.01	Uncharacterized protein n=2 Tax=Glycine max RepID=I1KKH0_SOYBN (probable)	---NA---		craniofacial development protein 2-like	766	324	495	35.04	195	296	18.43	185	261	19.01	209	326	24.75	24.31	113	185	15.16	81	130	9.49	110	147	10.37	78	112	8.06	10.77
Nbv5tr6205467	-63.72	-2.26	1.07e-06	Inositol-3-phosphate synthase (probable)	myo-inositol-1-phosphate synthase	MIPS3	inositol-3-phosphate synthase	2007	3593	4026	108.76	3929	4593	109.14	2883	3371	93.73	4231	5032	145.83	114.37	1271	1560	48.8	1497	1799	50.1	1920	2229	60.04	1318	1590	43.67	50.65
Nbv5tr6224929	-10.36	-2.26	0.000919	Pentatricopeptide repeat-containing protein At4g21190 (probable)	pentatricopeptide repeat protein embryo defective 1417	emb1417	pentatricopeptide repeat-containing protein at4g21190	2098	751	751	19.41	803	803	18.25	614	614	16.33	737	737	20.43	18.61	260	260	7.78	257	257	6.85	310	310	7.99	395	395	10.38	8.25
Nbv5tr6213809	-111.44	-2.26	2.23e-10	Methanol inducible protein n=1 Tax=Nicotiana benthamiana RepID=D1MAX5_NICBE (probable)	---NA---		protein ssuh2 homolog	956	3738	3738	212	4445	4445	221.74	2967	2967	173.19	3163	3163	192.45	199.84	1484	1484	97.46	1048	1048	61.27	2051	2051	115.98	1369	1369	78.93	88.41
Nbv5tr6230341	-18.31	-2.26	2.41e-06	SEC14 cytosolic factor (probable)	sec14p-like phosphatidylinositol transfer family protein	AT1G55840	sec14 cytosolic factor	1936	1101	1101	30.83	1238	1238	30.5	1172	1172	33.78	1209	1209	36.32	32.86	412	412	13.36	462	462	13.34	578	578	16.14	540	540	15.37	14.55
Nbv5tr6236840	-18.47	-2.26	0.01	Putative AC transposase (probable)	putative protein		zinc finger bed domain-containing protein ricesleeper 2-like	1136	892	987	47.11	733	838	35.18	435	509	25	384	490	25.09	33.1	265	306	16.91	269	315	15.5	233	268	12.75	244	275	13.34	14.63
Nbv5tr6235783	-15.37	-2.26	0.00763	Zinc finger Ran-binding domain-containing protein 2 (probable)	ran bp2 nzf zinc finger-like protein	AT2G26695	zinc finger ran-binding domain-containing protein 2-like	351	186	233	35.99	163	224	30.43	123	159	25.28	81	113	18.73	27.61	21	33	5.9	67	100	15.92	52	65	10.01	73	109	17.12	12.24
Nbv5tr6219745	-12.15	-2.27	0.000226	Probable carboxylesterase 12 (probable)	unknown		2-hydroxyisoflavanone dehydratase-like	1553	516	546	19.06	597	625	19.19	646	663	23.82	627	661	24.76	21.71	221	231	9.34	230	252	9.07	259	271	9.43	286	293	10.4	9.56
Nbv5tr6229418	-50.87	-2.27	0.000248	5-methyltetrahydropteroyltriglutamate--homocysteine methyltransferase (probable)	at5g17920 mpi7_60	ATMS1	5-methyltetrahydropteroyltriglutamate--homocysteine methyltransferase	2986	3392	3961	71.92	4089	4978	79.51	5104	6600	123.35	3563	4552	88.67	90.86	1637	2197	46.19	1363	1781	33.33	1714	2143	38.8	1668	2255	41.62	39.99
Nbv5tr6246466	-30.39	-2.27	0.02	5-methyltetrahydropteroyltriglutamate--homocysteine methyltransferase (similar to)	at5g17920 mpi7_60		5-methyltetrahydropteroyltriglutamate--homocysteine methyltransferase	1822	911	1326	39.46	927	1844	48.27	1615	2659	81.44	827	1506	48.08	54.31	400	780	26.88	373	728	22.33	440	782	23.2	384	769	23.26	23.92
Nbv5tr6211938	-21.82	-2.27	0.00161	65-kDa microtubule-associated protein 1 (probable)	microtubule-associated protein 65-1	MAP65-1	65-kda microtubule-associated protein 1-like	2061	96	1100	28.94	137	2301	53.24	92	1236	33.47	86	1428	40.3	38.99	42	667	20.32	35	548	14.86	37	543	14.24	32	720	19.25	17.17
Nbv5tr6204014	-58.62	-2.27	1.15e-12	Abscisic acid receptor PYL9 (probable)	regulatory component of aba receptor 1	RCAR1	abscisic acid receptor pyl9-like	1201	2076	2076	93.72	2717	2717	107.89	2432	2432	113	2152	2152	104.22	104.71	931	931	48.67	793	793	36.9	838	838	37.72	1331	1331	61.08	46.09
Nbv5tr6241855	-10.17	-2.27	0.000969	L-type lectin-domain containing receptor kinase S.4 (probable)	concanavalin a-like lectin protein kinase family protein	AT3G55550	clade xi lectin receptor kinase	1018	337	433	23.06	290	381	17.85	177	260	14.25	212	306	17.48	18.16	136	166	10.24	102	120	6.59	116	130	6.9	125	152	8.23	7.99
Nbv5tr6225475	-15.59	-2.27	0.01	Gibberellin-regulated protein 9 (probable)	gibberellin-regulated protein 9	AT1G22690	gibberellin-regulated protein 9	975	524	524	29.14	779	779	38.1	315	315	18.03	441	441	26.31	27.9	255	255	16.42	166	166	9.52	117	117	6.49	297	297	16.79	12.3
Nbv5tr6234739	-11.44	-2.27	0.000384	Uncharacterized protein n=1 Tax=Glycine max RepID=I1NCC9_SOYBN (probable)	---NA---		homeobox protein 2-like	1354	487	528	21.14	515	620	21.84	376	410	16.9	448	511	21.95	20.46	191	217	10.06	174	192	7.93	176	210	8.38	219	238	9.69	9.01
Nbv5tr6243570	-16.56	-2.28	7.86e-06	Probable adenylate kinase 2, chloroplastic (probable)	adenylate kinase family protein	AT5G35170	adenylate kinase chloroplastic	1852	1004	1004	29.39	1268	1268	32.65	754	754	22.72	1060	1060	33.29	29.51	390	390	13.22	367	367	11.08	423	423	12.35	510	510	15.18	12.96
Nbv5tr6225438	-20.55	-2.28	4.12e-05	Beta-galactosidase 8 (probable)	putative beta-galactosidase		beta-galactosidase 8 isoform 1	4245	2462	2502	31.96	2454	2656	29.84	3254	3391	44.58	2764	2930	40.15	36.63	1086	1227	18.15	780	846	11.14	930	987	12.57	1584	1731	22.48	16.08
Nbv5tr6233327	-11.97	-2.28	0.001	Plastidic ATP/ADP-transporter (probable)	carrier protein 1	NTT1	plastidic atp adp-transporter	2753	739	758	14.93	1114	1129	19.56	1155	1183	23.98	1247	1268	26.79	21.31	531	543	12.38	385	388	7.88	409	420	8.25	432	444	8.89	9.35
Nbv5tr6200283	-14.51	-2.28	0.001	T4.15 protein n=1 Tax=Malus x robusta RepID=I7K8L3_9ROSA (probable)	---NA---		PREDICTED: uncharacterized protein LOC104226546, partial	392	212	250	34.58	153	176	21.41	160	179	25.48	121	148	21.96	25.86	89	108	17.3	56	65	9.27	54	64	8.83	58	71	9.98	11.34
[truncated: 796 more rows]
