# Supplementary material for: MdMYB52 regulates lignin biosynthesis upon the suberization process in apple
Source: Front Plant Sci. 2022 Oct 6;13:1039014. doi: 10.3389/fpls.2022.1039014 (PMC9583409; doi:10.3389/fpls.2022.1039014)
Supplement: Supplementary file 4 [file Table_4.xls]

## Sheet: ClueGO Results
GOID	GOTerm	Term PValue	Term PValue Corrected with Benjamini-Hochberg	Group PValue	Group PValue Corrected with Benjamini-Hochberg	GOLevels	GOGroups	% Associated Genes	Nr. Genes	Cluster	Globally associated Genes Found	Upregulated associated genes	Downregulated associated genes	% Associated Genes	Nr. Genes	Number of upregulated genes	Number of up- and downregulated genes	Number of downregulated genes	% of associated upregulated genes	% of associated up- and downregulated genes	% of associated downregulated genes
GO:0006812	cation transport	0.000270058	0.000723756	0.000270058	0.000466464	[5]	Group06	8.20513	32	Non Specific	[ABCG40, AT1G01490, AT1G06330, AT1G23000, AT1G29100, AT2G47830, AT5G03380, AT5G27690, AT5G41330, AT5G50740, ATPD, ATX1, AVP1, BCB, CAX3, CCH, COPT6, FP6, GUN5, HIPP20, HK2, HK3, KT2/3, MGT10, NRT1.5, PDE334, PHOT1, PKT3, RAN1, UCP5, ZIP2, ZIP5]	[ABCG40, AT1G01490, AT1G23000, AT5G03380, AT5G41330, ATX1, AVP1, BCB, CCH, COPT6, HIPP20, HK3, PKT3, RAN1, UCP5, ZIP2]	[AT1G06330, AT1G29100, AT2G47830, AT5G27690, AT5G50740, ATPD, CAX3, FP6, GUN5, HK2, KT2/3, MGT10, NRT1.5, PDE334, PHOT1, ZIP5]	8.20513	32	16		16	50	0	50
GO:0030001	metal ion transport	0.000336114	0.000834061	0.000270058	0.000466464	[6]	Group06	8.96057	25	Non Specific	[ABCG40, AT1G01490, AT1G06330, AT1G23000, AT1G29100, AT5G03380, AT5G27690, AT5G41330, AT5G50740, ATX1, BCB, CAX3, CCH, COPT6, FP6, GUN5, HIPP20, HK2, HK3, KT2/3, MGT10, PKT3, RAN1, ZIP2, ZIP5]	[ABCG40, AT1G01490, AT1G23000, AT5G03380, AT5G41330, ATX1, BCB, CCH, COPT6, HIPP20, HK3, PKT3, RAN1, ZIP2]	[AT1G06330, AT1G29100, AT5G27690, AT5G50740, CAX3, FP6, GUN5, HK2, KT2/3, MGT10, ZIP5]	8.96057	25	22		22	88	0	88
GO:0009617	response to bacterium	1.71722e-07	3.83512e-06	9.6071e-08	1.82535e-06	[3, 5]	Group16	9.74026	45	Non Specific	[ALD1, AT2G26440, AT2G43120, AT3G55550, AT5G62570, ATPD, CAD1, CAF1b, CNI1, CRB, CRY1, CSD1, CYP83B1, ELI3-1, EP3, FMO1, FNR2, FRO2, GAE6, GSTF2, HK3, HSP70, IPK1, JAR1, JAZ1, LOX1, LSU2, LUH, OSM34, PDE334, PETC, PLPB, PRB1, PRK, PSBP-1, RCA, RIPK, SBPASE, SIB1, TGA1, THIC, TROL, WRKY33, WRKY51, WRKY53]	[ALD1, AT2G43120, CAD1, CAF1b, CNI1, CSD1, ELI3-1, EP3, FMO1, GSTF2, HK3, HSP70, IPK1, JAZ1, LOX1, OSM34, PRB1, RIPK, SIB1, WRKY33, WRKY51, WRKY53]	[AT2G26440, AT3G55550, AT5G62570, ATPD, CRB, CRY1, CYP83B1, FNR2, FRO2, GAE6, JAR1, LSU2, LUH, PDE334, PETC, PLPB, PRK, PSBP-1, RCA, SBPASE, TGA1, THIC, TROL]	9.74026	45	22		23	48.8889	0	51.1111
GO:0042742	defense response to bacterium	3.57881e-06	2.3978e-05	9.6071e-08	1.82535e-06	[4, 5, 6]	Group16	9.65147	36	Non Specific	[ALD1, AT2G43120, AT3G55550, AT5G62570, ATPD, CAD1, CAF1b, CNI1, CRB, CRY1, CSD1, CYP83B1, FMO1, FNR2, GAE6, GSTF2, HK3, IPK1, JAR1, JAZ1, LOX1, LSU2, OSM34, PDE334, PETC, PRK, PSBP-1, RCA, RIPK, SBPASE, SIB1, TGA1, TROL, WRKY33, WRKY51, WRKY53]	[ALD1, AT2G43120, CAD1, CAF1b, CNI1, CSD1, FMO1, GSTF2, HK3, IPK1, JAZ1, LOX1, OSM34, RIPK, SIB1, WRKY33, WRKY51, WRKY53]	[AT3G55550, AT5G62570, ATPD, CRB, CRY1, CYP83B1, FNR2, GAE6, JAR1, LSU2, PDE334, PETC, PRK, PSBP-1, RCA, SBPASE, TGA1, TROL]	9.65147	36	18		18	50	0	50
GO:0006631	fatty acid metabolic process	0.000313217	0.000807137	5.74708e-06	1.55992e-05	[4, 5, 7]	Group18	9.34959	23	Non Specific	[AOS, AT4G13840, AT5G10160, CAC3, CHL, CYP77A4, FAD2, FAD3, FADA, HB2, HPT1, IBR10, KCS11, KIN10, LACS1, LACS2, LACS8, LOX1, NPQ1, OPR2, PKT3, PKp3, PLA2A]	[AOS, FADA, HB2, IBR10, KCS11, KIN10, LACS8, LOX1, OPR2, PKT3, PLA2A]	[AT4G13840, AT5G10160, CAC3, CHL, CYP77A4, FAD2, FAD3, HPT1, LACS1, LACS2, NPQ1, PKp3]	9.34959	23	11		12	47.8261	0	52.1739
GO:1901605	alpha-amino acid metabolic process	0.00325046	0.00659942	5.74708e-06	1.55992e-05	[4, 5, 7]	Group18	7.84983	23	Non Specific	[AAT, ABA2, ADC2, ALAAT2, AOAT2, ASN1, AT1G15710, AT1G32470, AT5G34930, ATMS1, BCAT-2, CYP83B1, GAD4, GSR 1, IMS1, MGL, MTO1, NAC042, NATA1, PDS1, SHM1, TAT7, TSBtype2]	[AAT, ABA2, ADC2, ALAAT2, ASN1, AT1G15710, AT5G34930, BCAT-2, GAD4, MGL, NAC042, NATA1, PDS1, TAT7]	[ABA2, AOAT2, AT1G32470, ATMS1, BCAT-2, CYP83B1, GSR 1, IMS1, MTO1, NAC042, SHM1, TSBtype2]	7.84983	23	11	3	9	47.8261	13.0435	39.1304
GO:0008652	cellular amino acid biosynthetic process	0.00315665	0.00660923	5.74708e-06	1.55992e-05	[4, 5, 6, 7]	Group18	8.65385	18	Non Specific	[AAT, ABA2, ASN1, AT1G15710, AT5G34930, ATMS1, BCAT-2, CM1, CYP83B1, DHS2, GSR 1, IMS1, MGL, MTO1, NAC042, PYD2, SHM1, TSBtype2]	[AAT, ABA2, ASN1, AT1G15710, AT5G34930, BCAT-2, CM1, MGL, NAC042, PYD2]	[ABA2, ATMS1, BCAT-2, CYP83B1, DHS2, GSR 1, IMS1, MTO1, NAC042, SHM1, TSBtype2]	8.65385	18	7	3	8	38.8889	16.6667	44.4444
GO:0046394	carboxylic acid biosynthetic process	0.000104486	0.00035003	5.74708e-06	1.55992e-05	[5, 6]	Group18	7.85441	41	Non Specific	[AAT, ABA2, AMI1, AOS, ASN1, AT1G15710, AT4G13840, AT5G10160, AT5G34930, ATMS1, BCAT-2, CAC3, CM1, CYP83B1, DHS2, FAD2, FAD3, FADA, GAE6, GSR 1, HPT1, IMS1, KCS11, KIN10, LACS1, LACS2, LACS8, LOX1, MGL, MIOX2, MTO1, MYB62, NAC042, NCED5, OPR2, PKT3, PKp3, PLA2A, PYD2, SHM1, TSBtype2]	[AAT, ABA2, AOS, ASN1, AT1G15710, AT5G34930, BCAT-2, CM1, FADA, KCS11, KIN10, LACS8, LOX1, MGL, MIOX2, MYB62, NAC042, NCED5, OPR2, PKT3, PLA2A, PYD2]	[ABA2, AMI1, AT4G13840, AT5G10160, ATMS1, BCAT-2, CAC3, CYP83B1, DHS2, FAD2, FAD3, GAE6, GSR 1, HPT1, IMS1, LACS1, LACS2, MTO1, NAC042, PKp3, SHM1, TSBtype2]	7.85441	41	19	3	19	46.3415	7.31707	46.3415
GO:0032787	monocarboxylic acid metabolic process	3.49568e-06	2.60234e-05	5.74708e-06	1.55992e-05	[6]	Group18	8.99358	42	Non Specific	[ABA2, AMI1, AOS, ASN1, AT3G49160, AT4G13840, AT5G10160, CAC3, CAD1, CHL, CYP707A1, CYP707A4, CYP77A4, CYP83B1, FAD2, FAD3, FADA, FBA2, FBA6, GAE6, GAPA, GAPB, HB2, HPT1, IBR10, JAR1, KCS11, KIN10, LACS1, LACS2, LACS8, LOX1, NCED5, NPQ1, OPR2, PFK3, PKT3, PKp3, PLA2A, POM1, UGT74F1, UGT74F2]	[ABA2, AOS, ASN1, CAD1, CYP707A1, FADA, FBA6, HB2, IBR10, KCS11, KIN10, LACS8, LOX1, NCED5, OPR2, PFK3, PKT3, PLA2A, UGT74F1, UGT74F2]	[ABA2, AMI1, AT3G49160, AT4G13840, AT5G10160, CAC3, CHL, CYP707A4, CYP77A4, CYP83B1, FAD2, FAD3, FBA2, GAE6, GAPA, GAPB, HPT1, JAR1, LACS1, LACS2, NPQ1, PKp3, POM1]	8.99358	42	19	1	22	45.2381	2.38095	52.381
GO:0006633	fatty acid biosynthetic process	0.000169944	0.000495054	5.74708e-06	1.55992e-05	[5, 6, 7, 8]	Group18	11.1111	18	Non Specific	[AOS, AT4G13840, AT5G10160, CAC3, FAD2, FAD3, FADA, HPT1, KCS11, KIN10, LACS1, LACS2, LACS8, LOX1, OPR2, PKT3, PKp3, PLA2A]	[AOS, FADA, KCS11, KIN10, LACS8, LOX1, OPR2, PKT3, PLA2A]	[AT4G13840, AT5G10160, CAC3, FAD2, FAD3, HPT1, LACS1, LACS2, PKp3]	11.1111	18	9		9	50	0	50
GO:0072330	monocarboxylic acid biosynthetic process	0.000115271	0.000367769	5.74708e-06	1.55992e-05	[6, 7]	Group18	9.79592	24	Non Specific	[ABA2, AMI1, AOS, ASN1, AT4G13840, AT5G10160, CAC3, CYP83B1, FAD2, FAD3, FADA, GAE6, HPT1, KCS11, KIN10, LACS1, LACS2, LACS8, LOX1, NCED5, OPR2, PKT3, PKp3, PLA2A]	[ABA2, AOS, ASN1, FADA, KCS11, KIN10, LACS8, LOX1, NCED5, OPR2, PKT3, PLA2A]	[ABA2, AMI1, AT4G13840, AT5G10160, CAC3, CYP83B1, FAD2, FAD3, GAE6, HPT1, LACS1, LACS2, PKp3]	9.79592	24	11	1	12	45.8333	4.16667	50
GO:0045934	negative regulation of nucleobase-containing compound metabolic process	0.030761	0.0412197	0.030761	0.030761	[4, 5, 6]	Group00	6.93878	17	Upregulated biological process	[AGL15, ERF3, ERF9, HB-2, HCF107, IAA14, JAZ1, JAZ6, LUH, MYB20, MYB62, NTMC2T4, SMT2, STZ, WRKY42, WRKY6, WRKY75]	[AGL15, ERF3, ERF9, JAZ1, JAZ6, MYB20, MYB62, NTMC2T4, STZ, WRKY42, WRKY6, WRKY75]	[HB-2, HCF107, IAA14, LUH, SMT2]	6.93878	17	12		5	70.5882	0	29.4118
GO:0006720	isoprenoid metabolic process	0.00672594	0.0118589	0.00672594	0.00751723	[4, 5]	Group02	8.42105	16	Upregulated biological process	[ABA2, AGL15, CYP707A1, CYP707A4, CYP716A1, FPS2, HMG1, LIL3:1, LUT2, MYB62, NCED5, NPQ1, PDS1, PES1, SYP121, TPS21]	[ABA2, AGL15, CYP707A1, CYP716A1, FPS2, HMG1, MYB62, NCED5, PDS1, SYP121, TPS21]	[ABA2, CYP707A4, CYP716A1, LIL3:1, LUT2, NPQ1, PES1]	8.42105	16	9	2	5	56.25	12.5	31.25
GO:0009814	defense response, incompatible interaction	0.00033838	0.000809695	0.00033838	0.000535768	[4, 5, 6]	Group03	10.2151	19	Upregulated biological process	[ALD1, AT3G01310, AT4G16260, AT5G62570, CNI1, CRY1, FMO1, FNR2, JAR1, LOX1, MLO6, NHL25, NdhN, OSM34, PR4, PRB1, SIB1, WRKY53, XYL4]	[ALD1, AT4G16260, CNI1, FMO1, LOX1, MLO6, NHL25, OSM34, PR4, PRB1, SIB1, WRKY53]	[AT3G01310, AT5G62570, CRY1, FNR2, JAR1, NdhN, XYL4]	10.2151	19	12		7	63.1579	0	36.8421
GO:0010150	leaf senescence	0.000447481	0.000999374	0.000447481	0.00065401	[4, 5, 6, 7, 8]	Group04	11.8644	14	Upregulated biological process	[ALD1, ASP3, CRK3, GAMMA-VPE, GSR 1, HK3, KIN10, NAC042, NRT1.5, RCA, RSH3, WRKY22, WRKY53, YLS9]	[ALD1, ASP3, CRK3, HK3, KIN10, NAC042, WRKY22, WRKY53, YLS9]	[GAMMA-VPE, GSR 1, NAC042, NRT1.5, RCA, RSH3]	11.8644	14	8	1	5	57.1429	7.14286	35.7143
GO:0009737	response to abscisic acid	1.67888e-06	1.40606e-05	1.67888e-06	5.31645e-06	[4, 5]	Group07	8.57633	50	Upregulated biological process	[5PTASE11, ABI5, ADC2, AMY1, ANNAT4, ASG1, AT1G63840, AT2G26110, AT2G30020, ATAF1, BZO2H3, CHL, CNI1, COR47, CPK7, CRK3, ChiC, FBA2, FBP, HB-7, HK2, HK3, KIN10, KT2/3, LHCB3, LOX1, LTP3, LTP4, MYB102, MYB78, NTT1, PHS1, PIP2B, PIP3, PKT3, PMI1, PMZ, PP2C5, PP2CA, PSI-P, RCAR1, RD26, RGLG1, RGLG2, RGS1, RHA2A, SNAP33, STZ, SYP121, TAP46]	[5PTASE11, ABI5, ADC2, AMY1, ANNAT4, ASG1, AT1G63840, AT2G30020, ATAF1, BZO2H3, CNI1, COR47, CPK7, CRK3, ChiC, HB-7, HK3, KIN10, LOX1, MYB102, MYB78, PKT3, PMZ, PP2CA, RD26, RGLG1, RGLG2, RGS1, RHA2A, SNAP33, STZ, SYP121]	[AT2G26110, CHL, FBA2, FBP, HK2, KT2/3, LHCB3, LTP3, LTP4, NTT1, PHS1, PIP2B, PIP3, PMI1, PP2C5, PSI-P, RCAR1, TAP46]	8.57633	50	32		18	64	0	36
GO:0071215	cellular response to abscisic acid stimulus	0.0321581	0.0414345	1.67888e-06	5.31645e-06	[5, 6]	Group07	6.79245	18	Upregulated biological process	[ABI5, AT2G30020, ATAF1, BZO2H3, CPK7, CRK3, HB-7, HK2, HK3, KIN10, PKT3, PMI1, PP2C5, PP2CA, RCAR1, RGLG1, RGLG2, RHA2A]	[ABI5, AT2G30020, ATAF1, BZO2H3, CPK7, CRK3, HB-7, HK3, KIN10, PKT3, PP2CA, RGLG1, RGLG2, RHA2A]	[HK2, PMI1, PP2C5, RCAR1]	6.79245	18	14		4	77.7778	0	22.2222
GO:0009723	response to ethylene	0.0314394	0.0413028	0.00642023	0.00762402	[4, 5]	Group09	6.62252	20	Upregulated biological process	[ABCG40, ACS6, AT1G71520, BPC6, EIN4, ERF1, ERF15, ERF3, ERF9, GAMMA-VPE, IDA, MYB15, PLPB, PORA, PR4, PRB1, RAN1, RRTF1, WRKY6, ZFP5]	[ABCG40, ACS6, AT1G71520, EIN4, ERF1, ERF15, ERF3, ERF9, IDA, MYB15, PR4, PRB1, RAN1, RRTF1, WRKY6, ZFP5]	[BPC6, GAMMA-VPE, PLPB, PORA]	6.62252	20	16		4	80	0	20
GO:0000160	phosphorelay signal transduction system	0.0261518	0.0372802	0.00642023	0.00762402	[4, 5, 6]	Group09	7.20721	16	Upregulated biological process	[ARR3, ARR9, AT1G71520, EIN4, ERF1, ERF15, ERF3, ERF9, HK2, HK3, PHOT1, PLPB, RAN1, RRTF1, WRKY6, ZFP5]	[AT1G71520, EIN4, ERF1, ERF15, ERF3, ERF9, HK3, RAN1, RRTF1, WRKY6, ZFP5]	[ARR3, ARR9, HK2, PHOT1, PLPB]	7.20721	16	11		5	68.75	0	31.25
GO:0009699	phenylpropanoid biosynthetic process	8.58163e-05	0.000302615	8.58163e-05	0.000163051	[4, 5]	Group12	12.1429	17	Upregulated biological process	[ALDH2C4, AT1G65870, AT3G13610, AT4G26220, AT5G66390, ATCAD4, BCB, CAD1, CAD6, CAD9, CCoAOMT1, CEV1, ELI3-1, GT72B1, OMT1, POM1, PRX52]	[ALDH2C4, AT1G65870, AT3G13610, AT4G26220, AT5G66390, BCB, CAD1, CAD6, CAD9, CCoAOMT1, ELI3-1, GT72B1, OMT1, PRX52]	[ATCAD4, CAD9, CEV1, GT72B1, POM1]	12.1429	17	12	2	3	70.5882	11.7647	17.6471
GO:0009809	lignin biosynthetic process	6.5966e-06	3.39979e-05	8.58163e-05	0.000163051	[5, 6]	Group12	17.284	14	Upregulated biological process	[AT4G26220, AT5G66390, ATCAD4, BCB, CAD1, CAD6, CAD9, CCoAOMT1, CEV1, ELI3-1, GT72B1, OMT1, POM1, PRX52]	[AT4G26220, AT5G66390, BCB, CAD1, CAD6, CAD9, CCoAOMT1, ELI3-1, GT72B1, OMT1, PRX52]	[ATCAD4, CAD9, CEV1, GT72B1, POM1]	17.284	14	9	2	3	64.2857	14.2857	21.4286
GO:0009620	response to fungus	0.0151957	0.0226248	9.6071e-08	1.82535e-06	[3, 5]	Group16	6.19469	35	Upregulated biological process	[AAE3, AGAL2, AOS, AT2G30020, AT2G34930, AT2G38870, AT3G01310, AT4G16260, AT4G20970, AT5G64250, COR47, CYP707A1, EFE, FMO1, FNR2, GAE6, IPK1, LACS2, LCR69, LEA14, LUH, MAPKKK5, MEE14, MLO6, NdhN, OSM34, PDF1.4, PR4, PR5K, RRTF1, SEX1, SYP121, WRKY33, WRKY50, WRKY51]	[AAE3, AOS, AT2G30020, AT2G34930, AT2G38870, AT4G16260, AT4G20970, AT5G64250, COR47, CYP707A1, EFE, FMO1, IPK1, LCR69, LEA14, MAPKKK5, MEE14, MLO6, OSM34, PDF1.4, PR4, PR5K, RRTF1, SYP121, WRKY33, WRKY50, WRKY51]	[AGAL2, AT3G01310, EFE, FNR2, GAE6, LACS2, LCR69, LUH, NdhN, SEX1]	6.19469	35	26	1	9	74.2857	2.85714	25.7143
GO:0098542	defense response to other organism	4.14007e-06	2.31154e-05	9.6071e-08	1.82535e-06	[3, 4, 5]	Group16	7.43169	68	Upregulated biological process	[AAE3, ABCG40, ALD1, AOS, AT2G30020, AT2G34930, AT2G38870, AT2G43120, AT3G01310, AT3G55550, AT4G16260, AT4G20970, AT5G10530, AT5G62570, ATPD, CAD1, CAF1b, CNI1, COR47, CRB, CRY1, CRY2, CSD1, CYP707A1, CYP81D5, CYP83B1, DBP1, FMO1, FNR2, GAE6, GSTF2, HK3, IPK1, JAR1, JAZ1, LACS2, LCR69, LEA14, LOX1, LSU2, MAPKKK5, MEE14, MLO6, NHL25, NdhN, OSM34, PDE334, PDF1.4, PETC, PLA2A, PR4, PRB1, PRK, PSBP-1…	[AAE3, ABCG40, ALD1, AOS, AT2G30020, AT2G34930, AT2G38870, AT2G43120, AT4G16260, AT4G20970, CAD1, CAF1b, CNI1, COR47, CSD1, CYP707A1, FMO1, GSTF2, HK3, IPK1, JAZ1, LCR69, LEA14, LOX1, MAPKKK5, MEE14, MLO6, NHL25, OSM34, PDF1.4, PLA2A, PR4, PRB1, RIPK, RRTF1, SIB1, SYP121, WRKY33, WRKY50, WRKY51, WRKY53, YLS9]	[AT3G01310, AT3G55550, AT5G10530, AT5G62570, ATPD, CRB, CRY1, CRY2, CYP81D5, CYP83B1, DBP1, FNR2, GAE6, JAR1, LACS2, LCR69, LSU2, NdhN, PDE334, PETC, PRK, PSBP-1, RCA, SBPASE, TGA1, TROL, XYL4]	7.43169	68	41	1	26	60.2941	1.47059	38.2353
GO:0050832	defense response to fungus	0.0393878	0.0497921	9.6071e-08	1.82535e-06	[4, 5, 6]	Group16	5.95483	29	Upregulated biological process	[AAE3, AOS, AT2G30020, AT2G34930, AT2G38870, AT3G01310, AT4G16260, AT4G20970, COR47, CYP707A1, FMO1, FNR2, GAE6, IPK1, LACS2, LCR69, LEA14, MAPKKK5, MEE14, MLO6, NdhN, OSM34, PDF1.4, PR4, RRTF1, SYP121, WRKY33, WRKY50, WRKY51]	[AAE3, AOS, AT2G30020, AT2G34930, AT2G38870, AT4G16260, AT4G20970, COR47, CYP707A1, FMO1, IPK1, LCR69, LEA14, MAPKKK5, MEE14, MLO6, OSM34, PDF1.4, PR4, RRTF1, SYP121, WRKY33, WRKY50, WRKY51]	[AT3G01310, FNR2, GAE6, LACS2, LCR69, NdhN]	5.95483	29	23	1	5	79.3103	3.44828	17.2414
GO:0006520	cellular amino acid metabolic process	0.00596457	0.0108007	5.74708e-06	1.55992e-05	[3, 4, 6]	Group18	6.95444	29	Upregulated biological process	[AAT, ABA2, ADC2, ALAAT2, AOAT2, ASN1, AT1G15710, AT1G32470, AT5G34930, ATMS1, BCAT-2, CM1, CYP83B1, DHS2, GAD4, GDH1, GSR 1, IMS1, MGL, MTO1, NAC042, NATA1, PDS1, PYD2, SHM1, TAT7, TSBtype2, UGT74F1, UGT74F2]	[AAT, ABA2, ADC2, ALAAT2, ASN1, AT1G15710, AT5G34930, BCAT-2, CM1, GAD4, GDH1, MGL, NAC042, NATA1, PDS1, PYD2, TAT7, UGT74F1, UGT74F2]	[ABA2, AOAT2, AT1G32470, ATMS1, BCAT-2, CYP83B1, DHS2, GSR 1, IMS1, MTO1, NAC042, SHM1, TSBtype2]	6.95444	29	16	3	10	55.1724	10.3448	34.4828
GO:0009072	aromatic amino acid family metabolic process	0.000200688	0.000560253	5.74708e-06	1.55992e-05	[4, 5, 7]	Group18	15.2778	11	Upregulated biological process	[AAT, AT1G15710, AT5G34930, CM1, CYP83B1, DHS2, PDS1, TAT7, TSBtype2, UGT74F1, UGT74F2]	[AAT, AT1G15710, AT5G34930, CM1, PDS1, TAT7, UGT74F1, UGT74F2]	[CYP83B1, DHS2, TSBtype2]	15.2778	11	8		3	72.7273	0	27.2727
GO:0055065	metal ion homeostasis	0.0227685	0.0331628	0.0227685	0.0240334	[7]	Group01	8.10811	12	Downregulated biological process	[ATX1, CAX3, CCH, CRY1, CRY2, DRT112, FP6, FRO2, GLR2.9, GUN5, HIPP20, NRT1.5]	[ATX1, CCH, GLR2.9, HIPP20]	[CAX3, CRY1, CRY2, DRT112, FP6, FRO2, GUN5, NRT1.5]	8.10811	12	4		8	33.3333	0	66.6667
GO:0019318	hexose metabolic process	1.82178e-05	8.71852e-05	1.82178e-05	4.32673e-05	[4, 5]	Group05	16.8831	13	Downregulated biological process	[AT3G47800, AT5G15140, AT5G66150, AT5G66530, FBA2, FBA6, FBP, G6PD1, GAPA, GAPB, HCEF1, PGM, SBPASE]	[AT3G47800, AT5G15140, AT5G66150, FBA6]	[AT5G66530, FBA2, FBP, G6PD1, GAPA, GAPB, HCEF1, PGM, SBPASE]	16.8831	13	4		9	30.7692	0	69.2308
GO:0006006	glucose metabolic process	4.16885e-05	0.000186209	1.82178e-05	4.32673e-05	[5, 6]	Group05	21.9512	9	Downregulated biological process	[FBA2, FBA6, FBP, G6PD1, GAPA, GAPB, HCEF1, PGM, SBPASE]	[FBA6]	[FBA2, FBP, G6PD1, GAPA, GAPB, HCEF1, PGM, SBPASE]	21.9512	9	1		8	11.1111	0	88.8889
GO:0009642	response to light intensity	3.34122e-07	5.59654e-06	3.34122e-07	3.17416e-06	[5]	Group08	14.1975	23	Downregulated biological process	[APE2, ASN1, BCB, CHL, COP1, CRY1, CRY2, CSD1, GDH1, HSP70, LEA14, LHCA1, LHCA3, LHCA4, LHCB3, PHS1, PKT3, PORA, PSBO2, SPPA, STN7, STZ, TRXF1]	[ASN1, BCB, COP1, CSD1, GDH1, HSP70, LEA14, PKT3, STZ]	[APE2, CHL, CRY1, CRY2, LHCA1, LHCA3, LHCA4, LHCB3, PHS1, PORA, PSBO2, SPPA, STN7, TRXF1]	14.1975	23	9		14	39.1304	0	60.8696
GO:0009644	response to high light intensity	0.000386835	0.000893721	3.34122e-07	3.17416e-06	[6]	Group08	13.3333	12	Downregulated biological process	[CHL, CRY1, HSP70, LEA14, LHCA1, LHCA3, LHCA4, LHCB3, PHS1, PKT3, PSBO2, STZ]	[HSP70, LEA14, PKT3, STZ]	[CHL, CRY1, LHCA1, LHCA3, LHCA4, LHCB3, PHS1, PSBO2]	13.3333	12	4		8	33.3333	0	66.6667
GO:0009765	photosynthesis, light harvesting	5.25262e-07	5.02751e-06	5.25262e-07	1.996e-06	[4, 5]	Group10	27.5	11	Downregulated biological process	[CAB1, CAB3, LHCA1, LHCA3, LHCA4, LHCB3, LHCB4.2, LHCB5, LHCB6, LUT2, TLP18.3]	[]	[CAB1, CAB3, LHCA1, LHCA3, LHCA4, LHCB3, LHCB4.2, LHCB5, LHCB6, LUT2, TLP18.3]	27.5	11			11	0	0	100
GO:0009768	photosynthesis, light harvesting in photosystem I	1.21744e-07	4.07842e-06	5.25262e-07	1.996e-06	[5, 6]	Group10	40.9091	9	Downregulated biological process	[CAB1, CAB3, LHCA1, LHCA3, LHCA4, LHCB3, LHCB4.2, LHCB5, LHCB6]	[]	[CAB1, CAB3, LHCA1, LHCA3, LHCA4, LHCB3, LHCB4.2, LHCB5, LHCB6]	40.9091	9			9	0	0	100
GO:0009767	photosynthetic electron transport chain	3.88608e-07	4.33946e-06	3.88608e-07	2.46119e-06	[4, 5]	Group11	25.5319	12	Downregulated biological process	[ATPD, CRR3, HCEF1, PETC, PGR5-LIKE A, PSAG, PSBO2, PSI-P, PnsB3, PnsB4, TAP38, TROL]	[]	[ATPD, CRR3, HCEF1, PETC, PGR5-LIKE A, PSAG, PSBO2, PSI-P, PnsB3, PnsB4, TAP38, TROL]	25.5319	12			12	0	0	100
GO:0009773	photosynthetic electron transport in photosystem I	4.75467e-08	3.18563e-06	3.88608e-07	2.46119e-06	[5, 6]	Group11	53.3333	8	Downregulated biological process	[ATPD, CRR3, HCEF1, PGR5-LIKE A, PSAG, PSI-P, PnsB3, PnsB4]	[]	[ATPD, CRR3, HCEF1, PGR5-LIKE A, PSAG, PSI-P, PnsB3, PnsB4]	53.3333	8			8	0	0	100
GO:0015994	chlorophyll metabolic process	6.0856e-05	0.00022652	6.0856e-05	0.000128474	[5, 6]	Group13	15.1163	13	Downregulated biological process	[ALB1, CRD1, G4, GNC, GSA2, GUN5, HK2, HK3, LIL3:1, NPQ1, PORA, PPH, SIG2]	[HK3]	[ALB1, CRD1, G4, GNC, GSA2, GUN5, HK2, LIL3:1, NPQ1, PORA, PPH, SIG2]	15.1163	13	1		12	7.69231	0	92.3077
GO:0015995	chlorophyll biosynthetic process	0.00391733	0.00749888	6.0856e-05	0.000128474	[4, 6, 7]	Group13	13.1148	8	Downregulated biological process	[ALB1, CRD1, G4, GNC, GSA2, GUN5, LIL3:1, PORA]	[]	[ALB1, CRD1, G4, GNC, GSA2, GUN5, LIL3:1, PORA]	13.1148	8			8	0	0	100
GO:0009639	response to red or far red light	0.00734651	0.0126209	0.0021966	0.00298109	[5]	Group14	7.81893	19	Downregulated biological process	[ARR3, CAM7, COP1, CRY1, CYP707A1, CYP83B1, CaS, EXP3, HB-2, HCF107, JAR1, LHCA1, LHCB4.2, LHCB5, PORA, RBCS1B, RBCS3B, SIG2, SIGA]	[CAM7, COP1, CYP707A1]	[ARR3, CRY1, CYP83B1, CaS, EXP3, HB-2, HCF107, JAR1, LHCA1, LHCB4.2, LHCB5, PORA, RBCS1B, RBCS3B, SIG2, SIGA]	7.81893	19	3		16	15.7895	0	84.2105
GO:0071482	cellular response to light stimulus	0.0288936	0.0395076	0.0021966	0.00298109	[5, 6]	Group14	8.08823	11	Downregulated biological process	[ARR3, COP1, CRY1, CSD1, HB-2, JAR1, NPH3, PHOT1, SIB1, SIG2, SIGA]	[COP1, CSD1, SIB1]	[ARR3, CRY1, HB-2, JAR1, NPH3, PHOT1, SIG2, SIGA]	8.08823	11	3		8	27.2727	0	72.7273
GO:0010114	response to red light	5.73671e-05	0.000240225	0.0021966	0.00298109	[6]	Group14	16.2162	12	Downregulated biological process	[ARR3, CRY1, CYP83B1, EXP3, HCF107, LHCA1, LHCB4.2, LHCB5, RBCS1B, RBCS3B, SIG2, SIGA]	[]	[ARR3, CRY1, CYP83B1, EXP3, HCF107, LHCA1, LHCB4.2, LHCB5, RBCS1B, RBCS3B, SIG2, SIGA]	16.2162	12			12	0	0	100
GO:0055086	nucleobase-containing small molecule metabolic process	0.00359625	0.00708673	0.00359625	0.00455525	[3, 4, 5]	Group15	7.21393	29	Downregulated biological process	[ADK1, AGK2, AT3G49160, AT4G23900, ATPD, AXS2, CRY1, CRY2, CYTC-1, CYTC-2, FBA2, FBA6, G6PD1, GAE6, GAPA, GAPB, HK3, HMG1, NSH3, PDE334, PFK3, PHS1, PKp3, PRK, PSAG, PYD2, RHM1, RSH3, SETH3]	[ADK1, AGK2, CYTC-1, CYTC-2, FBA6, HK3, HMG1, PFK3, PYD2]	[AT3G49160, AT4G23900, ATPD, AXS2, CRY1, CRY2, FBA2, G6PD1, GAE6, GAPA, GAPB, NSH3, PDE334, PHS1, PKp3, PRK, PSAG, RHM1, RSH3, SETH3]	7.21393	29	9		20	31.0345	0	68.9655
GO:0019693	ribose phosphate metabolic process	0.0271177	0.0378518	0.00359625	0.00455525	[4, 5]	Group15	7.17489	16	Downregulated biological process	[AT3G49160, AT4G23900, ATPD, CYTC-1, CYTC-2, FBA2, FBA6, G6PD1, GAPA, GAPB, HMG1, PDE334, PFK3, PKp3, RSH3, SETH3]	[CYTC-1, CYTC-2, FBA6, HMG1, PFK3]	[AT3G49160, AT4G23900, ATPD, FBA2, G6PD1, GAPA, GAPB, PDE334, PKp3, RSH3, SETH3]	7.17489	16	5		11	31.25	0	68.75
GO:0009117	nucleotide metabolic process	0.00924296	0.0151044	0.00359625	0.00455525	[5, 6, 7]	Group15	7.39437	21	Downregulated biological process	[AGK2, AT3G49160, AT4G23900, ATPD, CRY1, CRY2, CYTC-1, CYTC-2, FBA2, FBA6, G6PD1, GAPA, GAPB, HMG1, PDE334, PFK3, PHS1, PKp3, PSAG, RSH3, SETH3]	[AGK2, CYTC-1, CYTC-2, FBA6, HMG1, PFK3]	[AT3G49160, AT4G23900, ATPD, CRY1, CRY2, FBA2, G6PD1, GAPA, GAPB, PDE334, PHS1, PKp3, PSAG, RSH3, SETH3]	7.39437	21	6		15	28.5714	0	71.4286
GO:0009150	purine ribonucleotide metabolic process	0.0123718	0.019736	0.00359625	0.00455525	[6, 7, 8, 9]	Group15	8.06452	15	Downregulated biological process	[AT3G49160, AT4G23900, ATPD, CYTC-1, CYTC-2, FBA2, FBA6, GAPA, GAPB, HMG1, PDE334, PFK3, PKp3, RSH3, SETH3]	[CYTC-1, CYTC-2, FBA6, HMG1, PFK3]	[AT3G49160, AT4G23900, ATPD, FBA2, GAPA, GAPB, PDE334, PKp3, RSH3, SETH3]	8.06452	15	5		10	33.3333	0	66.6667
GO:0009205	purine ribonucleoside triphosphate metabolic process	0.0055826	0.0103898	0.00359625	0.00455525	[7, 8, 9]	Group15	9.42029	13	Downregulated biological process	[AT3G49160, AT4G23900, ATPD, CYTC-1, CYTC-2, FBA2, FBA6, GAPA, GAPB, PDE334, PFK3, PKp3, SETH3]	[CYTC-1, CYTC-2, FBA6, PFK3]	[AT3G49160, AT4G23900, ATPD, FBA2, GAPA, GAPB, PDE334, PKp3, SETH3]	9.42029	13	4		9	30.7692	0	69.2308
GO:0034637	cellular carbohydrate biosynthetic process	0.000133233	0.000405755	4.43075e-07	2.10461e-06	[4, 5]	Group17	10.1382	22	Downregulated biological process	[ADG1, APL3, CESA6, CEV1, CSI1, CSLB04, CT-BMY, FBP, FEI2, GH9A1, HCEF1, ISA1, MIPS3, MSR1, NAC042, PGM, POM1, SBPASE, SUS4, TPS1, TPS11, TSD2]	[CSLB04, CT-BMY, NAC042, SUS4, TPS11]	[ADG1, APL3, CESA6, CEV1, CSI1, FBP, FEI2, GH9A1, HCEF1, ISA1, MIPS3, MSR1, NAC042, PGM, POM1, SBPASE, SUS4, TPS1, TSD2]	10.1382	22	3	2	17	13.6364	9.09091	77.2727
GO:0044264	cellular polysaccharide metabolic process	4.00473e-06	2.43924e-05	4.43075e-07	2.10461e-06	[4, 5]	Group17	10.7407	29	Downregulated biological process	[ADG1, AMY3, APL3, BAM1, CESA6, CEV1, CSI1, CSLB04, CT-BMY, DPE2, FBP, FEI2, GH9A1, ISA1, MSR1, PGM, PHS1, POM1, SBPASE, SEX1, TCH4, TSD2, XTH15, XTH16, XTH28, XTH6, XTH7, XTH9, XTR6]	[BAM1, CSLB04, CT-BMY, TCH4, XTH15, XTH16, XTR6]	[ADG1, AMY3, APL3, CESA6, CEV1, CSI1, DPE2, FBP, FEI2, GH9A1, ISA1, MSR1, PGM, PHS1, POM1, SBPASE, SEX1, TSD2, XTH16, XTH28, XTH6, XTH7, XTH9, XTR6]	10.7407	29	5	2	22	17.2414	6.89655	75.8621
GO:0000271	polysaccharide biosynthetic process	0.0147922	0.0225245	4.43075e-07	2.10461e-06	[5]	Group17	7.89474	15	Downregulated biological process	[ADG1, APL3, CESA6, CEV1, CSI1, CSLB04, FEI2, GH9A1, ISA1, LUH, MSR1, PGM, POM1, SBPASE, TSD2]	[CSLB04]	[ADG1, APL3, CESA6, CEV1, CSI1, FEI2, GH9A1, ISA1, LUH, MSR1, PGM, POM1, SBPASE, TSD2]	7.89474	15	1		14	6.66667	0	93.3333
GO:0010383	cell wall polysaccharide metabolic process	0.00815161	0.013654	4.43075e-07	2.10461e-06	[4, 5, 6]	Group17	9.73451	11	Downregulated biological process	[MSR1, TCH4, TSD2, XTH15, XTH16, XTH28, XTH6, XTH7, XTH9, XTR6, XYL4]	[TCH4, XTH15, XTH16, XTR6]	[MSR1, TSD2, XTH16, XTH28, XTH6, XTH7, XTH9, XTR6, XYL4]	9.73451	11	2	2	7	18.1818	18.1818	63.6364
GO:0006073	cellular glucan metabolic process	3.44575e-07	4.61731e-06	4.43075e-07	2.10461e-06	[5, 6]	Group17	12.6761	27	Downregulated biological process	[ADG1, AMY3, APL3, BAM1, CESA6, CEV1, CSI1, CSLB04, CT-BMY, DPE2, FBP, FEI2, GH9A1, ISA1, PGM, PHS1, POM1, SBPASE, SEX1, TCH4, XTH15, XTH16, XTH28, XTH6, XTH7, XTH9, XTR6]	[BAM1, CSLB04, CT-BMY, TCH4, XTH15, XTH16, XTR6]	[ADG1, AMY3, APL3, CESA6, CEV1, CSI1, DPE2, FBP, FEI2, GH9A1, ISA1, PGM, PHS1, POM1, SBPASE, SEX1, XTH16, XTH28, XTH6, XTH7, XTH9, XTR6]	12.6761	27	5	2	20	18.5185	7.40741	74.0741
GO:0005982	starch metabolic process	5.77176e-05	0.000227475	4.43075e-07	2.10461e-06	[6, 7]	Group17	17.4603	11	Downregulated biological process	[ADG1, AMY3, APL3, BAM1, CT-BMY, DPE2, FBP, ISA1, PGM, SBPASE, SEX1]	[BAM1, CT-BMY]	[ADG1, AMY3, APL3, DPE2, FBP, ISA1, PGM, SBPASE, SEX1]	17.4603	11	2		9	18.1818	0	81.8182
GO:0009250	glucan biosynthetic process	0.00213927	0.00462358	4.43075e-07	2.10461e-06	[6, 7]	Group17	11.0092	12	Downregulated biological process	[ADG1, APL3, CESA6, CEV1, CSI1, CSLB04, FEI2, GH9A1, ISA1, PGM, POM1, SBPASE]	[CSLB04]	[ADG1, APL3, CESA6, CEV1, CSI1, FEI2, GH9A1, ISA1, PGM, POM1, SBPASE]	11.0092	12	1		11	8.33333	0	91.6667
GO:1901607	alpha-amino acid biosynthetic process	0.0129457	0.0201712	5.74708e-06	1.55992e-05	[5, 6, 7, 8]	Group18	8.02139	15	Downregulated biological process	[AAT, ABA2, ASN1, AT1G15710, AT5G34930, ATMS1, BCAT-2, CYP83B1, GSR 1, IMS1, MGL, MTO1, NAC042, SHM1, TSBtype2]	[AAT, ABA2, ASN1, AT1G15710, AT5G34930, BCAT-2, MGL, NAC042]	[ABA2, ATMS1, BCAT-2, CYP83B1, GSR 1, IMS1, MTO1, NAC042, SHM1, TSBtype2]	8.02139	15	5	3	7	33.3333	20	46.6667
